# Supplementary material for: Identification of novel lipid metabolism-related biomarkers of aortic dissection by integrating single-cell RNA sequencing analysis and machine learning algorithms
Source: Front Immunol. 2025 Oct 30;16:1681989. doi: 10.3389/fimmu.2025.1681989 (PMC12611683; doi:10.3389/fimmu.2025.1681989)
Supplement: Supplementary file 1 [file DataSheet1.zip]

Archive with 26 entries (23 files):
- Supplementary Files1-14/
- Supplementary Files1-14/Supplementary File1.xlsx
- Supplementary Files1-14/Supplementary File10.csv
- Supplementary Files1-14/Supplementary File11.csv
- Supplementary Files1-14/Supplementary File12.csv
- Supplementary Files1-14/Supplementary File13.csv
- Supplementary Files1-14/Supplementary File14.csv
- Supplementary Files1-14/Supplementary File2.R
- Supplementary Files1-14/Supplementary File3.xlsx
- Supplementary Files1-14/Supplementary File4.csv
- Supplementary Files1-14/Supplementary File5.csv
- Supplementary Files1-14/Supplementary File6.csv
- Supplementary Files1-14/Supplementary File7.csv
- Supplementary Files1-14/Supplementary File8.csv
- Supplementary Files1-14/Supplementary File9.csv
- Supplementary Figures' legends/
- Supplementary Figures' legends/Supplementary Figures.docx
- Supplementary Figures1-8/
- Supplementary Figures1-8/Supplementary Figure1.jpg
- Supplementary Figures1-8/Supplementary Figure2.jpg
- Supplementary Figures1-8/Supplementary Figure3.jpg
- Supplementary Figures1-8/Supplementary Figure4.jpg
- Supplementary Figures1-8/Supplementary Figure5.jpg
- Supplementary Figures1-8/Supplementary Figure6.jpg
- Supplementary Figures1-8/Supplementary Figure7.jpg
- Supplementary Figures1-8/Supplementary Figure8.jpg
