# Supplementary material for: Identification of novel lipid metabolism-related biomarkers of aortic dissection by integrating single-cell RNA sequencing analysis and machine learning algorithms
Source: Front Immunol. 2025 Oct 30;16:1681989. doi: 10.3389/fimmu.2025.1681989 (PMC12611683; doi:10.3389/fimmu.2025.1681989)
Supplement: Supplementary file 1 [file DataSheet1.zip › Supplementary Files1-14/Supplementary File1.xlsx]

## Sheet: Sheet1
data	Platform	Gender	Type	Disease	Stanford	Tissue	Sample
GSE189795	GPL24676	Male	scRNA-seq	Acute thoracic aortic dissection	Stanford A	ascending aorta	5 aortic dissection and 4 normal control
GSE254132	GPL24676	Not provided	scRNA-seq	Acute thoracic aortic dissection	Stanford A	ascending aorta	3 aortic dissection and 3 normal control
GSE222318	GPL24676	Male	scRNA-seq	4 acute thoracic aortic dissection，3 subacute thoracic aortic dissection，2 chronic thoracic aortic dissection	Stanford A	ascending aorta	9 aortic dissection and 5 normal control
GSE52093	GPL10558	11 male and 1 female	bulk RNA-seq	Acute thoracic aortic dissection	Stanford A	ascending aorta	7 aortic dissection and 5 normal control
GSE153434	GPL20795	9 male and 11 female	bulk RNA-seq	Acute thoracic aortic dissection	Stanford A	ascending aorta	10 aortic dissection and 10 normal control
