# Supplementary material for: Identification of novel lipid metabolism-related biomarkers of aortic dissection by integrating single-cell RNA sequencing analysis and machine learning algorithms
Source: Front Immunol. 2025 Oct 30;16:1681989. doi: 10.3389/fimmu.2025.1681989 (PMC12611683; doi:10.3389/fimmu.2025.1681989)
Supplement: Supplementary file 1 [file DataSheet1.zip › Supplementary Files1-14/Supplementary File10.csv]

meanImp	medianImp	minImp	maxImp	normHits	decision
PPT1	-0.311657326	-0.376051811	-1.413899397	0.905712786049667	0	Rejected
RGL1	-1.019720211	-1.319365927	-2.181861522	0.0830460525871125	0	Rejected
DBI	-0.320222246	-0.502926036	-1.898702491	1.58273533626591	0.00200400801603206	Rejected
PPARG	4.67302445131965	4.70600843687737	2.52738013351297	6.56690085494022	0.945891783567134	Confirmed
HEXB	-0.628228531	-1.216710665	-1.816374239	1.00100150250438	0	Rejected
CSNK2B	2.54823828090993	2.59634405673565	-0.506438745	4.75866065568385	0.657314629258517	Confirmed
TNFRSF21	-0.59498649	-0.895786853	-2.171350661	1.00100150250438	0	Rejected
AHR	2.65887135870095	2.7572749499565	-0.485318465	4.91692994430296	0.683366733466934	Confirmed
CD36	0.974359249501209	1.25486118000219	-0.98702194	2.50082819949363	0.00400801603206413	Rejected
TBXAS1	0.286498047278917	0.121097994022005	-1.297982873	2.10210985008828	0.00200400801603206	Rejected
INSIG1	-0.604637262	-0.775105349	-2.363155949	2.21146550493033	0.00400801603206413	Rejected
FABP5	0.963745343691796	1.02217367528003	-1.34406228	3.12618530213097	0.0220440881763527	Rejected
PLIN2	10.1029811529958	10.1284350299982	7.24214492980723	11.8777334507008	0.997995991983968	Confirmed
AGPAT2	0.751945259849408	0.835636162938757	-1.329884385	2.41665451214043	0.00200400801603206	Rejected
PPP1CA	4.18635087909334	4.24666834320342	0.75870606079553	6.42338856933451	0.913827655310621	Confirmed
PSAP	-1.130091004	-1.302809018	-1.857480306	0	0	Rejected
M6PR	6.03743492684944	6.05695341579102	3.57074606160638	7.47696888864083	0.98997995991984	Confirmed
PLBD1	1.28098875867693	1.41484330833855	-1.155185518	3.09622481145876	0.0440881763527054	Rejected
LGMN	-0.804430637	-0.954399164	-1.804613971	0.969405711335146	0	Rejected
HEXA	6.07681976036593	6.07486920213733	3.97657526446903	7.91772014969348	0.985971943887776	Confirmed
ACADVL	1.93977293491391	1.98357021073248	-0.924318106	4.08561737361693	0.49498997995992	Tentative
CTSA	0.0580983500178944	-0.283883328	-1.105633806	1.87192365333695	0	Rejected
GPX4	6.65015724628713	6.65086252494651	4.26935578835662	8.51972805055779	0.993987975951904	Confirmed
PLIN3	8.23276910384725	8.25422686247732	6.00974115506405	9.96587292768353	0.997995991983968	Confirmed
PLD3	0.667756708054184	0.868042821481226	-0.893801749	2.26695675140799	0	Rejected
TSPO	-0.594619588	-1.001001503	-2.136702662	1.41459540782567	0	Rejected
