# Supplementary material for: Identification of novel lipid metabolism-related biomarkers of aortic dissection by integrating single-cell RNA sequencing analysis and machine learning algorithms
Source: Front Immunol. 2025 Oct 30;16:1681989. doi: 10.3389/fimmu.2025.1681989 (PMC12611683; doi:10.3389/fimmu.2025.1681989)
Supplement: Supplementary file 1 [file DataSheet1.zip › Supplementary Files1-14/Supplementary File11.csv]

	FeatureName	FeatureID	AvgRank
1	PLIN2	13	1
2	PLIN3	24	4.4
3	GPX4	23	4.6
4	PPARG	4	5
5	AHR	8	7.2
6	CD36	9	8
7	HEXA	20	9
8	PLD3	25	9.2
9	TBXAS1	10	9.6
10	PLBD1	18	10.2
11	PPP1CA	15	10.4
12	M6PR	17	10.8
13	DBI	3	14
14	HEXB	5	14.8
