# Supplementary material for: Identification of novel lipid metabolism-related biomarkers of aortic dissection by integrating single-cell RNA sequencing analysis and machine learning algorithms
Source: Front Immunol. 2025 Oct 30;16:1681989. doi: 10.3389/fimmu.2025.1681989 (PMC12611683; doi:10.3389/fimmu.2025.1681989)
Supplement: Supplementary file 1 [file DataSheet1.zip › Supplementary Files1-14/Supplementary File12.csv]

ID	Description	setSize	enrichmentScore	NES	pvalue	p.adjust	qvalue	rank	leading_edge	core_enrichment
GOMF_EXTRACELLULAR_MATRIX_STRUCTURAL_CONSTITUENT	GOMF_EXTRACELLULAR_MATRIX_STRUCTURAL_CONSTITUENT	149	-0.535517976413491	-2.66568890453957	1e-10	1.80891891891892e-08	1.25234708392603e-08	3319	tags=46%, list=13%, signal=40%	PRG4/PRELP/COL4A2/CHADL/COL9A3/COL6A1/IMPG2/FMOD/COL4A3/FBN2/HAPLN1/COL8A2/LAMB2/LAMA3/EFEMP2/LAMC1/COL5A1/HSPG2/AGRN/LAMA5/PXDN/CTHRC1/MFAP5/ACAN/COL25A1/FBLN1/COL28A1/COLQ/COL15A1/SPON1/ANOS1/MATN2/COL9A2/THBS3/EMILIN3/COL4A6/NPNT/FBLN2/COL16A1/COL10A1/LTBP2/VWA1/COL12A1/FBLN5/TNXB/FGL2/ABI3BP/ADIPOQ/ASPN/MXRA5/MFAP4/TINAGL1/COL1A2/DPT/PODN/ELN/DCN/VWF/SPARC/HMCN2/SBSPON/COL6A6/HMCN1/MMRN1/LTBP…
GOBP_AXON_GUIDANCE	GOBP_AXON_GUIDANCE	196	-0.506921373615707	-2.63828046687769	1e-10	1.80891891891892e-08	1.25234708392603e-08	4160	tags=42%, list=16%, signal=36%	EFNB3/EDN3/EPHA10/ROBO3/MYOT/PALLD/CNTN5/EPHB6/SEMA6A/ROBO1/GFRA3/HOXA2/PLXNB3/ISL1/GLI2/ARHGEF40/SEMA5A/PLEKHG4B/PLXNB1/SEMA3E/UNC5A/TRIO/PLXNA3/RNF165/EPHB3/GDF7/DAG1/LAMB2/CNTN4/PTCH1/KIAA1755/WNT5A/EGR2/SMAD4/OPHN1/B3GNT2/TTC8/EXT1/KALRN/BMPR1B/SEMA3B/PTPRM/EDN1/ERBB2/BMP7/PCDHAC2/UNC5C/FEZ1/NOTCH1/ANOS1/NCAM1/SEMA3A/BOC/KIF5B/EPHA3/SEMA3D/LMO4/DSCAML1/RELN/PTK2/SEMA5B/EPHA5/HDAC6/PLXNA1/FLRT…
GOCC_CONTRACTILE_FIBER	GOCC_CONTRACTILE_FIBER	234	-0.465301334565359	-2.49492980362782	1e-10	1.80891891891892e-08	1.25234708392603e-08	4030	tags=40%, list=16%, signal=34%	PPP3CB/DST/CACNA1D/MYOT/PALLD/RYR2/MYH6/LMOD2/MTM1/PDE4DIP/MYOM2/HSPB1/ATP2B4/KCNJ8/ABCC9/SCN3B/UNC45B/MYOZ1/MYL12A/CMYA5/ABRA/KLHL41/PARVA/IDO1/DAG1/REM1/MTMR12/PDLIM2/ACTC1/AHNAK/CASQ1/CALM2/CRYAB/SRI/TNNT2/CALM3/OBSL1/TPM2/CALD1/JUP/JPH2/FHOD3/PLEC/MYL12B/PSEN2/PDLIM5/CORO1C/FBP2/TTN/PPP2R5A/PPP1R12A/C10orf71/ASB2/VCL/CAB39/MYH11/ACTN2/CACNA1C/NPNT/HABP4/MYOM1/FLNA/CASQ2/ACTN4/CSRP1/SPTBN1/LDB…
GOCC_IMMUNOGLOBULIN_COMPLEX	GOCC_IMMUNOGLOBULIN_COMPLEX	108	-0.529048904100979	-2.48373124203133	1e-10	1.80891891891892e-08	1.25234708392603e-08	8304	tags=68%, list=32%, signal=46%	IGHV1-3/IGHE/IGKV3D-15/IGLV4-69/IGHV3-73/IGKV4-1/IGKV2-24/IGKV2D-30/IGHG3/IGLV3-19/IGLV8-61/IGLV1-51/IGHV2-70/IGLC7/IGKV6D-21/IGLV1-44/IGLV1-36/IGHV3-43/TMIGD2/IGHD/IGHV4-4/IGLV9-49/IGKV3D-20/IGLV3-21/IGKV1-39/IGKV1-8/IGKV1D-39/SYK/IGKV2D-24/IGHV3-23/IGHV1-24/IGKV1-6/IGHV5-51/IGHG1/IGHV3-20/IGKV1D-33/IGKV3-15/IGLC6/IGHV1-58/IGKV2D-28/IGKV1-12/IGHG2/IGHV4-39/IGLJ1/IGHM/IGKJ1/IGHV3-72/IGHV3-11/IGLV…
GOCC_I_BAND	GOCC_I_BAND	143	-0.486945857143207	-2.40553497539931	1e-10	1.80891891891892e-08	1.25234708392603e-08	4475	tags=43%, list=17%, signal=36%	FHL2/NRAP/DNAJB6/PPP3CB/DST/CACNA1D/MYOT/PALLD/RYR2/MYH6/MTM1/HSPB1/ATP2B4/SCN3B/UNC45B/MYOZ1/MYL12A/PARVA/REM1/PDLIM2/ACTC1/CASQ1/CRYAB/SRI/OBSL1/JUP/JPH2/FHOD3/PLEC/MYL12B/PSEN2/PDLIM5/FBP2/TTN/PPP2R5A/PPP1R12A/C10orf71/ASB2/CAB39/ACTN2/CACNA1C/FLNA/CASQ2/ACTN4/CSRP1/LDB3/FLNB/SLC8A1/SORBS2/CFL2/RYR3/MYL9/SYNPO2/DES/NEBL/DMD/PDLIM7/NEXN/KAT2B/PGM5/FBXL22/SYNC
GOCC_COLLAGEN_CONTAINING_EXTRACELLULAR_MATRIX	GOCC_COLLAGEN_CONTAINING_EXTRACELLULAR_MATRIX	385	-0.420482458693763	-2.3986589314792	1e-10	1.80891891891892e-08	1.25234708392603e-08	3644	tags=38%, list=14%, signal=33%	FCN3/LGALS1/F3/SFRP2/LTBP4/PLAT/ADAM11/AMBP/PRG4/PRELP/COL4A2/P3H2/SPN/EGFL6/CHADL/COL9A3/COL6A1/IMPG2/FMOD/ENTPD2/COL4A3/FBN2/COCH/MXRA7/HAPLN1/ANXA8/GPC6/CBLN1/DAG1/AZGP1/ANXA6/COL8A2/LAMB2/CBLN4/LAMA3/EFEMP2/VWC2/LAMC3/LOXL1/GDF10/WNT5A/FGF10/THBS4/LAMC1/COL5A1/FRAS1/HSPG2/AGRN/ANGPTL1/MMP23B/ADAMTS10/IGFBPL1/SDC3/LAMA5/S100A6/SEMA3B/CTSF/PXDN/CTHRC1/MYOC/MFAP5/TGFB1I1/ACAN/COL25A1/BMP7/FBLN1/…
GOBP_MUSCLE_CONTRACTION	GOBP_MUSCLE_CONTRACTION	318	-0.429291907794555	-2.38681314476246	1e-10	1.80891891891892e-08	1.25234708392603e-08	4103	tags=38%, list=16%, signal=33%	EDN3/DOCK4/P2RX6/MIR145/CACNA1D/MYOT/NPPA/KCNA1/TACR1/RYR2/ATP8A2/MYH6/LMOD2/SRF/PIK3CA/APBB1/TMEM38A/OXTR/MYOM2/SSPN/GSN/PIK3CG/ATP2B4/KCNJ8/ABCC9/SCN3B/ADRB2/ORMDL3/DSP/KCNJ5/ZDHHC21/KCNH2/PIK3C2A/VEGFB/SMAD5/KLHL41/ADRA1A/ANXA6/DAPK3/FXYD1/REM1/SNTA1/ROCK1/CASQ1/CALM2/CRYAB/ACE2/GSTM2/MIR133A1/SRI/SGCD/TNNT2/KCND2/CALM3/ADRA2A/GJC1/SMTN/KCNB2/TPM2/CALD1/MIR143/JUP/DCANP1/KCNJ12/ADRA2B/NMUR1/ED…
GOBP_MUSCLE_SYSTEM_PROCESS	GOBP_MUSCLE_SYSTEM_PROCESS	403	-0.407830063155952	-2.33310098051374	1e-10	1.80891891891892e-08	1.25234708392603e-08	4035	tags=36%, list=16%, signal=31%	DOCK4/P2RX6/MIR145/CACNA1D/MYOT/NPPA/KCNA1/TACR1/RYR2/ATP8A2/MYH6/LMOD2/SRF/PIK3CA/APBB1/TMEM38A/OXTR/SLN/PDE9A/MYOM2/SSPN/MEF2A/GSN/PIK3CG/MAP2K4/ATP2B4/KCNJ8/ABCC9/SCN3B/ADRB2/ORMDL3/TIAM1/DSP/KCNJ5/ZDHHC21/PARP2/MYOZ1/KCNH2/PIK3C2A/VEGFB/SMAD5/MIR17HG/KLHL41/ADRA1A/DAG1/ANXA6/DAPK3/FXYD1/REM1/SNTA1/ROCK1/CASQ1/CALM2/CRYAB/ACE2/MIR24-1/GSTM2/MIR133A1/SRI/SGCD/TNNT2/KCND2/CALM3/ADRA2A/GJC1/SMTN/…
GOBP_POSITIVE_REGULATION_OF_MONOATOMIC_ION_TRANSPORT	GOBP_POSITIVE_REGULATION_OF_MONOATOMIC_ION_TRANSPORT	184	-0.443482069060244	-2.28609760073708	1e-10	1.80891891891892e-08	1.25234708392603e-08	4179	tags=38%, list=16%, signal=32%	TACR2/EDN3/PPP3CB/CACNA1D/NPPA/AMIGO1/ALG10B/CCR2/RYR2/SNCA/BDKRB1/PLCG1/NDUFA4/SCN3B/ADRB2/CXCL11/CAMK2A/CXCL9/KCNH2/P2RY12/ABCB1/FXYD1/OPRK1/KCNMB1/CASQ1/CALM2/GSTM2/CCL3/SRI/WNK2/CALM3/ADRA2A/JPH2/ANO6/CACNA2D1/EDN1/PDGFB/ATP2B1/APLNR/ADCYAP1R1/GPER1/ACTN2/KIF5B/ATP1B1/FLNA/RELN/SHANK3/ACTN4/WFS1/FHL1/ATP1B2/FGF12/TRPC1/THY1/TRPC6/MYLK/DMD/CNTN1/NLGN3/SCN4B/TCAF1/CASK/PKD2/PLP1/GPD1L/CAV1/AKAP…
GOBP_HEART_PROCESS	GOBP_HEART_PROCESS	239	-0.421539274414053	-2.27854604946714	1e-10	1.80891891891892e-08	1.25234708392603e-08	5135	tags=44%, list=20%, signal=35%	TRPM4/MYL7/S100A1/GJC3/MIR1-1/ADM5/SLC4A3/RAP1GDS1/SOD1/TCAP/TNNI3K/MYL2/TMEM161B/RNLS/NOS1/MIR30E/SGCZ/EDN3/CACNA1D/NPPA/RYR2/MYH6/NOX4/DNM1L/PIK3CA/TMEM38A/MEF2A/GSN/PIK3CG/ATP2B4/KCNJ8/HBEGF/ABCC9/SCN3B/DSP/KCNJ5/ISL1/KCNH2/VEGFB/SMAD5/EXT2/ADRA1A/FXYD1/SNTA1/ACTC1/CALM2/ACE2/GSTM2/MIR133A1/SRI/TBX5/SGCD/TNNT2/KCND2/CALM3/GJC1/CELF2/JUP/KCNJ12/EXT1/EDNRB/TTN/ATP2A3/DSG2/CACNA2D1/ADRA1B/EDN1/AT…
GOBP_RIBOSOME_BIOGENESIS	GOBP_RIBOSOME_BIOGENESIS	305	0.421042343877592	2.2581641363599	1e-10	1.80891891891892e-08	1.25234708392603e-08	7591	tags=50%, list=29%, signal=36%	XRN2/AATF/RPF2/GLUL/TSR1/RRP12/FCF1/MAK16/MPV17L2/WDR74/EIF5/DKC1/RPS27L/RPLP0/DDX21/SHQ1/WBP11/GTPBP4/NOP14/ISG20L2/NOP10/DNTTIP2/RPP40/PA2G4/DDX47/ISG20/NOP16/RRP1/IMP4/NAT10/MRTO4/EXOSC8/PDCD11/DHX37/NIFK/NOL10/EIF4A3/ABCE1/PNO1/USP36/RPF1/UTP3/XPO1/MRM1/IMP3/NOL8/HEATR1/NLE1/DIS3/RPS6/NOC2L/XRCC5/RAN/C1orf109/UTP14A/WDR12/NOB1/ERI1/SRFBP1/BMS1/LYAR/NSUN4/RPL26/MRPS2/RPL7L1/TFB2M/NOA1/RRS1/TBL…
GOBP_POSITIVE_REGULATION_OF_TRANSMEMBRANE_TRANSPORT	GOBP_POSITIVE_REGULATION_OF_TRANSMEMBRANE_TRANSPORT	181	-0.435321509916439	-2.24170055269068	1e-10	1.80891891891892e-08	1.25234708392603e-08	4103	tags=38%, list=16%, signal=32%	EDN3/PPP3CB/ARPP19/NPPA/AMIGO1/ALG10B/OSBPL8/CCR2/RYR2/CAPN10/SLC1A2/SNCA/BDKRB1/MEF2A/PLCG1/ACSL5/NDUFA4/ADRB2/CXCL11/CXCL9/KCNH2/ABCB1/INSR/FXYD1/OPRK1/KCNMB1/CASQ1/CALM2/ACE2/GSTM2/SRI/WNK2/CALM3/JPH2/NR4A3/ANO6/PTPN11/IGF1/CACNA2D1/EDN1/C2CD5/C3/APLNR/ADCYAP1R1/GPER1/ACTN2/ATP1B1/FLNA/RELN/SHANK3/ACTN4/ITLN1/GPC3/ATP1B2/TRPC1/THY1/TRPC6/ADIPOQ/DMD/NLGN3/TCAF1/PKD2/PLP1/CAV1/AKAP5/CALM1/RAMP3/…
GOBP_CELL_MATRIX_ADHESION	GOBP_CELL_MATRIX_ADHESION	224	-0.417890095452679	-2.22689315983237	1e-10	1.80891891891892e-08	1.25234708392603e-08	3902	tags=39%, list=15%, signal=33%	TNN/GSK3B/CD96/ARHGAP6/SLK/SRF/CORO2B/EDA/PEAK1/OTOA/TIAM1/ADAM15/PKD1/TLN1/ITGAV/PTPRK/SEMA3E/BCL2/JAG1/RRAS/DAG1/DAPK3/SGCE/ROCK1/CD36/EFEMP2/PPM1F/DMTN/ITGAL/AJUBA/SIGLEC1/FAM107A/ACVRL1/ITGA9/CLASP1/JUP/PTPRA/CORO1C/DUSP3/MYOC/ADAMTS12/DLC1/RASA1/BST1/LIMCH1/GREM1/CDK6/FUT1/ITGB8/VCL/ITGA7/ROCK2/THBS3/ITGA1/ACTN2/CLASP2/NPNT/EPHA3/COL16A1/CCL21/ITGA8/PTK2/BCAM/FERMT1/THY1/FBLN5/ILK/TNXB/L1CAM…
GOBP_ACTOMYOSIN_STRUCTURE_ORGANIZATION	GOBP_ACTOMYOSIN_STRUCTURE_ORGANIZATION	203	-0.42545687418524	-2.22605313998974	1e-10	1.80891891891892e-08	1.25234708392603e-08	3871	tags=36%, list=15%, signal=31%	TACR1/ARHGAP6/MYH6/CGNL1/LMOD2/SRF/CORO2B/SORBS3/MYOM2/EPB41L4B/PTGER4/MEF2A/ARRB1/RHPN2P1/CNN3/MYOZ1/ARHGEF10L/CDC42BPA/ALKBH4/KLHL41/FRMD3/INPP5K/ROCK1/ACTC1/CASQ1/PPM1F/FHDC1/TNNT2/TJP1/RHPN1/OBSL1/CLASP1/CDC42BPB/SMAD4/FHOD3/PLEC/TTC8/ARHGAP28/PRKAR1A/TTN/ARHGEF10/EDN1/MYOC/DLC1/LIMCH1/WNT11/ROCK2/MYH11/ACTN2/CLASP2/CNN2/CSRP1/ARHGEF15/LDB3/TPM1/CCDC88A/CD47/CFL2/LMOD1/TMOD2/MYL9/CNN1/EPB41L2…
GOBP_CELL_JUNCTION_ASSEMBLY	GOBP_CELL_JUNCTION_ASSEMBLY	406	-0.388709495117785	-2.22340677835009	1e-10	1.80891891891892e-08	1.25234708392603e-08	3997	tags=36%, list=15%, signal=31%	DST/SLITRK2/ARL2/POF1B/AMIGO1/CDH19/ARHGAP6/DSG1/CNTN5/PCDHB4/SLK/SRF/CORO2B/SNCA/PCDHB3/OXTR/STRN/SLITRK3/CBLN2/SDK2/NLGN4X/ADNP/OGT/KCNJ8/PEAK1/CTNND2/GJB2/TLN1/SLITRK6/LRRTM2/PKP1/SIX1/NLGN1/PTPRK/NPAS4/CDH10/PLXNB1/BCL2/FLCN/LRRC4B/EPHB3/LINGO2/CBLN1/DAPK3/MAP1B/PCLO/ROCK1/CBLN4/LAMA3/SLITRK1/PPM1F/DMTN/ACE2/AJUBA/WNT5A/FAM107A/ACVRL1/TBX5/TJP1/GJC1/CLASP1/APC/LAMC1/TBCD/JUP/MYO1C/PTPRA/CDH24…
GOBP_AXON_DEVELOPMENT	GOBP_AXON_DEVELOPMENT	444	-0.385080541332407	-2.22111424450716	1e-10	1.80891891891892e-08	1.25234708392603e-08	4103	tags=34%, list=16%, signal=29%	EDN3/EPHA10/POU4F1/TIAM2/PPP3CB/ROBO3/SLITRK2/MYOT/KCNA1/PALLD/TNN/AMIGO1/SPAST/GSK3B/CNTN5/ATP8A2/SRF/APBB1/EPHB6/TRAK1/ARHGAP4/SEMA6A/SLITRK3/ROBO1/ADNP/GFRA3/HOXA2/TIAM1/BAIAP2/SLITRK6/PLXNB3/ISL1/GLI2/ARHGEF40/SEMA5A/PLEKHG4B/PLXNB1/SEMA3E/BCL2/UNC5A/TRIO/PLXNA3/PRICKLE1/RNF165/EPHB3/S100B/GDF7/MAP6/MTR/DAG1/LAMB2/MAP1B/CNTN4/POU3F2/ZDHHC17/B4GALT6/PTCH1/SLITRK1/KIAA1755/NREP/WNT5A/RTN4R/SKIL…
GOBP_CELL_SUBSTRATE_ADHESION	GOBP_CELL_SUBSTRATE_ADHESION	332	-0.389752705259876	-2.18245236480418	1e-10	1.80891891891892e-08	1.25234708392603e-08	3279	tags=34%, list=13%, signal=30%	EDA/PEAK1/EGFL6/OTOA/RREB1/TIAM1/ADAM15/PKD1/TLN1/ITGAV/PTPRK/SEMA3E/BCL2/JAG1/EPHB3/RRAS/PARVA/DAG1/DAPK3/SGCE/ROCK1/AKIP1/CD36/EFEMP2/VWC2/MYADM/VAMP3/PPM1F/DMTN/ITGAL/AJUBA/SIGLEC1/FAM107A/ACVRL1/ITGA9/CLASP1/LAMC1/TBCD/JUP/PTPRA/CORO1C/LAMA5/DUSP3/MYOC/ADAMTS12/DLC1/DOCK5/FBLN1/RASA1/PDGFB/BST1/LIMCH1/GREM1/DOCK1/CDK6/FUT1/NOTCH1/ITGB8/VCL/JAK2/ITGA7/ROCK2/BVES/THBS3/ITGA1/ACTN2/LIMS2/CLASP2/…
GOBP_MUSCLE_TISSUE_DEVELOPMENT	GOBP_MUSCLE_TISSUE_DEVELOPMENT	387	-0.380963577896072	-2.1709265733493	1e-10	1.80891891891892e-08	1.25234708392603e-08	4067	tags=34%, list=16%, signal=29%	POU4F1/BMP5/PPP3CB/MIR145/VGLL2/ID2/NPPA/KCNK2/TNN/EYA1/RYR2/MYH6/NOX4/SRF/KAT2A/MTM1/FES/MYOM2/MEF2A/PITX1/MAP2K4/FRS2/KCNJ8/FGF2/DSP/ISL1/SIX1/PARP2/MYOZ1/NAGLU/BCL2/FLCN/SMAD5/MIR17HG/CYP26B1/PRICKLE1/KLHL41/GTF3C5/HDAC9/ADRA1A/TBX1/PTCH1/RBM24/ACTC1/CASQ1/EFEMP2/RBP4/DLL4/VGLL4/MIR24-1/ZFPM2/WNT5A/TBX5/SGCD/TNNT2/OBSL1/EGR2/GJC1/MEGF10/MIR143/SMAD4/BMP4/JPH2/FHOD3/PLEC/PRKAR1A/PDLIM5/HEY1/IGF…
GOBP_REGULATION_OF_BLOOD_CIRCULATION	GOBP_REGULATION_OF_BLOOD_CIRCULATION	234	-0.403509734515771	-2.16360536261461	1e-10	1.80891891891892e-08	1.25234708392603e-08	5135	tags=43%, list=20%, signal=35%	TRPM4/PER2/S100A1/GJC3/MIR1-1/ADM5/SLC4A3/TNNI3K/GHRL/MYL2/TMEM161B/RNLS/NOS1/MIR30E/EDN3/DOCK4/CACNA1D/NPPA/TACR1/RYR2/MYH6/TMEM38A/OXTR/MEF2A/PIK3CG/ATP2B4/KCNJ8/HBEGF/ABCC9/SCN3B/DSP/KCNJ5/ISL1/ZDHHC21/KCNMB2/KCNH2/ADRA1A/FXYD1/SNTA1/CALM2/ACE2/AGTR1/GSTM2/MIR133A1/SRI/TBX5/TNNT2/KCND2/CALM3/ADRA2A/GJC1/CELF2/AVPR2/JUP/KCNJ12/ADRA2B/EDNRB/CHRM3/ATP2A3/DSG2/CACNA2D1/ADRA1B/EDN1/ATP1A2/CLIC2/DOC…
GOBP_REGULATION_OF_MONOATOMIC_ION_TRANSMEMBRANE_TRANSPORT	GOBP_REGULATION_OF_MONOATOMIC_ION_TRANSMEMBRANE_TRANSPORT	381	-0.380081673752119	-2.16041740835322	1e-10	1.80891891891892e-08	1.25234708392603e-08	4164	tags=34%, list=16%, signal=29%	TMC2/EDN3/KCNIP4/CACNA2D2/PPP3CB/CACNA1D/KCNB1/NPPA/KCNA1/CYBB/AMIGO1/ALG10B/HECW1/CCR2/RYR2/GNB5/NEDD4/SNCA/GRIN2C/TMEM38A/SLN/BDKRB1/KCNS1/PLCG1/PIK3CG/YWHAH/ATP2B4/KCNJ8/HECW2/NDUFA4/SCN3B/ADRB2/CXCL11/KCNJ5/CXCL9/KCNH2/BCL2/ABCB1/KCNQ4/CACNB4/FXYD1/TMEM109/REM1/SNTA1/UBR3/OPRK1/KCNMB1/AHNAK/CASQ1/CALM2/SLC26A5/MIR24-1/KCNS2/CLIC3/GSTM2/MIR133A1/SRI/WNK2/KCND2/KCNK5/CALM3/ADRA2A/KCNB2/PCSK9/JP…
GOMF_ACTIN_BINDING	GOMF_ACTIN_BINDING	410	-0.374832833736905	-2.145932988512	1e-10	1.80891891891892e-08	1.25234708392603e-08	3173	tags=29%, list=12%, signal=26%	IMPACT/MYO7B/WIPF1/PICK1/INPPL1/TLN1/WIPF3/CNN3/MYOZ1/TAGLN/ABRA/ALKBH4/SLC6A2/ANXA8/PARVA/GIPC1/GAS7/MYO3A/DAG1/ANXA6/MAP1B/SNTA1/ABLIM2/PDLIM2/EZR/DMTN/MYO5B/AJUBA/FAM107A/FHDC1/MICAL3/RUSC1/TNNT2/INF2/SMTN/TPM2/CALD1/LIMA1/MYO1C/OPHN1/FHOD3/PLEC/SPTA1/MYO16/ADD2/PDLIM5/CORO1C/TTN/SETD3/RAI14/AIF1L/ADD1/ADD3/FSCN2/HOMER2/STK38L/LIMCH1/PHACTR2/FSCN1/VCL/DIXDC1/VASH1/EPS8L2/ARPC1A/MYO6/MYH11/ACTN…
GOBP_RRNA_METABOLIC_PROCESS	GOBP_RRNA_METABOLIC_PROCESS	243	0.407820640608732	2.12449307427172	1e-10	1.80891891891892e-08	1.25234708392603e-08	7512	tags=49%, list=29%, signal=35%	XRN2/RPF2/TSR1/RRP12/FCF1/DEDD/MAK16/WDR74/DKC1/GTF3C6/DDX21/SHQ1/WBP11/GTPBP4/NOP14/NOP10/RPP40/PA2G4/DDX47/ISG20/RRP1/IMP4/NAT10/MRTO4/EXOSC8/PDCD11/DHX37/NIFK/NOL10/EIF4A3/USP36/RPF1/UTP3/POLR1B/MRM1/IMP3/NOL8/HEATR1/IPPK/DIS3/RPS6/UTP14A/WDR12/NOB1/NCL/ERI1/SRFBP1/BMS1/LYAR/NSUN4/RPL26/RPL7L1/TFB2M/RRS1/TBL3/RSL1D1/RIOK3/NOL11/NOLC1/POLR1E/DCAF13/BRIX1/WDR75/DDX56/RBM34/DDX27/RRP36/METTL16/RP…
GOBP_REGULATION_OF_TRANSMEMBRANE_TRANSPORT	GOBP_REGULATION_OF_TRANSMEMBRANE_TRANSPORT	491	-0.363257138805196	-2.12271081581106	1e-10	1.80891891891892e-08	1.25234708392603e-08	4103	tags=32%, list=16%, signal=28%	EDN3/KCNIP4/CACNA2D2/PPP3CB/CACNA1D/ARPP19/KCNB1/NPPA/KCNA1/CYBB/AMIGO1/ALG10B/OSBPL8/SHISA6/PRKAG2/HECW1/CCR2/RYR2/CAPN10/GNB5/NEDD4/SLC1A2/SNCA/GRIN2C/TMEM38A/SLN/BDKRB1/KCNS1/MEF2A/PLCG1/ACSL5/PIK3CG/YWHAH/ATP2B4/KCNJ8/HECW2/NDUFA4/SCN3B/CAPN1/ADRB2/CXCL11/KCNJ5/CXCL9/NLGN1/KCNH2/BCL2/ABCB1/KCNQ4/INSR/CACNB4/SLC43A1/FXYD1/TMEM109/REM1/SNTA1/INPP5K/UBR3/OPRK1/KCNMB1/AHNAK/CASQ1/CALM2/SHISA9/SLC…
GOBP_RIBONUCLEOPROTEIN_COMPLEX_BIOGENESIS	GOBP_RIBONUCLEOPROTEIN_COMPLEX_BIOGENESIS	464	0.375983147497775	2.1107821718202	1e-10	1.80891891891892e-08	1.25234708392603e-08	6589	tags=41%, list=25%, signal=31%	EIF2S2/DDX23/XRN2/AATF/RPF2/PRMT5/SF3B5/GLUL/SNRPD2/TSR1/RRP12/FCF1/MAK16/MPV17L2/PRKRA/WDR74/EIF3I/EIF5/DKC1/RPS27L/RPLP0/DDX21/SHQ1/WBP11/GTPBP4/NOP14/ISG20L2/NOP10/DNTTIP2/RPP40/PA2G4/DDX47/ISG20/NOP16/RRP1/GEMIN5/EIF3CL/IMP4/HSP90AB1/NAT10/MRTO4/SRSF12/NUFIP1/EXOSC8/PDCD11/DHX37/NIFK/NOL10/EIF4A3/ABCE1/PNO1/USP36/SRSF9/RPF1/UTP3/EIF3D/XPO1/SNRPC/MRM1/IMP3/NOL8/HEATR1/NLE1/DIS3/RPS6/NOC2L/XRCC…
GOBP_MUSCLE_CELL_DIFFERENTIATION	GOBP_MUSCLE_CELL_DIFFERENTIATION	370	-0.372614425438294	-2.10862727092746	1e-10	1.80891891891892e-08	1.25234708392603e-08	3714	tags=33%, list=14%, signal=29%	MYH6/NOX4/OLFM2/MIR22/LMOD2/SRF/KAT2A/PLD3/MYOM2/JAM2/MEF2A/MAP2K4/FRS2/KCNJ8/RBPMS2/ISL1/FBXO40/CXCL9/ASF1A/SIX1/PARP2/MYOZ1/NAGLU/BCL2/CYP26B1/PRICKLE1/KLHL41/RBM38/HDAC9/ADRA1A/CACNB4/LAMB2/TBX1/RBM24/ACTC1/NFATC3/CASQ1/EFEMP2/EHD1/BHLHE41/MIR24-1/HDAC5/NFATC2/MIR133A1/FGF10/TBX5/SGCD/TNNT2/MIR140/OBSL1/MEGF10/LAMC1/SMAD4/BMP4/FHOD3/PLEC/EDNRB/PRKAR1A/PDLIM5/HEY1/IGF1/TTN/CD81/SETD3/MIR100/XK/…
GOBP_REGULATION_OF_SYSTEM_PROCESS	GOBP_REGULATION_OF_SYSTEM_PROCESS	481	-0.362873177066275	-2.10715377117332	1e-10	1.80891891891892e-08	1.25234708392603e-08	4035	tags=33%, list=16%, signal=29%	DOCK4/MIR145/CACNA1D/NPPA/KCNA1/ZNF488/TACR1/RYR2/MYH6/SRF/CORO2B/GRIN2C/TMEM38A/OXTR/SLN/PDE9A/INHBB/JAM2/MEF2A/NLGN4X/PIK3CG/IGSF11/ATP2B4/KCNJ8/HBEGF/CRY1/ABCC9/SCN3B/ADRB2/ORMDL3/BAIAP2/DSP/KCNJ5/ISL1/ZDHHC21/NLGN1/PARP2/KCNMB2/KCNH2/MIR17HG/FIG4/ADRA1A/CBLN1/DAG1/ANXA6/DAPK3/FXYD1/REM1/SNTA1/INPP5K/ROCK1/OPRK1/CASQ1/CALM2/ACE2/AGTR1/GSTM2/TMEM100/CCL3/MIR133A1/FGF10/SRI/TBX5/TNNT2/KCND2/TMEM…
GOBP_STRIATED_MUSCLE_CELL_DIFFERENTIATION	GOBP_STRIATED_MUSCLE_CELL_DIFFERENTIATION	266	-0.387085504002289	-2.10380653217954	1e-10	1.80891891891892e-08	1.25234708392603e-08	3714	tags=35%, list=14%, signal=30%	MYH6/NOX4/LMOD2/SRF/KAT2A/PLD3/MYOM2/JAM2/MEF2A/MAP2K4/FRS2/KCNJ8/ISL1/CXCL9/SIX1/PARP2/MYOZ1/NAGLU/BCL2/CYP26B1/PRICKLE1/KLHL41/RBM38/HDAC9/ADRA1A/TBX1/RBM24/ACTC1/CASQ1/EHD1/BHLHE41/MIR24-1/HDAC5/NFATC2/MIR133A1/TBX5/SGCD/TNNT2/OBSL1/SMAD4/BMP4/FHOD3/PLEC/PRKAR1A/PDLIM5/IGF1/TTN/CD81/XK/EDN1/DOCK5/AVPR1A/DNER/GREM1/DOCK1/CD9/NOTCH1/ASB2/MYOCD/SOX6/BVES/MYH11/ACTN2/FZD7/CSRP1/LDB3/TPM1/SLC8A1/SO…
GOBP_SECOND_MESSENGER_MEDIATED_SIGNALING	GOBP_SECOND_MESSENGER_MEDIATED_SIGNALING	279	-0.383717505416314	-2.10097751817089	1e-10	1.80891891891892e-08	1.25234708392603e-08	3943	tags=35%, list=15%, signal=30%	NPPA/GSK3B/RUNDC3A/CCR2/RYR2/GRIN2C/TMEM38A/CXCR3/PLCG1/ADNP/ATP2B4/KCNJ8/RILPL1/PEX5L/PDK2/GNAI1/MYOZ1/AHR/ZAP70/LAT/P2RY12/TBC1D10C/SELE/REM1/NFATC3/CASQ1/CD36/CALM2/PDE10A/DMTN/AGTR1/NFATC2/GSTM2/XCR1/MCTP1/TMEM100/CCL3/MIR133A1/SGCD/CALM3/ACKR4/ADCY2/RGN/NMUR1/EDNRB/DDAH2/CHRM3/IGF1/ADGRG6/NR5A2/PRNP/EDN1/ATP1A2/SPPL3/DYRK2/CLIC2/RASD1/HOMER2/AVPR1A/BST1/AGTR2/PDE5A/C10orf71/PLCG2/GUCY1A2/ADC…
GOBP_MUSCLE_ORGAN_DEVELOPMENT	GOBP_MUSCLE_ORGAN_DEVELOPMENT	310	-0.379533582685605	-2.10017581962749	1e-10	1.80891891891892e-08	1.25234708392603e-08	4067	tags=33%, list=16%, signal=28%	POU4F1/PPP3CB/MIR145/VGLL2/CTF1/ALX4/RYR2/MYH6/MTM1/MYOM2/MEF2A/PITX1/EID2B/HBEGF/DSP/UNC45B/ISL1/SIX1/MYOZ1/TAGLN/NAGLU/BCL2/CYP26B1/KLHL41/GTF3C5/HDAC9/DAG1/SGCE/TBX1/FZD2/RBM24/ACTC1/CASQ1/EFEMP2/DISP1/DLL4/CRYAB/ZFPM2/WNT5A/SRI/TCF15/SGCD/TNNT2/CHODL/EGR2/FGFRL1/SMTN/MEGF10/MIR143/SMAD4/BMP4/DCANP1/JPH2/PLEC/LAMA5/IGF1/TTN/XK/CHKB/FZD1/SOX15/VRK3/DNER/SPEG/NOTCH1/ASB2/MYOCD/ITGA7/SOX6/BVES/FG…
GOBP_REGULATION_OF_INNATE_IMMUNE_RESPONSE	GOBP_REGULATION_OF_INNATE_IMMUNE_RESPONSE	384	0.37366738191469	2.06984759963398	1e-10	1.80891891891892e-08	1.25234708392603e-08	5870	tags=36%, list=23%, signal=28%	FLOT1/TLR2/NFKBIA/PLSCR1/PTPN2/FLOT2/FOSL1/IRAK2/TNFAIP3/LBP/IRAK3/TLR5/TIFA/BIRC3/TRAF3/FPR2/NFKBIZ/GBP2/TNIP2/TBK1/CSNK1A1/PTPN1/IRAK4/RELA/GIGYF2/IFI16/NONO/POLR3C/TNIP1/HAVCR2/MYD88/BCL10/PQBP1/HSPD1/SLAMF8/OTUD4/MATR3/NLRC4/MAVS/VSIG4/PUM1/SERPING1/MFHAS1/LYN/RBM47/TMEM126A/NOD2/FGR/SIN3A/RAET1G/MAPKAPK3/ADAM8/IRF1/CRK/AURKB/CD1D/TRIM11/LRP8/ARG1/PIK3AP1/RIPK2/PRKD1/SAMHD1/PELI1/CD40/FADD/PO…
GOBP_AMEBOIDAL_TYPE_CELL_MIGRATION	GOBP_AMEBOIDAL_TYPE_CELL_MIGRATION	437	-0.356836766470409	-2.051428569206	1e-10	1.80891891891892e-08	1.25234708392603e-08	3686	tags=32%, list=14%, signal=28%	RAB11A/MIR22/ATOH8/SRF/PIK3CA/ARHGAP4/SEMA6A/VSTM4/EPB41L4B/ROBO1/PLCG1/SYNJ2BP/PIK3CG/SASH1/LRP5/HSPB1/ATP2B4/AMOT/HBEGF/FGF2/RREB1/ISL1/MCC/SEMA5A/MAP2K5/P2RY12/FGF16/SEMA3E/PIK3C2A/RRAS/GIPC1/HDAC9/ANXA6/CER1/TBX1/ROCK1/EMC10/DLL4/PPM1F/DMTN/HYAL1/MIR24-1/HDAC5/AKT3/WNT5A/PKN3/FGF10/HMGB1/ACVRL1/KLF4/GATA2/CLASP1/MIR143/SMAD4/JUP/BMP4/PLEC/RHOJ/EDNRB/CORO1C/PTPN11/LAMA5/SEMA3B/PTPRM/EDN1/ERBB4…
GOBP_REGULATION_OF_MONOATOMIC_ION_TRANSPORT	GOBP_REGULATION_OF_MONOATOMIC_ION_TRANSPORT	483	-0.35195462507979	-2.04486688861467	1e-10	1.80891891891892e-08	1.25234708392603e-08	4179	tags=32%, list=16%, signal=27%	TACR2/TMC2/EDN3/KCNIP4/CACNA2D2/PPP3CB/CACNA1D/KCNB1/NPPA/KCNA1/CYBB/AMIGO1/ALG10B/NKAIN2/HECW1/CCR2/RYR2/GNB5/NEDD4/SNCA/GRIN2C/TMEM38A/SLN/BDKRB1/KCNS1/FCRL3/PLCG1/PIK3CG/YWHAH/ATP2B4/KCNJ8/HECW2/NDUFA4/SCN3B/ADRB2/CXCL11/CAMK2A/KCNJ5/CXCL9/KCNH2/P2RY12/MAOB/BCL2/ABCB1/KCNQ4/CACNB4/FXYD1/TMEM109/REM1/SNTA1/INPP5K/UBR3/OPRK1/KCNMB1/AHNAK/CASQ1/CALM2/SLC26A5/MIR24-1/KCNS2/CLIC3/GSTM2/CCL3/MIR133A…
GOBP_POSITIVE_REGULATION_OF_DEFENSE_RESPONSE	GOBP_POSITIVE_REGULATION_OF_DEFENSE_RESPONSE	430	0.357409454594642	1.99972085684515	1e-10	1.80891891891892e-08	1.25234708392603e-08	5126	tags=34%, list=20%, signal=28%	FLOT1/CASP4/TLR2/NFKBIA/OSMR/PLSCR1/FLOT2/FOSL1/IRAK2/TNFAIP3/LBP/IRAK3/ADORA2B/TLR5/TIFA/TNFRSF1A/BIRC3/CEBPB/TRAF3/FPR2/NFKBIZ/GBP2/TNIP2/TBK1/SERPINE1/C2CD4A/CSNK1A1/IL6/IRAK4/IL1RL1/ALOX5AP/RELA/LILRA5/IFI16/NONO/POLR3C/TNIP1/TNFSF18/HAVCR2/MYD88/CTSC/TSLP/BCL10/PQBP1/TNFRSF11A/HSPD1/OTUD4/MATR3/NLRC4/MAVS/PUM1/LDLR/MFHAS1/IL33/LYN/RBM47/TMEM126A/FCGR1A/NOD2/NPAS2/PTGS2/SIN3A/MAPK13/RAET1G/MA…
GOBP_POSITIVE_REGULATION_OF_CYTOKINE_PRODUCTION	GOBP_POSITIVE_REGULATION_OF_CYTOKINE_PRODUCTION	441	0.357065285147274	1.99847559487874	1e-10	1.80891891891892e-08	1.25234708392603e-08	5806	tags=38%, list=22%, signal=30%	HMOX1/FLOT1/TLR2/HIF1A/PNP/STAT3/HILPDA/IL1RAP/IFNGR1/LBP/IL4R/IRAK3/ADORA2B/TLR5/SLC11A1/GAPDH/PANX1/ARNT/CEBPB/TANK/TRAF3/ADAM17/TBK1/ORM2/SERPINE1/SLC7A5/POLR3A/IL6/IL1RL1/RELA/LILRA5/IFI16/LAPTM5/HGF/IL1R1/BCL3/POLR3C/XBP1/HAVCR2/MYD88/TSLP/BCL10/PQBP1/HSPD1/C5AR1/FZD5/CLU/NLRC4/MAVS/PDE4D/TRIM27/DDIT3/DDX21/CYP1B1/IL20RB/ALOX15B/IL33/RBM47/MIF/NOD2/RPS3/ATF4/FGR/PTGS2/RAB1A/MAPK13/RAET1G/CLE…
GOBP_ESTABLISHMENT_OF_PROTEIN_LOCALIZATION_TO_ORGANELLE	GOBP_ESTABLISHMENT_OF_PROTEIN_LOCALIZATION_TO_ORGANELLE	430	0.353003315781626	1.97506832577952	1e-10	1.80891891891892e-08	1.25234708392603e-08	3210	tags=27%, list=12%, signal=24%	TRAF3IP2/HK2/NFKBIA/CD68/GCKR/GRPEL1/STAT3/SRP68/TNFAIP3/HSPA5/NUP98/SEC63/PITRM1/CHMP4B/ZPR1/LMAN1/E2F3/HGS/SIRT4/UBE2D3/IPO4/CCT4/STK4/SRP72/LAPTM5/SEC61G/BCL3/CBLB/NUP58/POM121/CHCHD4/BAG3/M6PR/RAB8B/BNIP3L/CDKN1A/SEC61A1/PEX5/HSPD1/TCP1/FZD5/CLU/PEX13/MAVS/DKC1/CCT2/DDIT3/NUP188/RBM22/SPCS2/KPNA2/TIMM13/NPEPPS/IL33/POM121C/PTGS2/SH3GLB1/NABP2/IPO7/POT1/CHMP4A/STK3/IMMP1L/USP36/ACD/ROMO1/VPS37…
GOBP_REGULATION_OF_RESPONSE_TO_BIOTIC_STIMULUS	GOBP_REGULATION_OF_RESPONSE_TO_BIOTIC_STIMULUS	459	0.349719892713294	1.96076982831819	1e-10	1.80891891891892e-08	1.25234708392603e-08	5126	tags=32%, list=20%, signal=26%	TRAF3IP2/FLOT1/TLR2/NFKBIA/PLSCR1/PTPN2/FLOT2/FOSL1/IRAK2/TNFAIP3/LBP/IRAK3/TLR5/TIFA/BIRC3/TRAF3/FPR2/NFKBIZ/GBP2/TNIP2/TBK1/CSNK1A1/PTPN1/IRAK4/ARG2/RELA/GIGYF2/IFI16/TRIB1/NONO/POLR3C/TNIP1/HAVCR2/MYD88/BCL10/PQBP1/HSPD1/SLAMF8/OTUD4/MATR3/NLRC4/MAVS/CXCL6/VSIG4/DTX3L/PUM1/SERPING1/MFHAS1/LYN/RBM47/TMEM126A/MIF/NOD2/FGR/SIN3A/RAET1G/MAPKAPK3/LY86/TIGAR/ADAM8/IRF1/CRK/CD274/TRIM22/AURKB/CD1D/TR…
GOBP_CYTOKINE_MEDIATED_SIGNALING_PATHWAY	GOBP_CYTOKINE_MEDIATED_SIGNALING_PATHWAY	445	0.347586046995715	1.94280292458159	1e-10	1.80891891891892e-08	1.25234708392603e-08	3954	tags=29%, list=15%, signal=25%	CCL20/TRAF3IP2/CASP4/IL15RA/TRAF1/HIF1A/NFKBIA/CXCL8/OSMR/CCL2/STAT3/WBP1L/IFITM2/PTPN2/FOSL1/IL1RAP/IFNGR1/IFITM3/IRAK2/TNFAIP3/CXCL5/IL4R/IRAK3/SP100/IL10RB/TNFRSF1A/BIRC3/TANK/TRAF3/ADAM17/NFKBIZ/TNIP2/TBK1/P4HB/PTPN1/IL6/IRAK4/IFNAR2/IL1RL1/BBS4/IFNGR2/RELA/GIGYF2/LILRA5/CCL7/LAPTM5/RFFL/IL1R1/IL1R2/CSF1/CCR1/TNFSF18/UGCG/MYD88/TSLP/TNFRSF11A/OTUD4/MAVS/CXCL6/SH2B2/CIB1/JAK3/IL20RB/IL33/LYN/R…
GOBP_NCRNA_PROCESSING	GOBP_NCRNA_PROCESSING	399	0.3580172936757	1.98798060356654	1.11895133403513e-10	1.97082665228871e-08	1.36443871812261e-08	6311	tags=39%, list=24%, signal=30%	INTS10/STAT3/XRN2/IL6/RPF2/ALKBH1/TSR1/RRP12/FCF1/MAK16/PRKRA/WDR74/TOE1/DKC1/ZBTB8OS/METTL1/DDX21/SHQ1/WBP11/GTPBP4/NOP14/PUM1/NOP10/TRIT1/RPP40/PA2G4/DDX47/ISG20/RRP1/IMP4/NAT10/MRTO4/EXOSC8/PDCD11/DHX37/PUS3/NIFK/NOL10/PUS7/EIF4A3/RIPK1/THG1L/DUS4L/USP36/RPF1/TRMT6/UTP3/INTS5/MRM1/ZCCHC8/IMP3/NOL8/HEATR1/RNF113A/TRMT5/POP1/THADA/SMAD3/DGCR8/DIS3/RPS6/INTS4/TRPT1/THUMPD3/CLP1/UTP14A/WDR12/NOB1/…
GOCC_NEURON_TO_NEURON_SYNAPSE	GOCC_NEURON_TO_NEURON_SYNAPSE	330	-0.362374420464132	-2.02486148035168	1.22341939053486e-10	2.09957589252559e-08	1.45357413148028e-08	3586	tags=29%, list=14%, signal=25%	GRIN2C/ANKS1B/STRN/SLITRK3/NLGN4X/MAL2/CADM1/YWHAH/IGSF11/CTNND2/TIAM1/BAIAP2/PICK1/CAMK2A/LRRTM2/NLGN1/PSD/SIGMAR1/AKAP7/IQSEC3/PRR12/LRRC4B/MAP1B/PCLO/MAGI2/INPP4A/RTN1/SLITRK1/SHISA9/SYT1/DMTN/PALM/RUSC1/CNKSR2/TMEM108/CPEB1/ADRA2A/GRIP1/KALRN/ADD2/PDLIM5/BACE1/MPDZ/GOPC/PRNP/IGSF9B/ERBB4/RGS9/ADD1/ADD3/RNF19A/HOMER2/SH3GL3/DGKI/ADCY1/DRP2/NSMF/GPER1/ACTN2/CACNA1C/CLSTN1/PRRT2/GRIA1/ITGA8/SHAN…
GOBP_RENAL_SYSTEM_DEVELOPMENT	GOBP_RENAL_SYSTEM_DEVELOPMENT	304	-0.363643434374987	-2.00867948610486	1.55882624701132e-10	2.54468879786507e-08	1.7617337970074e-08	3531	tags=33%, list=14%, signal=29%	ENPEP/SIM1/CAT/DACT2/KCNJ8/FGF2/IFT27/PKD1/AHI1/GREB1L/SIX1/COL4A3/GLI2/EMX2/WNT9B/ANKS6/PKD1L3/BCL2/FLCN/JAG1/SMAD5/CYP26B1/PRICKLE1/PYGO1/LAMB2/NUP107/CER1/MAGI2/PTCH1/AMER1/RBP4/AGTR1/HS3ST3B1/HOXA11/WNT5A/FGF10/IRX1/OSR2/ACAT1/PCSK9/RGN/SMAD4/BMP4/FRAS1/TTC8/EXT1/EDNRB/ZBTB14/LAMA5/ADAMTS6/ERBB4/BMP7/SMAD2/PDGFB/VANGL2/SOX17/GREM1/NFIA/AGTR2/NOTCH1/WNT11/PDGFD/MYOCD/CTNNBIP1/FGFR2/NPNT/KLHL3/…
GOBP_TISSUE_MIGRATION	GOBP_TISSUE_MIGRATION	324	-0.359462866685891	-2.00663161536719	1.52162323734168e-10	2.54468879786507e-08	1.7617337970074e-08	3686	tags=32%, list=14%, signal=28%	RAB11A/MIR22/ATOH8/SRF/PIK3CA/VSTM4/EPB41L4B/ROBO1/PLCG1/SYNJ2BP/PIK3CG/SASH1/HSPB1/ATP2B4/AMOT/HBEGF/FGF2/RREB1/MCC/SEMA5A/MAP2K5/FGF16/PIK3C2A/RRAS/GIPC1/HDAC9/ACTG2/ROCK1/EMC10/ACTC1/DLL4/PPM1F/HYAL1/MIR24-1/HDAC5/AKT3/WNT5A/PKN3/FGF10/HMGB1/ACVRL1/KLF4/GATA2/CLASP1/MIR143/SMAD4/JUP/RHOJ/CORO1C/PTPN11/PTPRM/EDN1/DOCK5/FGF18/SCG2/PDGFB/DPP4/GREM1/PPARG/AGTR2/DOCK1/PLCG2/ADGRA2/FUT1/NOTCH1/ROCK2…
GOBP_REGULATION_OF_HEART_CONTRACTION	GOBP_REGULATION_OF_HEART_CONTRACTION	193	-0.420425370607719	-2.19661598357128	1.59837339763667e-10	2.54712217866244e-08	1.76341847027484e-08	5135	tags=44%, list=20%, signal=35%	TRPM4/S100A1/GJC3/MIR1-1/ADM5/SLC4A3/TNNI3K/MYL2/TMEM161B/RNLS/NOS1/MIR30E/EDN3/CACNA1D/NPPA/RYR2/MYH6/TMEM38A/MEF2A/PIK3CG/ATP2B4/KCNJ8/HBEGF/ABCC9/SCN3B/DSP/KCNJ5/ISL1/KCNH2/ADRA1A/FXYD1/SNTA1/CALM2/ACE2/GSTM2/MIR133A1/SRI/TBX5/TNNT2/KCND2/CALM3/GJC1/CELF2/JUP/KCNJ12/EDNRB/ATP2A3/DSG2/CACNA2D1/ADRA1B/EDN1/ATP1A2/CLIC2/AVPR1A/AGTR2/PDE5A/ATP2B1/BVES/CACNA1C/ATP1B1/FLNA/CASQ2/TPM1/SLC8A1/SCN2B/CT…
GOCC_CELL_CORTEX	GOCC_CELL_CORTEX	274	-0.375926322022445	-2.04835677913988	1.81700823773677e-10	2.82819445004004e-08	1.95800985618537e-08	2920	tags=27%, list=11%, signal=25%	MAPRE1/CLTB/GNAI1/GYPC/STOX1/SELE/GIPC1/ITCH/SPINK5/PCLO/PDLIM2/MYADM/EZR/DMTN/MYO5B/ASTN2/MICAL3/FRY/CLASP1/CALD1/MYO1C/SPTA1/MYL12B/PSEN2/CORO1C/CTTNBP2/RAI14/RIMS3/DLC1/PHLDB1/ADD3/HFE/C2CD5/FSCN1/ASPH/PARD6G/NSMF/MYO6/AQP7/EXOC6/FGFR2/CLIC5/ACTN2/CRIP2/COBL/CLASP2/UNC13C/OSR1/BFSP1/FLNA/PTK2/ACTN4/SPTBN1/EXOC3L2/FLNB/CAPN2/CLDN5/MYL9/EPB41L2/DSTN/MYO1D/RIMS4/MPP7/FRYL/PKD2/CTTN/PPP1R9A/HMCN1/…
GOBP_REGULATION_OF_MONOATOMIC_CATION_TRANSMEMBRANE_TRANSPORT	GOBP_REGULATION_OF_MONOATOMIC_CATION_TRANSMEMBRANE_TRANSPORT	266	-0.38430094885358	-2.088672497837	1.87166529930352e-10	2.84705814732692e-08	1.97106953290289e-08	4164	tags=35%, list=16%, signal=30%	TMC2/EDN3/KCNIP4/PPP3CB/CACNA1D/NPPA/AMIGO1/ALG10B/HECW1/RYR2/GNB5/NEDD4/SNCA/GRIN2C/TMEM38A/SLN/BDKRB1/KCNS1/PLCG1/PIK3CG/YWHAH/ATP2B4/HECW2/NDUFA4/SCN3B/CXCL11/CXCL9/KCNH2/BCL2/CACNB4/FXYD1/REM1/SNTA1/UBR3/OPRK1/KCNMB1/AHNAK/CASQ1/CALM2/MIR24-1/KCNS2/GSTM2/MIR133A1/SRI/WNK2/CALM3/ADRA2A/PCSK9/JPH2/ISCU/ANO6/PSEN2/PRNP/CACNA2D1/EDN1/ATP1A2/CLIC2/KCNAB1/APLNR/CAB39/ADCYAP1R1/GPER1/ACTN2/CACNA1C/P…
GOBP_STRIATED_MUSCLE_TISSUE_DEVELOPMENT	GOBP_STRIATED_MUSCLE_TISSUE_DEVELOPMENT	239	-0.394596629864828	-2.13291298506248	2.38458145894739e-10	3.54666748994109e-08	2.45542165667519e-08	5234	tags=40%, list=20%, signal=32%	SIK1/SMAD1/MYL7/MIR1-1/SIRT2/TCAP/EYA2/MEIS1/MYL2/ALPK2/FHL2/NRAP/SGCZ/POU4F1/BMP5/ID2/NPPA/KCNK2/EYA1/RYR2/MYH6/NOX4/SRF/KAT2A/FES/MEF2A/MAP2K4/FRS2/KCNJ8/FGF2/DSP/ISL1/PARP2/NAGLU/SMAD5/MIR17HG/PRICKLE1/ADRA1A/ACTC1/RBP4/DLL4/VGLL4/MIR24-1/ZFPM2/WNT5A/TBX5/SGCD/TNNT2/OBSL1/GJC1/SMAD4/BMP4/JPH2/FHOD3/PLEC/PRKAR1A/PDLIM5/HEY1/IGF1/TTN/DSG2/EDN1/ERBB4/BMP7/SOX15/GREM1/NOTCH1/ASB2/MYOCD/SOX6/BVES/F…
GOMF_CATALYTIC_ACTIVITY_ACTING_ON_RNA	GOMF_CATALYTIC_ACTIVITY_ACTING_ON_RNA	354	0.362273892679275	1.98274020301928	2.49481208474511e-10	3.62995158330413e-08	2.51308073158993e-08	6616	tags=40%, list=25%, signal=30%	ENDOU/POLR2H/DDX23/XRN2/ERN1/GGT5/POLR3A/CNOT8/NUDT5/PTRH2/EIF4A1/DHX32/POLR1C/ALKBH1/POLR3C/RNASE2/REXO2/DCP1A/TOE1/METTL1/DDX21/ETF1/ISG20L2/DARS2/TRIT1/POLR2L/CNOT1/RPP40/TDP2/DDX47/ISG20/ZC3H12D/POLR1D/FEN1/NOCT/EXOSC8/DHX37/PUS3/SUPV3L1/POLR2I/EIF4A3/SND1/THG1L/DUS4L/SMG6/POLR1B/MRM1/DHX40/SAMHD1/POLR2K/TRMT5/POP1/DIS3/EXO1/ZC3H12A/POLR2A/RNASE3/TRPT1/DDX3Y/THUMPD3/NOB1/AGO2/ERI1/TRNT1/NSUN4…
GOBP_REGULATION_OF_METAL_ION_TRANSPORT	GOBP_REGULATION_OF_METAL_ION_TRANSPORT	341	-0.350787089434387	-1.97423428954151	2.63732190594104e-10	3.75565862052412e-08	2.60010997311365e-08	4164	tags=33%, list=16%, signal=28%	TMC2/EDN3/KCNIP4/PPP3CB/CACNA1D/NPPA/AMIGO1/ALG10B/NKAIN2/HECW1/RYR2/GNB5/NEDD4/SNCA/TMEM38A/SLN/BDKRB1/KCNS1/FCRL3/PLCG1/PIK3CG/YWHAH/ATP2B4/HECW2/SCN3B/ADRB2/CXCL11/CAMK2A/CXCL9/KCNH2/BCL2/CACNB4/FXYD1/REM1/SNTA1/INPP5K/UBR3/OPRK1/KCNMB1/AHNAK/CASQ1/CALM2/MIR24-1/KCNS2/GSTM2/CCL3/MIR133A1/SRI/WNK2/CALM3/ADRA2A/PCSK9/JPH2/ISCU/ANO6/PSEN2/PRNP/CACNA2D1/ATP1A2/CLIC2/HOMER2/PDGFB/HFE/ATP2B1/TF/KCNA…
GOBP_POSITIVE_REGULATION_OF_RESPONSE_TO_BIOTIC_STIMULUS	GOBP_POSITIVE_REGULATION_OF_RESPONSE_TO_BIOTIC_STIMULUS	328	0.375360134916856	2.03143618352989	2.84043387872199e-10	3.96062998964297e-08	2.74201533643294e-08	5870	tags=37%, list=23%, signal=29%	FLOT1/TLR2/NFKBIA/PLSCR1/FLOT2/FOSL1/IRAK2/TNFAIP3/LBP/IRAK3/TLR5/TIFA/BIRC3/TRAF3/FPR2/NFKBIZ/GBP2/TNIP2/TBK1/CSNK1A1/IRAK4/RELA/IFI16/NONO/POLR3C/TNIP1/HAVCR2/MYD88/BCL10/PQBP1/HSPD1/OTUD4/MATR3/NLRC4/MAVS/PUM1/MFHAS1/LYN/RBM47/TMEM126A/MIF/NOD2/SIN3A/RAET1G/MAPKAPK3/LY86/ADAM8/IRF1/CD274/CD1D/TRIM11/ARG1/PIK3AP1/RIPK2/PRKD1/PELI1/CD40/FADD/POLR3D/FBXO38/BIRC2/CD14/HSPA8/MMP12/PARP9/SLC15A4/EPG…
GOBP_CALCIUM_ION_TRANSPORT	GOBP_CALCIUM_ION_TRANSPORT	381	-0.341766374298125	-1.94262990197462	3.20603720547227e-10	4.37918510535222e-08	3.0317885668075e-08	4068	tags=31%, list=16%, signal=27%	PKD2L2/PLCB2/CACNA2D2/PPP3CB/P2RX6/CACNA1D/NPPA/LCK/RYR2/GNB5/PLCH2/DNM1L/MICU3/SNCA/GRIN2C/TMEM38A/SLN/BDKRB1/FCRL3/PLCG1/PIK3CG/ATP2B4/KCNJ8/FGF2/TRPM6/PKD1/CXCL11/ITGAV/CAMK2A/CXCL9/PKD1L3/BCL2/MCOLN3/ADRA1A/CACNB4/ANXA6/PMPCB/REM1/INPP5K/UBR3/AHNAK/CASQ1/CALM2/GSTM2/XCR1/CCL3/MIR133A1/SRI/CALM3/ADRA2A/SLC25A23/JPH2/ANO6/NMUR1/EDNRB/PSEN2/SMDT1/PLCD1/ATP2A3/PRNP/CACNA2D1/CALCRL/EDN1/ATP1A2/CLI…
GOBP_REGULATION_OF_TRANS_SYNAPTIC_SIGNALING	GOBP_REGULATION_OF_TRANS_SYNAPTIC_SIGNALING	429	-0.325725486047636	-1.87427718514074	3.40980025590809e-10	4.56435862255857e-08	3.15998752136998e-08	4892	tags=33%, list=19%, signal=27%	HAP1/GRID1/PREPL/NETO1/KCNQ3/SYAP1/GHRL/CELF4/SYN3/GRM7/BDNF/SYBU/ANAPC2/CYP46A1/CACNG4/TACR2/EFNB3/PCDH8/PPP3CB/KCNB1/TACR1/GSK3B/SHISA6/CCR2/SRF/KAT2A/SNCA/BGLAP/GRIN2C/OXTR/CALB2/PDE9A/PLAT/CBLN2/NLGN4X/PLCG1/ADNP/NSG1/YWHAH/DGKE/IGSF11/GABBR1/ADRB2/RASGRF1/BAIAP2/PICK1/CAMK2A/LRRTM2/PRKAR2B/NLGN1/NPAS4/AKAP7/TRIO/S100B/GIPC1/ADRA1A/CBLN1/PINK1/CACNB4/DAG1/MAP1B/CNTN4/MAPK9/SV2B/SHISA9/SYT1/AB…
GOBP_CALCIUM_MEDIATED_SIGNALING	GOBP_CALCIUM_MEDIATED_SIGNALING	197	-0.412978917141236	-2.14350274452099	3.83628343137225e-10	5.03455784434794e-08	3.48551489471634e-08	3868	tags=38%, list=15%, signal=32%	GSK3B/CCR2/RYR2/GRIN2C/TMEM38A/CXCR3/PLCG1/ATP2B4/KCNJ8/PDK2/MYOZ1/ZAP70/LAT/P2RY12/TBC1D10C/SELE/REM1/NFATC3/CASQ1/CALM2/DMTN/AGTR1/NFATC2/GSTM2/XCR1/MCTP1/TMEM100/CCL3/MIR133A1/SGCD/CALM3/ACKR4/RGN/NMUR1/EDNRB/CHRM3/IGF1/NR5A2/PRNP/EDN1/ATP1A2/SPPL3/DYRK2/CLIC2/HOMER2/AVPR1A/BST1/C10orf71/PLCG2/PTGFR/CACNA1C/ERBB3/ACKR2/ACKR3/CX3CR1/ATP1B1/CASQ2/RCAN3/SLC8A1/DMPK/SLC24A4/CAMKK2/PLN/DMD/SELP/KDR…
GOBP_REGULATION_OF_MEMBRANE_POTENTIAL	GOBP_REGULATION_OF_MEMBRANE_POTENTIAL	372	-0.337908282010841	-1.91825869290163	3.91740583520624e-10	5.04215331827603e-08	3.49077337784977e-08	4012	tags=30%, list=15%, signal=25%	P2RX6/CACNA1D/KCNB1/NPPA/KCNA1/KCNK2/TACR1/GSK3B/RYR2/NEDD4/SNCA/GRIN2C/BOK/NLGN4X/YWHAH/TUSC2/IGSF11/GABBR1/KCNJ8/ABCC9/SCN3B/ADRB2/BAIAP2/DSP/KCNJ5/NLGN1/NPAS4/KCNMB2/KCNH2/BCL2/STOX1/ADRA1A/CBLN1/PINK1/CACNB4/GABRB1/FXYD1/SNTA1/CD36/SLC26A5/MIR133A1/SRI/TBX5/KCND2/TMEM108/KCNK5/CALM3/GJC1/JUP/KCNK17/KCNK6/DSG2/CACNA2D1/EDN1/MYOC/ATP1A2/RIMS3/TMEM25/GPER1/NALCN/BVES/ACTN2/CACNA1C/KIF5B/PID1/PTP…
GOCC_SYNAPTIC_MEMBRANE	GOCC_SYNAPTIC_MEMBRANE	340	-0.347781104345321	-1.95737788518604	4.04106170774079e-10	5.10317471885078e-08	3.53301959036245e-08	4197	tags=30%, list=16%, signal=25%	SLC6A3/EFNB3/PCDH8/P2RX6/KCNB1/KCNA1/DGKB/NDUFS7/SHISA6/CNTN5/SLC1A2/GRIN2C/STRN/SSPN/SLITRK3/ADAM11/NLGN4X/NSG1/ATP2B4/GABBR1/KCNJ8/TIAM1/BAIAP2/PICK1/LRRTM2/CLTB/NLGN1/SIGMAR1/CDH10/IQSEC3/LRRC4B/SLC6A2/CBLN1/GABRB1/DAG1/SNTA1/ZDHHC17/OPRK1/SLITRK1/ATP6AP2/SHISA9/SYT1/CRYAB/KCND2/CNKSR2/SLC5A7/ADRA2A/APBA1/PTPRA/GRIP1/ATAD1/PSEN2/CHRM3/STX2/KCTD12/IGSF9B/ERBB4/DNM1/RGS9/RIMS3/ERBB2/ATP2B1/DGKI/…
GOBP_CALCIUM_ION_TRANSMEMBRANE_TRANSPORT	GOBP_CALCIUM_ION_TRANSMEMBRANE_TRANSPORT	305	-0.360971002696117	-1.99452133226459	4.17358654631217e-10	5.1729286582347e-08	3.58131149646514e-08	5437	tags=39%, list=21%, signal=31%	MS4A1/PKD1L1/JPH4/TLR9/MICU2/GP5/PKD1L2/MCU/SCN4A/TRPM4/MIR1-1/TRPM5/CCR5/HAP1/PLCH1/MICU1/TPCN1/SCN2A/NOS1/CACNA1I/CACNG4/TMC2/PKD2L2/PLCB2/CACNA2D2/PPP3CB/P2RX6/CACNA1D/NPPA/LCK/RYR2/GNB5/PLCH2/MICU3/SNCA/GRIN2C/TMEM38A/SLN/BDKRB1/PLCG1/PIK3CG/ATP2B4/KCNJ8/FGF2/TRPM6/PKD1/CXCL11/ITGAV/CXCL9/PKD1L3/BCL2/MCOLN3/ADRA1A/CACNB4/ANXA6/PMPCB/REM1/UBR3/AHNAK/CASQ1/CALM2/GSTM2/XCR1/CCL3/MIR133A1/SRI/CAL…
GOBP_TRANSMEMBRANE_RECEPTOR_PROTEIN_SERINE_THREONINE_KINASE_SIGNALING_PATHWAY	GOBP_TRANSMEMBRANE_RECEPTOR_PROTEIN_SERINE_THREONINE_KINASE_SIGNALING_PATHWAY	364	-0.342855204275387	-1.93817784615497	4.33193400335382e-10	5.17743469365128e-08	3.58443110578262e-08	3782	tags=30%, list=15%, signal=26%	SAP30L/ING2/ATOH8/SNX25/LNPEP/SFRP2/KCNQ1OT1/LTBP4/INHBB/VASN/DACT2/OGT/FSTL3/CDKN2B/PBLD/HEXA/RBPMS2/CREBBP/CHRD/FMOD/FBN2/PTPRK/ZFYVE9/FLCN/SMAD5/AFP/RNF165/GIPC1/GDF7/CER1/CIDEA/MAGI2/VWC2/ACVR2A/GDF10/RASL11B/NREP/TMEM100/WNT5A/FGF10/ACVRL1/SKIL/SLC2A10/SH2B1/MIR140/VIM/FST/SMAD4/BMP4/EXT1/BMPR1B/MIR100/SMPD3/FZD1/PPM1A/TGFB1I1/BMP7/SMAD2/HFE/GREM1/PPARG/NFIA/TF/NOTCH1/ITGB8/JUN/MYOCD/JAK2/PM…
GOBP_ACTIN_FILAMENT_ORGANIZATION	GOBP_ACTIN_FILAMENT_ORGANIZATION	421	-0.328087248445292	-1.886202570535	4.26975132503258e-10	5.17743469365128e-08	3.58443110578262e-08	3901	tags=29%, list=15%, signal=25%	POF1B/TACR1/MLST8/ARHGAP6/CDC42EP2/CGNL1/LMOD2/SRF/CCL11/CORO2B/PIK3CA/SORBS3/PTGER4/GSN/ARRB1/MYO7B/RHPN2P1/PACSIN1/BAIAP2/WIPF1/PICK1/INPPL1/WIPF3/CNN3/SEMA5A/ARHGEF10L/BCL2/GAS7/GBA2/INPP5K/ROCK1/ACTC1/MYADM/EZR/PPM1F/DMTN/MYO5B/FAM107A/FHDC1/MICAL3/RHOBTB2/INF2/TJP1/RHPN1/RICTOR/RND2/CLASP1/TPM2/CALD1/LIMA1/MYO1C/ARHGAP12/FHOD3/PLEC/SPTA1/TTC8/ARHGAP28/RHOJ/ADD2/CORO1C/TTN/ARHGEF10/MYOC/AIF1L…
GOBP_REGULATION_OF_CELL_JUNCTION_ASSEMBLY	GOBP_REGULATION_OF_CELL_JUNCTION_ASSEMBLY	196	-0.416231966960253	-2.16628598689509	5.05265263109292e-10	5.93287790524647e-08	4.1074380206964e-08	3964	tags=41%, list=15%, signal=35%	SLITRK2/AMIGO1/ARHGAP6/SLK/SNCA/OXTR/SLITRK3/CBLN2/ADNP/OGT/PEAK1/TLN1/SLITRK6/LRRTM2/SIX1/NLGN1/LRRC4B/EPHB3/LINGO2/CBLN1/DAPK3/ROCK1/SLITRK1/PPM1F/DMTN/ACE2/WNT5A/FAM107A/ACVRL1/TBX5/TJP1/CLASP1/MYO1C/PTPRA/AGRN/PDLIM5/CORO1C/DUSP3/FZD1/MYOC/STAU2/DLC1/LIMCH1/GREM1/VCL/APLNR/COLQ/ROCK2/LRRN1/CLASP2/SLITRK5/CLSTN1/EPHA3/COL16A1/PTK2/ARHGEF15/PTPRD/PRKCH/ACE/FLRT3/CLDN5/THY1/MEF2C/TEK/EEF2K/RAPGE…
GOCC_PRERIBOSOME	GOCC_PRERIBOSOME	103	0.519060596487866	2.36539815768836	5.32615316030894e-10	6.14619708654271e-08	4.25512272444282e-08	7394	tags=58%, list=28%, signal=42%	AATF/TSR1/FCF1/MAK16/WDR74/NOP14/DNTTIP2/RRP1/IMP4/NAT10/MRTO4/PDCD11/DHX37/NOL10/PNO1/RPF1/UTP3/IMP3/HEATR1/RPS6/NOC2L/XRCC5/UTP14A/WDR12/NOB1/SRFBP1/BMS1/RRS1/TBL3/RSL1D1/RIOK3/NOL7/DCAF13/WDR75/RRP36/UTP20/PES1/NOP58/PWP2/C1orf131/BYSL/FBL/WDR43/WDR3/RRP1B/RPS12/RPS17/DIMT1/NIP7/KRI1/EMG1/LTV1/MDN1/ZNF622/RPS13/WDR36/NSA2/NOP56/KRR1/RPS27
GOBP_CARDIOCYTE_DIFFERENTIATION	GOBP_CARDIOCYTE_DIFFERENTIATION	148	-0.454839778884154	-2.2551582582519	5.5318884045449e-10	6.24649562077056e-08	4.32456120261263e-08	3714	tags=38%, list=14%, signal=33%	MYH6/NOX4/SRF/KAT2A/MEF2A/MAP2K4/FRS2/KCNJ8/ISL1/PARP2/NAGLU/JAG1/PRICKLE1/ADRA1A/ACTC1/MIR24-1/MIR133A1/TBX5/SGCD/OBSL1/SMAD4/BMP4/FHOD3/PLEC/PDLIM5/IGF1/TTN/EDN1/MAPK1/BMP7/SOX17/GREM1/NOTCH1/ASB2/MYOCD/GPER1/SOX6/BVES/MYH11/ACTN2/FZD7/SLC8A1/SORBS2/LMNA/SOX18/MEF2C/NEBL/TGFB2/SYNE1/SEMA3C/SGCB/ZMPSTE24/HEY2/EFNB2/HAND2/PI16
GOCC_ACTIN_CYTOSKELETON	GOCC_ACTIN_CYTOSKELETON	456	-0.320441986755642	-1.85875803687941	5.59972713650431e-10	6.24649562077056e-08	4.32456120261263e-08	3211	tags=26%, list=12%, signal=23%	PEAK1/AMOT/MYO7B/BAIAP2/WIPF1/KLHL14/SMTNL2/CNN3/MYOZ1/MYL12A/NPFFR2/CDC42BPA/ABRA/PARVA/GAS7/MYO3A/ROR1/ABLIM2/PDLIM2/ACTC1/AHNAK/ACTR10/MYADM/EZR/DMTN/CRYAB/MYO5B/FAM107A/FHDC1/ATP12A/TNNT2/INF2/TJP1/SMTN/TPM2/CALD1/CDC42BPB/LIMA1/MYO1C/AFAP1L1/OPHN1/SPTA1/MYO16/MYL12B/KALRN/ADD2/PDLIM5/CORO1C/CTTNBP2/FILIP1/AIF1L/DCTN2/ADD1/DLC1/DOCK5/FSCN2/STK38L/HFE/PPP1R12A/LIMCH1/LPP/FSCN1/VCL/ARPC1A/MYO6/…
GOCC_CELL_PROJECTION_MEMBRANE	GOCC_CELL_PROJECTION_MEMBRANE	313	-0.355475118716934	-1.97054648937522	5.69750642127048e-10	6.25137876681366e-08	4.32794189239563e-08	3955	tags=32%, list=15%, signal=28%	SLC12A5/KCNB1/CSPG4/SHISA6/SLC1A2/BBS9/PDE9A/CDHR1/FCRL3/PLCG1/GABBR1/TIAM1/PACSIN1/TRPM6/PKD1/TLN1/ITGAV/MAPRE1/CLTB/PSD/PTPRH/P2RY12/NAPEPLD/TBC1D10C/UNC5A/MXRA8/INSR/PHLPP2/VEZT/SGCE/INPP5K/PTCH1/TMEM231/LAMP5/CD36/EZR/EHD1/ATP6AP2/SHISA9/DMTN/ACE2/PALM/FAM107A/ARHGEF4/APC/LIMA1/MYO1C/TTC8/RASGRP2/CORO1C/TXNDC15/AIF1L/ERBB2/PLEKHA1/DLC1/DPP4/C2CD5/PLCG2/FSCN1/PDE6A/FGD5/GPER1/ADCY3/SH2D3C/BBS2…
GOBP_MORPHOGENESIS_OF_AN_EPITHELIUM	GOBP_MORPHOGENESIS_OF_AN_EPITHELIUM	478	-0.313018331668618	-1.8173899104011	7.17266239476943e-10	7.74300474325674e-08	5.36062136872242e-08	3734	tags=28%, list=14%, signal=24%	RYR2/MED12/SRF/KAT2A/CELSR2/APAF1/HESX1/SFRP2/NR3C1/FRS2/LRP5/CLUAP1/HBEGF/FGF2/RREB1/TIAM1/PKD1/AHI1/GREB1L/SIX1/GLI2/WNT9B/NAGLU/SEMA3E/BCL2/JAG1/STOX1/PRICKLE1/GDF7/DAG1/MAGI2/FZD2/PTCH1/ALDH1A3/EZR/DLL4/HS3ST3B1/AJUBA/HOXA11/ASTN2/WNT5A/FGF10/ACVRL1/KLF4/TBX5/TCF15/IRX1/CLASP1/TBX4/FST/SMAD4/SPINT2/BMP4/ARHGAP12/COL5A1/OPHN1/FRAS1/TTC8/EXT1/LAMA5/VANGL1/EDN1/CTHRC1/FZD1/ERBB4/NOTCH4/TGFB1I1/A…
GOBP_PATTERN_SPECIFICATION_PROCESS	GOBP_PATTERN_SPECIFICATION_PROCESS	404	-0.325448658764492	-1.86182807833891	1.13961857531253e-09	1.21070906739155e-07	8.38195650547325e-08	3691	tags=26%, list=14%, signal=23%	MED12/SRF/KAT2A/CELSR2/SFRP2/ROBO1/FRS2/LRP5/CLUAP1/BPTF/FGF2/HOXA2/CHRD/MTF2/AHI1/ISL1/SIX1/GLI2/EMX2/WDR77/ANKS6/SMAD5/CYP26B1/PRICKLE1/CER1/TBX1/DMRT3/PTCH1/TDRD7/DYNC2LI1/DNAH5/DISP1/ATP6AP2/DLL4/ACVR2A/BHLHE41/HOXA11/WNT5A/FGF10/ACVRL1/TBX5/TCF15/IRX1/EGR2/FST/LRP6/APC/HOXC8/SMAD4/BMP4/DCANP1/TTC8/EXT1/BMPR1B/HOXD8/LAMA5/HEY1/HES4/POFUT1/EDN1/ERBB4/BMP7/SMAD2/HOXB4/VANGL2/SOX17/GREM1/TLL1/C3…
GOBP_ACTIN_FILAMENT_BASED_MOVEMENT	GOBP_ACTIN_FILAMENT_BASED_MOVEMENT	125	-0.46587767990114	-2.23185084230332	1.16063799107917e-09	1.21377344910826e-07	8.4031717709383e-08	3734	tags=39%, list=14%, signal=34%	RYR2/MYH6/PIK3CA/GSN/KCNJ8/ABCC9/SCN3B/MYO7B/WIPF1/DSP/KCNJ5/KCNH2/PARVA/SNTA1/ROCK1/ACTC1/MYO5B/MIR133A1/SRI/SGCD/TNNT2/GJC1/JUP/MYO1C/DSG2/CACNA2D1/ATP1A2/LIMCH1/CCDC88C/MYO6/CACNA1C/MYL6/FLNA/ACTN4/TPM1/SCN2B/CTNNA3/KCNJ3/ACTA2/FGF12/MYO1D/EPDR1/PLN/MYO5C/SCN4B/EPB41L5/GPD1L/CAV1/MYH10
GOCC_ACTOMYOSIN	GOCC_ACTOMYOSIN	72	-0.563623512434679	-2.42765321484995	1.19851682998544e-09	1.23237045168244e-07	8.53192216267755e-08	2821	tags=43%, list=11%, signal=38%	MYL12A/CDC42BPA/ROR1/PDLIM2/FAM107A/CDC42BPB/LIMA1/MYO1C/MYL12B/PDLIM5/LIMCH1/LPP/FSCN1/DAAM1/CNN2/PTK2/ABLIM1/LDB3/FLNB/TPM1/ACTA2/ILK/MYL9/SYNPO2/MYLK/TEK/NEBL/PDLIM7/KAT2B/PGM5/MYH10
GOBP_POSITIVE_REGULATION_OF_MONOATOMIC_ION_TRANSMEMBRANE_TRANSPORT	GOBP_POSITIVE_REGULATION_OF_MONOATOMIC_ION_TRANSMEMBRANE_TRANSPORT	133	-0.456541910636685	-2.21505697660307	1.21524652339819e-09	1.23237045168244e-07	8.53192216267755e-08	4103	tags=39%, list=16%, signal=33%	EDN3/PPP3CB/NPPA/AMIGO1/ALG10B/CCR2/RYR2/SNCA/BDKRB1/PLCG1/NDUFA4/ADRB2/CXCL11/CXCL9/KCNH2/ABCB1/FXYD1/OPRK1/KCNMB1/CASQ1/CALM2/GSTM2/SRI/WNK2/CALM3/JPH2/ANO6/CACNA2D1/EDN1/APLNR/ADCYAP1R1/GPER1/ACTN2/ATP1B1/FLNA/RELN/SHANK3/ACTN4/ATP1B2/TRPC1/THY1/TRPC6/DMD/NLGN3/TCAF1/PKD2/PLP1/CAV1/AKAP5/CALM1/RAMP3/STK39
GOBP_RESPONSE_TO_VIRUS	GOBP_RESPONSE_TO_VIRUS	377	0.347558932861037	1.91996652194477	1.38526869472879e-09	1.38382139907758e-07	9.5804442956734e-08	5126	tags=32%, list=20%, signal=26%	TRAF3IP2/TLR2/HIF1A/DDIT4/PLSCR1/IFITM2/FOSL1/IFNGR1/IFITM3/TNFAIP3/IRAK3/IL10RB/MLKL/TANK/TRAF3/GBP2/TBK1/XPR1/CSNK1A1/POLR3A/IL6/IFNAR2/IFNGR2/BNIP3/RELA/ENO1/IFI16/BCL3/NFKB1/HMGA2/POLR3C/BNIP3L/MYD88/RNASE2/PRKRA/PQBP1/IRF2/CLU/SLFN11/MAVS/TRIM27/DTX3L/DDX21/URI1/TRIM8/IL33/ISG20/FGR/SIN3A/JAK1/IRF1/DMBT1/TRIM22/SAP30BP/TRIM11/BCL2L1/SAMHD1/CD40/FADD/POLR3D/ODC1/CALR/CXCL12/SMAD3/HSPA8/MMP12/…
GOBP_SKELETAL_SYSTEM_DEVELOPMENT	GOBP_SKELETAL_SYSTEM_DEVELOPMENT	468	-0.316370209240557	-1.83190355352686	1.61008557947419e-09	1.58475040932658e-07	1.0971511951773e-07	3922	tags=30%, list=15%, signal=26%	DLX6/TNN/ALX4/ZNF219/FGFR1/EYA1/MED12/SRF/KAT2A/BGLAP/SFRP2/PTGER4/MUSTN1/PITX1/PRELP/LRP5/CHADL/PRDX1/FGF2/HOXA2/HEXA/CHRD/INPPL1/PKD1/SIX1/FBN2/GLI2/WNT9B/PLXNB1/SMAD5/CYP26B1/EXT2/HAPLN1/NDST1/FGFR3/ANXA6/CER1/ALPL/SBDS/TBX1/RAB33B/AMER1/FOXN3/CREB3L2/RBP4/ACVR2A/HYAL1/GDF10/NFATC2/HOXA11/TRIM45/WNT5A/ACVRL1/TCF15/SLC2A10/OSR2/FGFRL1/SP3/RASSF2/TBX4/FST/RGN/BMP8B/HOXC8/BMP4/DCANP1/EXT1/BMPR1B/…
GOBP_MUSCLE_CELL_DEVELOPMENT	GOBP_MUSCLE_CELL_DEVELOPMENT	176	-0.422137566433388	-2.17096718376219	1.66033201650181e-09	1.61052205600675e-07	1.11499336943417e-07	4809	tags=41%, list=19%, signal=34%	TCAP/MEIS1/MYL2/ALPK2/FHL2/NRAP/SYPL2/SGCZ/PPP3CB/MYH6/LMOD2/SRF/MYOM2/MEF2A/MAP2K4/ISL1/SIX1/PARP2/MYOZ1/NAGLU/BCL2/PRICKLE1/KLHL41/HDAC9/ADRA1A/CACNB4/ACTC1/CASQ1/EFEMP2/MIR24-1/NFATC2/TBX5/SGCD/TNNT2/OBSL1/MEGF10/SMAD4/BMP4/FHOD3/PLEC/PRKAR1A/PDLIM5/IGF1/TTN/XK/EDN1/DNER/NOTCH1/ASB2/BVES/MYH11/ACTN2/ACTN4/CSRP1/LDB3/TPM1/SLC8A1/SORBS2/LMNA/CFL2/LMOD1/TMOD2/MYL9/UCHL1/CAV2/NEBL/RAMP2/DMD/SGCB/Z…
GOBP_OSSIFICATION	GOBP_OSSIFICATION	393	-0.33354702191306	-1.89975256390917	1.70255458582258e-09	1.62788540613007e-07	1.12701432884075e-07	3597	tags=31%, list=14%, signal=27%	BGLAP/TOB2/SFRP2/KCNQ1OT1/PTGER4/CAT/LRP5/GABBR1/JUND/FGF2/ADRB2/HOXA2/KL/FSTL3/COL6A1/CHRD/INPPL1/ASF1A/FBN2/GLI2/DHH/PLXNB1/BCL2/JAG1/SMAD5/PRICKLE1/EXT2/FGFR3/CER1/ALPL/SBDS/PTCH1/TMEM64/ACVR2A/GDF10/MIR24-1/CCL3/WNT5A/ENPP1/OSR2/MIR140/TWIST2/EGR2/SP3/RASSF2/RORB/BMP8B/SMAD4/BMP4/ANO6/EXT1/BMPR1B/PTPN11/IGF1/MIR100/SMPD3/MAPK1/CTHRC1/FZD1/MYOC/ADAMTS12/BMP7/FGF18/SUN1/GREM1/PPARG/ADAMTS7/ATP2…
GOBP_CELL_CELL_SIGNALING_BY_WNT	GOBP_CELL_CELL_SIGNALING_BY_WNT	424	-0.316977371345195	-1.82271588100328	2.05287330401094e-09	1.93519451038665e-07	1.33976994577556e-07	3991	tags=31%, list=15%, signal=26%	MIR145/LYPD6/CD24/TNN/GSK3B/LRRFIP2/SHISA6/AMFR/HECW1/MED12/MDFIC/CELSR2/HESX1/SFRP2/STRN/MITF/GRK5/ADNP/BRD7/LRP5/EDA/DKK2/CTNND2/FGF2/TIAM1/PKD1/NKD2/ISL1/MCC/IGFBP2/WNT9B/SEMA5A/RECK/RSPO1/CSNK1G3/PRICKLE1/PYGO1/TMEM237/DAPK3/CER1/MARK1/MAGI2/FZD2/AMER1/ATP6AP2/TMEM64/VGLL4/TBL1XR1/CPZ/WNT5A/HIC1/FGF10/KLF4/WNK2/TRABD2A/LRP6/APC/NXN/JUP/EXT1/RSPO4/EDNRB/LZIC/RNF43/FZD8/CCNY/VANGL1/EDN1/CTHRC1/…
GOMF_CALMODULIN_BINDING	GOMF_CALMODULIN_BINDING	184	-0.406073435353856	-2.09326051953502	2.19715825801921e-09	2.04244169735036e-07	1.41401910114043e-07	3776	tags=33%, list=15%, signal=28%	STRN3/RYR2/MYH6/STRN/PCP4/ATP2B4/CAMK2A/PDE1C/CNN3/MAP6/MYO3A/REM1/SNTA1/PLA2G6/SYT1/MYO5B/PCNT/TJP1/CALD1/PHKA2/CAMKK1/MYO1C/PHKB/ADD2/TTN/ADD1/ADD3/ATP2B1/ADCY1/PLCB1/ADCY3/MYO6/MYH11/CACNA1C/ITPKB/UNC13C/CNN2/SPTBN1/FBXL2/ACE/SLC8A1/WFS1/SLC24A4/RYR3/ESR1/CNN1/MYLK/CAMKK2/EEF2K/MYO1D/MAP2/MYO5C/GEM/CASK/NOS3/AKAP5/CAMK2G/MYH10/KCNN3/SPTAN1
GOBP_REGULATION_OF_TRANSPORTER_ACTIVITY	GOBP_REGULATION_OF_TRANSPORTER_ACTIVITY	221	-0.385425043503808	-2.0450845433874	2.86797205695923e-09	2.62949821605865e-07	1.82044888172091e-07	3982	tags=35%, list=15%, signal=30%	CACNA1D/NPPA/ALG10B/SHISA6/HECW1/CCR2/RYR2/GNB5/NEDD4/SNCA/SLN/KCNS1/YWHAH/HECW2/NDUFA4/SCN3B/CAPN1/ADRB2/NLGN1/BCL2/ABCB1/CACNB4/FXYD1/AHNAK/CASQ1/CALM2/SHISA9/ACE2/MIR24-1/KCNS2/GSTM2/MIR133A1/SRI/WNK2/CALM3/ADRA2A/PCSK9/JPH2/CHRM3/GOPC/PRNP/CACNA2D1/EDN1/ATP1A2/CLIC2/PPARG/KCNAB1/CAB39/ACTN2/PTPN3/OSR1/ATP1B1/RELN/SHANK3/CASQ2/ACTN4/KCTD7/SCN2B/FHL1/ATP1B2/FGF12/WWP2/TRPC6/MEF2C/ADIPOQ/PLN/DMD…
GOCC_ACTIN_FILAMENT_BUNDLE	GOCC_ACTIN_FILAMENT_BUNDLE	71	-0.558390498177515	-2.40428119576506	3.81553525744435e-09	3.45099695649663e-07	2.3891872266387e-07	2370	tags=42%, list=9%, signal=39%	ROR1/PDLIM2/CRYAB/FAM107A/LIMA1/MYO1C/MYL12B/PDLIM5/LIMCH1/LPP/FSCN1/DAAM1/CNN2/FLNA/PTK2/ABLIM1/LDB3/FLNB/TPM1/PLS3/ACTA2/ILK/MYL9/SYNPO2/MYLK/TEK/NEBL/PDLIM7/PGM5/MYH10
GOBP_RESPONSE_TO_MOLECULE_OF_BACTERIAL_ORIGIN	GOBP_RESPONSE_TO_MOLECULE_OF_BACTERIAL_ORIGIN	324	0.357916342824371	1.93325740273069	3.93556347568294e-09	3.51209684569946e-07	2.43148777823948e-07	3282	tags=28%, list=13%, signal=25%	ADM/SOD2/TLR2/NFKBIA/CXCL8/SBNO2/CCL2/CD68/ABCA1/IRAK2/THBD/TNFAIP3/LBP/CXCL5/FOSL2/IRAK3/PCSK1/SLC11A1/IL18BP/ASS1/CEBPB/ADAM17/NFKBIZ/GBP2/TNIP2/SERPINE1/SLC7A5/DIO2/CDK19/IL6/IRAK4/NFKB2/RELA/LITAF/NFKB1/TRIB1/TNIP1/XBP1/HAVCR2/MYD88/BCL10/TNFRSF11A/C5AR1/FZD5/BCR/GCH1/CXCL6/PCK2/CASP3/SIRPA/AKAP8/LYN/CTR9/MIF/NOD2/CXCL1/CXCL3/MMP3/PTGS2/NOCT/MAPKAPK3/LY86/CYP27B1/CD274/S100A8/RIPK2/PELI1/CD40…
GOBP_SYNAPSE_ORGANIZATION	GOBP_SYNAPSE_ORGANIZATION	444	-0.313118912892198	-1.80604523729781	4.21117217133293e-09	3.70860201878044e-07	2.567531841857e-07	3964	tags=28%, list=15%, signal=24%	SLITRK2/MYOT/AMIGO1/SHISA6/CNTN5/PCDHB4/NEDD4/SNCA/SDF4/PCDHB3/OXTR/SLITRK3/CBLN2/SDK2/NLGN4X/ADNP/OGT/KCNJ8/CTNND2/TIAM1/BAIAP2/PICK1/SLITRK6/LRRTM2/SIX1/NLGN1/YWHAZ/NPAS4/CDH10/PLXNB1/SEMA3E/DOK7/LRRC4B/EPHB3/LINGO2/INSR/CBLN1/CACNB4/IL10RA/DAG1/LAMB2/MAP1B/SNTA1/PCLO/ROCK1/CBLN4/SLITRK1/EZR/PALM/WNT5A/PPFIBP1/CNKSR2/CPNE6/TMEM108/OPHN1/AGRN/ADD2/PDLIM5/NGEF/LAMA5/PRNP/CTTNBP2/FILIP1/FZD1/ERBB4…
GOCC_CELL_CELL_JUNCTION	GOCC_CELL_CELL_JUNCTION	456	-0.310976936040513	-1.80385499728606	4.54647535794348e-09	3.95189085333971e-07	2.73596507527918e-07	3912	tags=29%, list=15%, signal=25%	PCDH9/POF1B/CDH19/DSC3/MTDH/DSG1/CGNL1/PIK3CA/OXTR/CALB2/STRN/EPB41L4B/JAM2/ILDR2/PLCG1/CADM1/FRS2/YWHAH/IGSF11/CTNND2/AMOT/GJB2/TIAM1/BAIAP2/ADAM15/TLN1/AHI1/DSP/PKP1/CNN3/PTPRK/RAP2C/ZAP70/LAT/CDC42BPA/CDH10/FLCN/FRMD4B/JAG1/MXRA8/CD99L2/DAG1/VEZT/FXYD1/MAGI2/LAMA3/PDLIM2/AHNAK/MYADM/EZR/MPP3/AJUBA/TJP1/OBSL1/FGFRL1/GJC1/APC/CDC42BPB/TBCD/JUP/CDH24/FLRT1/PLXDC1/PDLIM5/MPDZ/DSG2/PTPRM/ATP1A2/ADD…
GOBP_CELL_CELL_ADHESION_VIA_PLASMA_MEMBRANE_ADHESION_MOLECULES	GOBP_CELL_CELL_ADHESION_VIA_PLASMA_MEMBRANE_ADHESION_MOLECULES	228	-0.378732284167442	-2.01365523255112	4.7401187773555e-09	4.05401667774412e-07	2.80666861928482e-07	4310	tags=36%, list=17%, signal=31%	PCDHGA1/CLDN19/PCDH8/TENM1/ROBO3/SLITRK2/MYOT/PALLD/PCDH9/AMIGO1/CDH19/DSC3/SELL/DSG1/PCDHB4/CELSR2/PCDHB3/CDHR1/SLITRK3/SDK2/ROBO1/CADM1/IGSF11/PKD1/PLXNB3/CADM2/NLGN1/CDH10/MAP2K5/LRRC4B/SELE/MPZ/CBLN1/CNTN4/PCDH15/PCDHAC1/TRO/SLITRK1/MYADM/ITGAL/AJUBA/KLF4/DAB1/FGFRL1/CDH24/DSG2/PTPRM/PSG5/SCARF2/KIFAP3/PCDHAC2/CDH23/PCDH20/CDH8/CLSTN1/PCDH12/DSCAML1/PCDH19/PTPRD/SPARCL1/FLRT3/CLDN5/SCARF1/PCD…
GOBP_MESENCHYME_DEVELOPMENT	GOBP_MESENCHYME_DEVELOPMENT	292	-0.358976674111342	-1.98033720941513	4.84567957895607e-09	4.05401667774412e-07	2.80666861928482e-07	3075	tags=30%, list=12%, signal=27%	TIAM1/ADAM15/ISL1/SIX1/SEMA5A/SEMA3E/BCL2/JAG1/PRICKLE1/DAG1/ANXA6/CER1/MARK1/ACTG2/TBX1/ROCK1/RBM24/CUL7/ACTC1/AMER1/ZFPM2/TMEM100/WNT5A/FGF10/ACVRL1/TBX5/TCF15/CLASP1/LRP6/APC/SMAD4/BMP4/EXT1/EDNRB/CORO1C/LAMA5/SEMA3B/HEY1/IGF1/EDN1/MAPK1/ERBB4/NOTCH4/TGFB1I1/BMP7/PHLDB1/SMAD2/SLC39A10/GREM1/NOTCH1/WNT11/APLNR/BNC2/NCAM1/SEMA3A/ROCK2/RANBP3L/FGFR2/ERBB3/CLASP2/EPHA3/SEMA3D/IL17RD/OSR1/FLNA/PTK2…
GOCC_CELL_LEADING_EDGE	GOCC_CELL_LEADING_EDGE	398	-0.324479481747003	-1.85339116562263	4.81858129203109e-09	4.05401667774412e-07	2.80666861928482e-07	4040	tags=30%, list=16%, signal=26%	TIAM2/ANTXR1/DST/SLC12A5/KCNB1/CSPG4/PALLD/SHISA6/AMPH/SLC1A2/SLK/PIK3CA/APBB1/MTM1/PDE9A/GSN/PLCG1/GABBR1/AMOT/TIAM1/PACSIN1/BAIAP2/WIPF1/INPPL1/TLN1/ITGAV/MCC/DUOX1/PSD/PTPRK/CDC42BPA/TLR4/FRMD4B/UNC5A/STMN2/KLHL41/PARVA/S100B/FGD6/INSR/DAG1/ACAP2/VEZT/SGCE/ACTG2/INPP5K/ROCK1/ACTC1/LAMP5/MYADM/EZR/ATP6AP2/SHISA9/AJUBA/FAM107A/ARHGEF4/VIM/APC/CDC42BPB/LIMA1/MYO1C/RASGRP2/CORO1C/STX2/S100A6/PTPRM…
GOBP_INTRINSIC_APOPTOTIC_SIGNALING_PATHWAY	GOBP_INTRINSIC_APOPTOTIC_SIGNALING_PATHWAY	291	0.370505013956698	1.9702594101752	5.24725953386883e-09	4.33579111854124e-07	3.00174612970638e-07	3915	tags=30%, list=15%, signal=26%	SOD2/CASP4/HIF1A/PLAUR/DDIT4/YBX3/PTPN2/STK24/ERO1A/MAP3K5/IER3/PDK1/HYOU1/ITPR1/TNFRSF1A/CHEK2/CEBPB/ERN1/MYC/MCL1/P4HB/PTPN1/SNAI2/FNIP2/BNIP3/ENO1/IFI16/PPIF/BCL3/MLLT11/NONO/XBP1/DAXX/CDKN1A/BCL2A1/PRKRA/PLAGL2/CLU/NKX3-1/DDIT3/RPS27L/BCL2L11/CYP1B1/CASP3/PPP1R15A/URI1/MIF/RPS3/ATF4/STYXL1/PTGS2/MELK/GPX1/BCL2L1/S100A8/MUC1/PARL/HIPK2/CXCL12/USP47/NOC2L/TXNDC12/TMEM161A/NCK2/IVNS1ABP/TNFRSF10…
GOBP_REGULATION_OF_MUSCLE_SYSTEM_PROCESS	GOBP_REGULATION_OF_MUSCLE_SYSTEM_PROCESS	219	-0.390696831151354	-2.07363898080216	5.97601671826945e-09	4.87774145065579e-07	3.37694808649835e-07	4726	tags=40%, list=18%, signal=33%	TNNI3K/GHRL/PARP1/MYL2/MYL5/NOS1/MIR30E/TACR2/DOCK4/MIR145/NPPA/KCNA1/TACR1/RYR2/SRF/TMEM38A/OXTR/SLN/PDE9A/MEF2A/PIK3CG/ATP2B4/ADRB2/ORMDL3/DSP/ZDHHC21/PARP2/MIR17HG/ADRA1A/DAG1/ANXA6/DAPK3/REM1/ROCK1/CASQ1/CALM2/ACE2/GSTM2/MIR133A1/SRI/TNNT2/CALM3/ADRA2A/KCNB2/MIR143/SMAD4/JUP/DCANP1/NR4A3/ADRA2B/CHRM3/IGF1/SETD3/DSG2/ADRA1B/EDN1/ATP1A2/CLIC2/DOCK5/PPARG/PDE5A/ATP2B1/NOTCH1/MYOCD/GPER1/ROCK2/CA…
GOBP_SMOOTH_MUSCLE_CONTRACTION	GOBP_SMOOTH_MUSCLE_CONTRACTION	99	-0.500725438853281	-2.3165259303871	6.05212973807388e-09	4.88034992011186e-07	3.37875397679153e-07	4179	tags=46%, list=16%, signal=39%	TACR2/EDN3/DOCK4/MIR145/TACR1/SRF/APBB1/OXTR/ATP2B4/ADRB2/ORMDL3/ZDHHC21/PIK3C2A/ADRA1A/DAPK3/ROCK1/ADRA2A/SMTN/KCNB2/MIR143/DCANP1/ADRA2B/NMUR1/EDNRB/CHRM3/SETD3/EDN1/ATP1A2/DOCK5/ATP2B1/SCNN1B/MYOCD/GPER1/ROCK2/BBS2/MYH11/NPNT/SLC8A1/ACTA2/APBB2/GRIP2/CNN1/MYLK/CTTN/CAV1/KCNMA1
GOCC_GLUTAMATERGIC_SYNAPSE	GOCC_GLUTAMATERGIC_SYNAPSE	375	-0.327601624761964	-1.85754095972976	7.00125701035478e-09	5.5785015678934e-07	3.86209691222829e-07	4160	tags=31%, list=16%, signal=26%	EFNB3/CTBP1/PCDH8/PPP3CB/P2RX6/ARFGEF2/SLITRK2/KCNA1/GSK3B/SHISA6/SLC1A2/RAB11A/GRIN2C/PLAT/CBLN2/NLGN4X/PLCG1/NSG1/MAL2/YWHAH/OGT/DGKE/ATP2B4/GABBR1/KCNJ8/TIAM1/BAIAP2/RPL22/LRRTM2/CNN3/PRKAR2B/NLGN1/YWHAZ/CDH10/LRRC4B/TRIO/GIPC1/GPC6/CBLN1/CACNB4/DAG1/PCLO/ACTC1/SLITRK1/PURA/SHISA9/SYT1/NAPA/ABR/WNT5A/RTN4R/KCND2/CNKSR2/ADRA2A/APBA1/SYT4/OPHN1/ATAD1/PRKAR1A/LAMA5/CTTNBP2/FILIP1/ERBB4/DNM1/RGS9/…
GOCC_POSTSYNAPTIC_SPECIALIZATION	GOCC_POSTSYNAPTIC_SPECIALIZATION	313	-0.33940172065337	-1.88144495607858	9.29741304084962e-09	7.32089240969488e-07	5.06838541248545e-07	3586	tags=28%, list=14%, signal=25%	GRIN2C/ANKS1B/STRN/SLITRK3/NLGN4X/CADM1/IGSF11/CTNND2/TIAM1/BAIAP2/PICK1/CAMK2A/LRRTM2/NLGN1/PSD/SIGMAR1/CDH10/IQSEC3/PRR12/LRRC4B/GABRB1/MAP1B/PCLO/MAGI2/INPP4A/RTN1/SLITRK1/SHISA9/DMTN/PALM/RUSC1/KCND2/CNKSR2/TMEM108/CPEB1/ADRA2A/GRIP1/KALRN/ADD2/PDLIM5/MPDZ/GOPC/PRNP/IGSF9B/ERBB4/RGS9/ADD1/ADD3/HOMER2/SH3GL3/DGKI/ADCY1/DRP2/NSMF/GPER1/ACTN2/CACNA1C/CLSTN1/PRRT2/GRIA1/ITGA8/SHANK3/PLEKHA5/SPTBN…
GOCC_BASEMENT_MEMBRANE	GOCC_BASEMENT_MEMBRANE	85	-0.518756067918174	-2.31398552864201	9.7626928512086e-09	7.59787247129525e-07	5.26014368800738e-07	3271	tags=47%, list=13%, signal=41%	COL4A2/P3H2/SPN/EGFL6/ENTPD2/COL4A3/DAG1/COL8A2/LAMB2/LAMA3/EFEMP2/VWC2/LAMC3/LOXL1/THBS4/LAMC1/COL5A1/FRAS1/HSPG2/AGRN/LAMA5/PXDN/FBLN1/COL28A1/COLQ/COL15A1/COL4A6/NPNT/VWA1/ACTA2/NTN4/SERPINF1/SMOC2/SPARC/CASK/TIMP3/HMCN1/ITGB4/FREM1/COL4A5
GOBP_SYNAPSE_ASSEMBLY	GOBP_SYNAPSE_ASSEMBLY	182	-0.399561047986948	-2.05806603804292	1.00512285940669e-08	7.73251413564249e-07	5.35335853249636e-07	4160	tags=37%, list=16%, signal=31%	EFNB3/POU4F1/SLITRK2/AMIGO1/CNTN5/PCDHB4/SNCA/PCDHB3/OXTR/SLITRK3/CBLN2/SDK2/NLGN4X/ADNP/OGT/KCNJ8/SLITRK6/LRRTM2/SIX1/NLGN1/NPAS4/PLXNB1/LRRC4B/EPHB3/LINGO2/CBLN1/MAP1B/PCLO/CBLN4/SLITRK1/WNT5A/AGRN/ADD2/PDLIM5/FZD1/ERBB4/STAU2/DNER/COLQ/LRRN1/SLITRK5/CLSTN1/GRIA1/SHANK3/ARHGEF15/PTPRD/ARHGEF9/FLRT3/ZDHHC2/C1QL3/MEF2C/EEF2K/AMIGO2/ADGRL3/PTPN13/NEGR1/NLGN3/NTRK2/NPTN/GPM6A/FLRT2/PCDH17/NRXN1/CLS…
GOMF_GATED_CHANNEL_ACTIVITY	GOMF_GATED_CHANNEL_ACTIVITY	261	-0.358344161292758	-1.94644284959479	1.07495208927028e-08	8.17574356077951e-07	5.66021423082269e-07	5824	tags=39%, list=22%, signal=30%	CACNA1F/KCNK16/GLRB/KCNMB4/CHRNE/GABRB2/GRID2/HVCN1/HCN1/ASIC3/CNGA3/ABCC8/SCN4A/TRPM4/KCNN1/CNGB1/TRPM5/CNGA1/GRID1/KCNQ3/TPCN1/CLCN7/SCN2A/GABRA4/CLCN2/CACNA1I/KCNK7/CACNG4/CCT8L2/TMC2/KCNIP4/TMC3/CACNA2D2/P2RX6/CACNA1D/KCNB1/KCNA1/KCNK2/CYBB/VDAC3/RYR2/SCNN1D/GRIN2C/KCNS1/KCNJ8/TMC4/ABCC9/SCN3B/ITGAV/KCNJ5/TMC6/KCNMB2/KCNH2/KCNQ4/CLCN4/MCOLN3/ANO10/CACNB4/GABRB1/ANO1/ANXA6/TMEM109/KCNMB1/KCNS2…
GOCC_CATION_CHANNEL_COMPLEX	GOCC_CATION_CHANNEL_COMPLEX	152	-0.435217748009893	-2.17519909893671	1.13475171812314e-08	8.44410019811102e-07	5.84600235471226e-07	5506	tags=44%, list=21%, signal=35%	HCN1/PKD1L1/MICU2/CNGA3/MCU/ABCC8/SCN4A/TRPM4/KCNN1/CNGB1/CNGA1/MICU1/KCNQ3/SCN2A/CACNA1I/CACNG4/KCNIP4/CACNA2D2/CACNA1D/KCNB1/KCNA1/KCNK2/RYR2/SCNN1D/MICU3/ABCB8/KCNS1/KCNJ8/ABCC9/SCN3B/PKD1/KCNJ5/KCNMB2/KCNH2/PKD1L3/KCNQ4/CACNB4/KCNMB1/CALM2/KCNS2/KCND2/CALM3/KCNB2/SMDT1/KCNK6/CACNA2D1/SCNN1B/KCNAB1/CACNA1C/KCNA6/KCNC4/CASQ2/SCN2B/CACNA2D3/SCN9A/KCNJ3/GRIK3/TRPC1/RYR3/TRPC6/SCN3A/KCNA4/SCN4B/PK…
GOMF_UBIQUITIN_LIKE_PROTEIN_LIGASE_BINDING	GOMF_UBIQUITIN_LIKE_PROTEIN_LIGASE_BINDING	308	0.357182084881576	1.91565419007582	1.14575377229675e-08	8.44410019811102e-07	5.84600235471226e-07	3944	tags=31%, list=15%, signal=26%	TRAF1/UBASH3B/HIF1A/NFKBIA/WBP1L/ACVR1B/NEK6/TPI1/HSPA5/RHOBTB3/CHEK2/CEBPB/TANK/TRAF3/PRDX6/HSPA6/DIO2/HGS/UBE2D3/MAP1LC3B/RELA/LAPTM5/RFFL/TRIB1/UBE2J1/YWHAE/DAXX/CDKN1A/BCL10/HSPD1/TCP1/FZD5/CLU/CCT2/UBE2B/DTX3L/PSMA3/AXIN2/UBXN7/GPI/MFHAS1/LYN/PA2G4/GABARAPL1/SMAD7/HSP90AB1/AURKA/JAK1/DAZAP2/CRK/TRIOBP/SKI/UBE2D1/RIPK1/RALA/CD40/SUMO3/RALB/CALR/SMAD3/TXNIP/HSPA8/TNFRSF14/PARP9/DERL1/RPL23/XRC…
GOBP_NEGATIVE_REGULATION_OF_LOCOMOTION	GOBP_NEGATIVE_REGULATION_OF_LOCOMOTION	350	-0.323749220850475	-1.82366403270291	1.14808474231003e-08	8.44410019811102e-07	5.84600235471226e-07	3902	tags=32%, list=15%, signal=28%	TNN/OSBPL8/MIR218-1/SAP30L/ING2/MIR22/SRF/STAP1/SFRP2/ARHGAP4/SIN3B/SEMA6A/PTGER4/ROBO1/MITF/SYNJ2BP/OGT/ATP2B4/FGF2/CHRD/ADAM15/PLXNB3/SCAI/MCC/DUSP1/PTPRK/RAP2C/NAV3/SEMA5A/RECK/MAP2K5/SEMA3E/BCL2/FLCN/JAG1/PLXNA3/SRGAP3/RRAS/DAG1/MAGI2/DACH1/DLL4/MIR24-1/HDAC5/MCTP1/WNT5A/MIR133A1/HMGB1/ACVRL1/KLF4/TBX5/CD74/MIR140/GNRH1/CLASP1/RGN/SPINT2/JUP/BMP4/CORO1C/SEMA3B/PTPRM/DUSP3/DLC1/FBLN1/DPP4/LIMC…
GOBP_CARDIAC_MUSCLE_CELL_DIFFERENTIATION	GOBP_CARDIAC_MUSCLE_CELL_DIFFERENTIATION	115	-0.465344398916352	-2.22555064731431	1.2164032021936e-08	8.84933329595844e-07	6.12655251265014e-07	4809	tags=44%, list=19%, signal=36%	TCAP/MEIS1/MYL2/ALPK2/FHL2/NRAP/MYH6/NOX4/SRF/KAT2A/MEF2A/MAP2K4/FRS2/KCNJ8/ISL1/PARP2/NAGLU/PRICKLE1/ADRA1A/ACTC1/MIR24-1/TBX5/SGCD/OBSL1/SMAD4/BMP4/FHOD3/PLEC/PDLIM5/IGF1/TTN/EDN1/GREM1/ASB2/MYOCD/SOX6/BVES/MYH11/ACTN2/FZD7/SLC8A1/SORBS2/LMNA/MEF2C/NEBL/SYNE1/SGCB/ZMPSTE24/HEY2/EFNB2/PI16
GOMF_ANTIGEN_BINDING	GOMF_ANTIGEN_BINDING	143	-0.421613557390568	-2.08279040375379	1.6238780215934e-08	1.16866834392738e-06	8.09090101986889e-07	7479	tags=54%, list=29%, signal=39%	HLA-DOB/IGHG3/HLA-E/IGLV3-19/IGLV1-51/IGHV2-70/IGLC7/HLA-DQA1/HLA-DPB1/HLA-DRB1/KIR2DL3/IGLV1-44/IGHV3-43/IGHD/IGHV4-4/TRAV12-1/SPON2/PPP2R1A/IGLV3-21/IGKV1-39/IGKV1D-39/CD1A/TRAV23DV6/IGHV3-23/IGHV1-24/IGHV5-51/IGHG1/IGHV3-20/IGKV1D-33/IGKV3-15/IGLC6/IGHV1-58/IGKV2D-28/TRAV12-2/HLA-DMA/IGHG2/IGHV4-39/IGHM/MICA/IGHV3-72/FCN3/IGHV3-11/IGLV2-14/IGHV1-18/IGHV3-48/IGHV4-59/IGHV3-21/TRAV19/HLA-DPA1/IG…
GOBP_HEART_MORPHOGENESIS	GOBP_HEART_MORPHOGENESIS	246	-0.366306497153568	-1.9780853624599	1.66562113751424e-08	1.18595768865775e-06	8.21059826129641e-07	3788	tags=33%, list=15%, signal=28%	EYA1/RYR2/MYH6/SRF/SFRP2/ROBO1/CLUAP1/KCNJ8/ABCC9/ADAM15/AHI1/DSP/ISL1/SIX1/NAGLU/JAG1/MIR17HG/PRICKLE1/PARVA/INSR/DAG1/TBX1/FZD2/PTCH1/ACTC1/RBP4/DLL4/ZFPM2/TMEM100/WNT5A/ACVRL1/TBX5/TNNT2/FGFRL1/APC/SMAD4/BMP4/COL5A1/EXT1/HEY1/TTN/ADGRG6/EDN1/FZD1/NPY5R/BMP7/DLC1/SMAD2/VANGL2/SOX17/NOTCH1/WNT11/ASB2/APLNR/CCM2L/EPHB4/FGFR2/FLNA/IFT172/PTK2/TPM1/NPY1R/CLDN5/ILK/SOX18/MEF2C/TEK/TGFB2/SEMA3C/SLIT2…
GOBP_RNA_CATABOLIC_PROCESS	GOBP_RNA_CATABOLIC_PROCESS	297	0.363699401724892	1.93832480328837	1.78513735698376e-08	1.25767624529393e-06	8.70711872071192e-07	6412	tags=40%, list=25%, signal=31%	TRAF3IP2/YBX3/PATL1/PLEKHN1/SLC11A1/XRN2/ERN1/ZPR1/HNRNPC/CNOT8/ZFP36L1/GIGYF2/ZFP36L2/PABPC4/RBM8A/MYD88/RNASE2/DCP1A/DKC1/METTL1/SIDT2/ETF1/AXIN2/PUM1/SMG7/RBM47/TNKS1BP1/CNOT1/ISG20/MIR151A/ZC3H12D/FEN1/NOCT/MRTO4/CAPRIN1/SMG9/EXOSC8/SUPV3L1/GSPT2/EIF4A3/SND1/SMG6/ZCCHC8/MIR223/CNOT10/POP1/FASTKD1/KHSRP/DIS3/UPF2/ZC3H12A/RNASE3/NEAT1/AGO2/ERI1/TRNT1/CNOT11/TBRG4/APEX1/PNRC1/AKT1/TTC5/IKBKE/ZFP…
GOBP_STRIATED_MUSCLE_CONTRACTION	GOBP_STRIATED_MUSCLE_CONTRACTION	172	-0.409423314808977	-2.096767853639	1.81264554230597e-08	1.26375381402644e-06	8.74919482152508e-07	3982	tags=35%, list=15%, signal=30%	CACNA1D/NPPA/RYR2/ATP8A2/MYH6/PIK3CA/TMEM38A/GSN/PIK3CG/KCNJ8/ABCC9/SCN3B/DSP/KCNJ5/KCNH2/VEGFB/SMAD5/KLHL41/ADRA1A/REM1/SNTA1/CASQ1/CALM2/ACE2/GSTM2/MIR133A1/SRI/SGCD/TNNT2/CALM3/GJC1/JUP/TTN/DSG2/CACNA2D1/ADRA1B/ATP1A2/CLIC2/PDE5A/CACNA1C/ATP1B1/FLNA/CASQ2/NR4A1/TPM1/SLC8A1/SCN2B/CTNNA3/SMPX/DMPK/KCNJ3/FGF12/RYR3/EHD3/SYNM/PLN/DMD/SCN4B/GPD1L/CAV1/CALM1
GOBP_REGULATION_OF_AMIDE_METABOLIC_PROCESS	GOBP_REGULATION_OF_AMIDE_METABOLIC_PROCESS	494	0.30859614798504	1.74019573145771	1.91793477470597e-08	1.32337499454712e-06	9.16196297152e-07	5153	tags=31%, list=20%, signal=25%	SOX4/SHMT2/YBX3/PATL1/PLEKHN1/IFNGR1/PDK1/RGS2/GAPDH/CPEB4/DIO2/IGFBP5/EIF4EBP1/IL6/LARP6/CNOT8/EIF2B2/ZFP36L1/RELA/GIGYF2/ZFP36L2/ALKBH1/SARNP/BCL3/PGAM1/PKM/SESN2/MPV17L2/RBM8A/BZW1/CLU/DCP1A/EIF5/BZW2/RPS27L/CYP1B1/CASP3/ETF1/PPP1CA/PPP1R15A/PUM1/KLHL25/EIF2S1/EIF2B4/PAIP2/ITGA2/NOD2/TNKS1BP1/CSNK2A1/RPS3/ATF4/CNOT1/PA2G4/ACO1/GEMIN5/MIR151A/ZC3H12D/NAT10/NOCT/TIGAR/CAPRIN1/EXOSC8/CDC123/CSNK1…
GOBP_REGULATION_OF_INFLAMMATORY_RESPONSE	GOBP_REGULATION_OF_INFLAMMATORY_RESPONSE	354	0.339892051341502	1.86024344701569	2.05830016344967e-08	1.40573499938455e-06	9.73215608969435e-07	4119	tags=31%, list=16%, signal=26%	BCL6/CASP4/TLR2/NFKBIA/OSMR/SBNO2/STAT3/PTPN2/IER3/TNFAIP3/LBP/TNC/ADORA2B/TNFRSF1A/ARNT/BIRC3/CEBPB/CYP19A1/FPR2/NFKBIZ/SERPINE1/C2CD4A/NT5E/IL6/IL1RL1/ALOX5AP/RELA/LILRA5/LPCAT3/HGF/IL1R1/NFKB1/TNIP1/SIGLEC10/FNDC4/TNFSF18/MYD88/CTSC/TSLP/RHBDF2/TNFRSF11A/SLAMF8/BCR/NLRC4/PTGES/BRD4/SIRPA/IL20RB/LDLR/MFHAS1/IL33/LYN/FCGR1A/NOD2/PSMA1/MMP3/FGR/PTGS2/AKNA/MAPK13/SOCS3/ADAM8/RORA/TNFAIP8L2/GPX1/PS…
GOBP_RNA_LOCALIZATION	GOBP_RNA_LOCALIZATION	188	0.407627600794169	2.05891809568052	2.8849085944502e-08	1.95037305279345e-06	1.35027832352682e-06	6953	tags=43%, list=27%, signal=31%	FLOT1/NUP98/CCT4/ZFP36L1/SEH1L/SARNP/SLBP/NUP58/MVP/POM121/RBM8A/XPOT/TCP1/DKC1/CCT2/SIDT2/NUP188/SHQ1/XPO5/SMG7/NOP10/POM121C/G3BP2/AHCTF1/EIF4A3/STAU1/SMG6/XPO1/NXT1/SNUPN/KHSRP/NUP35/UPF2/AGFG1/THOC5/RAN/NUP153/NUP85/GLE1/DDX19A/KHDRBS1/WRAP53/ZFP36/THOC3/NPM1/POLDIP3/CCT8/POM121B/THOC1/UPF3B/SRSF3/SMG1/HNRNPU/AKAP8L/PRPF31/NOP58/DDX39A/TOMM20L/MAGOHB/CASC3/NUP214/FBL/ZNF385A/NCBP2/SUPT6H/RAE1…
GOBP_CARDIAC_CELL_DEVELOPMENT	GOBP_CARDIAC_CELL_DEVELOPMENT	83	-0.521407690503171	-2.31202404856651	2.9150721269146e-08	1.95105777454394e-06	1.35075236870296e-06	4809	tags=51%, list=19%, signal=41%	TCAP/MEIS1/MYL2/ALPK2/FHL2/NRAP/MYH6/SRF/MEF2A/MAP2K4/ISL1/PARP2/NAGLU/JAG1/PRICKLE1/ADRA1A/ACTC1/MIR24-1/TBX5/SGCD/OBSL1/SMAD4/BMP4/FHOD3/PLEC/PDLIM5/IGF1/TTN/EDN1/NOTCH1/ASB2/BVES/MYH11/ACTN2/SLC8A1/SORBS2/LMNA/NEBL/SGCB/ZMPSTE24/HEY2/PI16
GOBP_EXTERNAL_ENCAPSULATING_STRUCTURE_ORGANIZATION	GOBP_EXTERNAL_ENCAPSULATING_STRUCTURE_ORGANIZATION	295	-0.346212601931635	-1.91224284397227	3.05085521645947e-08	2.021720194432e-06	1.39967323218912e-06	3443	tags=33%, list=13%, signal=29%	HAS3/GSN/MMP27/COL4A2/EGFL6/CHADL/COL9A3/MANSC4/IMPG2/FMOD/ADAM15/COL4A3/RECK/ADAMTSL5/PRICKLE1/DAG1/COL8A2/LAMB2/SPINK5/CST3/EFEMP2/LOXL1/TCF15/SLC2A10/CLASP1/LAMC1/ADAMTS18/SPINT2/COL5A1/EXT1/MMP23B/ADAMTS10/ADAMTS6/SMPD3/PXDN/ADAMTSL1/ADAMTS12/FBLN1/PHLDB1/DPP4/POMT1/GREM1/TLL1/ADAMTS7/HAS1/ADAMTS17/NOTCH1/FSCN1/COL28A1/COLQ/COL15A1/SERAC1/MATN2/COL9A2/MYH11/COL4A6/CLASP2/NPNT/COL16A1/GAS6/COL…
GOBP_INTERFERON_MEDIATED_SIGNALING_PATHWAY	GOBP_INTERFERON_MEDIATED_SIGNALING_PATHWAY	82	0.522146100819646	2.27536752711947	3.18055871290363e-08	2.07401845995549e-06	1.43588026150245e-06	4486	tags=44%, list=17%, signal=36%	IFITM2/PTPN2/IFNGR1/IFITM3/SP100/IL10RB/TANK/TRAF3/TBK1/PTPN1/IFNAR2/IFNGR2/GIGYF2/MYD88/MAVS/RBM47/SIN3A/JAK1/IRF1/ARG1/SAMHD1/FADD/MMP12/TBKBP1/PARP9/HCK/IRF7/MIR21/IKBKE/HDAC4/IRAK1/TRIM56/IFNE/YTHDF3/AZI2/IFITM1
GOCC_MONOATOMIC_ION_CHANNEL_COMPLEX	GOCC_MONOATOMIC_ION_CHANNEL_COMPLEX	239	-0.365082126298379	-1.97337825227442	3.19175110377134e-08	2.07401845995549e-06	1.43588026150245e-06	5733	tags=39%, list=22%, signal=31%	GLRB/KCNMB4/CHRNE/GABRB2/GRID2/HCN1/PKD1L1/MICU2/CNGA3/MCU/ABCC8/SCN4A/TRPM4/KCNN1/CNGB1/CNGA1/MICU1/KCNQ3/CLCN7/ABHD12/SCN2A/GABRA4/CLCN2/CACNA1I/CACNG4/KCNIP4/CACNA2D2/CACNA1D/KCNB1/KCNA1/KCNK2/SHISA6/ANO2/RYR2/SCNN1D/OLFM2/MICU3/GRIN2C/ABCB8/LRRC8C/KCNS1/KCNJ8/ABCC9/SCN3B/PKD1/KCNJ5/LRRC8D/KCNMB2/KCNH2/PKD1L3/KCNQ4/CLCC1/CACNB4/GABRB1/ANO1/KCNMB1/CALM2/VWC2/SHISA9/KCNS2/CLIC3/KCND2/CALM3/KCNB2…
GOBP_RESPONSE_TO_ENDOPLASMIC_RETICULUM_STRESS	GOBP_RESPONSE_TO_ENDOPLASMIC_RETICULUM_STRESS	242	0.373931269564538	1.9480752798071	3.96356832456919e-08	2.55078488426362e-06	1.76595422720178e-06	4694	tags=32%, list=18%, signal=27%	CANX/FLOT1/CASP4/CXCL8/PDIA4/PTPN2/ERO1A/MAP3K5/PDIA6/HYOU1/HSPA5/ITPR1/CEBPB/ERN1/RNF175/DNAJB9/P4HB/PTPN1/MANF/LPCAT3/FICD/EDEM2/UBE2J1/XBP1/SEL1L/SESN2/TMEM258/CLU/DDIT3/RNFT1/BCL2L11/BFAR/NGLY1/PPP1R15A/DERL2/EIF2S1/MARCKS/NOD2/ATF4/SDF2L1/PARP6/BCL2L1/TMTC4/UBXN4/TMEM67/EIF2B5/CALR/TXNDC12/DERL1/NCK2/DNAJC3/TNFRSF10B/DERL3/TRIB3/EDEM1/TBL2/PML/NUPR1/CCDC47/ABL1/BRSK2/EIF2AK3/HM13/DDRGK1/AUP1…
GOBP_DEFENSE_RESPONSE_TO_SYMBIONT	GOBP_DEFENSE_RESPONSE_TO_SYMBIONT	282	0.359465271115628	1.9023288704878	4.06825965177862e-08	2.59322493803374e-06	1.79533623931123e-06	4104	tags=28%, list=16%, signal=24%	TRAF3IP2/TLR2/DDIT4/PLSCR1/IFITM2/IFITM3/TNFAIP3/IL10RB/MLKL/TANK/TRAF3/GBP2/TBK1/CSNK1A1/POLR3A/IL6/IFNAR2/IFNGR2/BNIP3/RELA/IFI16/POLR3C/BNIP3L/MYD88/RNASE2/PQBP1/IRF2/SLFN11/MAVS/TRIM27/DTX3L/DDX21/TRIM8/IL33/ISG20/SIN3A/IRF1/DMBT1/TRIM22/TRIM11/BCL2L1/SAMHD1/CD40/FADD/POLR3D/HSPA8/MMP12/TBKBP1/ZC3H12A/PARP9/TRIM21/DNAJC3/IRF7/GBP3/ITGAX/IKBKE/F2RL1/RIOK3/NMB/PML/PTPRC/ZC3HAV1/APOBEC3B/CLPB/AP…
GOBP_ACTIN_MEDIATED_CELL_CONTRACTION	GOBP_ACTIN_MEDIATED_CELL_CONTRACTION	97	-0.481885895709984	-2.21128732114027	4.60938925802191e-08	2.88323759849912e-06	1.99611721729586e-06	3734	tags=42%, list=14%, signal=36%	CACNA1D/RYR2/MYH6/PIK3CA/GSN/KCNJ8/ABCC9/SCN3B/DSP/KCNJ5/KCNH2/PARVA/SNTA1/ROCK1/ACTC1/MIR133A1/SRI/SGCD/TNNT2/GJC1/JUP/DSG2/CACNA2D1/ATP1A2/LIMCH1/CCDC88C/CACNA1C/MYL6/FLNA/TPM1/SCN2B/CTNNA3/KCNJ3/ACTA2/FGF12/EPDR1/PLN/SCN4B/EPB41L5/GPD1L/CAV1
GOBP_REGULATION_OF_MUSCLE_CONTRACTION	GOBP_REGULATION_OF_MUSCLE_CONTRACTION	157	-0.413806385725309	-2.07660236100065	4.58762278374985e-08	2.88323759849912e-06	1.99611721729586e-06	5217	tags=45%, list=20%, signal=36%	SCN4A/TRPM4/MIR1-1/SOD1/TNNI3K/GHRL/MYL2/MYL5/NOS1/MIR30E/TACR2/DOCK4/MIR145/NPPA/KCNA1/TACR1/RYR2/SRF/TMEM38A/OXTR/PIK3CG/ADRB2/ORMDL3/DSP/ZDHHC21/ADRA1A/ANXA6/DAPK3/REM1/CASQ1/CALM2/ACE2/GSTM2/MIR133A1/SRI/TNNT2/CALM3/ADRA2A/KCNB2/MIR143/JUP/ADRA2B/CHRM3/SETD3/DSG2/ADRA1B/EDN1/ATP1A2/CLIC2/DOCK5/PDE5A/ATP2B1/MYOCD/GPER1/CACNA1C/NPNT/ATP1B1/CASQ2/NR4A1/TPM1/SLC8A1/CTNNA3/DMPK/EHD3/MYL9/CNN1/PLN/…
GOBP_RESPONSE_TO_BMP	GOBP_RESPONSE_TO_BMP	156	-0.415444719912137	-2.08357658159461	5.30516512000634e-08	3.28772871742615e-06	2.27615368988966e-06	3110	tags=32%, list=12%, signal=28%	FSTL3/RBPMS2/CHRD/SMAD5/RNF165/GDF7/CER1/VWC2/ACVR2A/TMEM100/WNT5A/ACVRL1/SKIL/MIR140/FST/SMAD4/SPINT2/BMP4/EXT1/BMPR1B/MIR100/SMPD3/FZD1/PPM1A/ADAMTS12/BMP7/SMAD2/HFE/GREM1/PPARG/NFIA/ADAMTS7/NOTCH1/TWSG1/GREM2/GPC3/SCUBE3/ILK/CRIM1/FSTL1/HTRA1/NEO1/SORL1/KDR/BMP6/CHRDL1/SFRP1/SFRP4/CDH5/TOB1
GOBP_CARDIAC_MUSCLE_CONTRACTION	GOBP_CARDIAC_MUSCLE_CONTRACTION	132	-0.43744553484525	-2.12225394882189	5.42939361130773e-08	3.33384692114519e-06	2.3080821513256e-06	3982	tags=43%, list=15%, signal=37%	TCAP/TNNI3K/MYL2/NOS1/MIR30E/CACNA1D/NPPA/RYR2/MYH6/PIK3CA/TMEM38A/GSN/PIK3CG/KCNJ8/ABCC9/SCN3B/DSP/KCNJ5/KCNH2/VEGFB/SMAD5/ADRA1A/SNTA1/CALM2/ACE2/GSTM2/MIR133A1/SRI/SGCD/TNNT2/CALM3/GJC1/JUP/TTN/DSG2/CACNA2D1/ADRA1B/ATP1A2/CLIC2/PDE5A/CACNA1C/ATP1B1/FLNA/CASQ2/TPM1/SLC8A1/SCN2B/CTNNA3/KCNJ3/FGF12/EHD3/PLN/DMD/SCN4B/GPD1L/CAV1/CALM1
GOBP_CANONICAL_WNT_SIGNALING_PATHWAY	GOBP_CANONICAL_WNT_SIGNALING_PATHWAY	288	-0.34149965329916	-1.87877242070277	5.6533930735598e-08	3.4398327128487e-06	2.38145802007754e-06	4049	tags=33%, list=16%, signal=28%	WNT8B/MIR145/LYPD6/TNN/GSK3B/SHISA6/AMFR/HECW1/HESX1/SFRP2/ADNP/LRP5/EDA/DKK2/CTNND2/FGF2/NKD2/ISL1/MCC/IGFBP2/WNT9B/SEMA5A/RECK/RSPO1/CSNK1G3/PRICKLE1/PYGO1/DAPK3/FZD2/AMER1/ATP6AP2/TMEM64/TBL1XR1/WNT5A/FGF10/KLF4/WNK2/LRP6/APC/JUP/EXT1/EDNRB/FZD8/CCNY/EDN1/CTHRC1/FZD1/PPM1A/NR4A2/SOX17/SFRP5/GREM1/ADGRA2/NOTCH1/WNT11/CCDC88C/HHEX/DIXDC1/CTNNBIP1/RSPO2/FGFR2/JRK/NRARP/FZD4/FZD7/ZBED3/RSPO3/DACT1…
GOBP_REGULATION_OF_NEURON_PROJECTION_DEVELOPMENT	GOBP_REGULATION_OF_NEURON_PROJECTION_DEVELOPMENT	413	-0.306366866150847	-1.75313198778725	5.8925525256302e-08	3.55304991477864e-06	2.45984032411798e-06	4041	tags=29%, list=16%, signal=25%	BMP5/TIAM2/ROBO3/TNN/AMIGO1/GSK3B/HECW1/ATP8A2/NEDD4/SRF/FES/ULK4/SFRP2/TRAK1/ARHGAP4/SEMA6A/TMEM106B/ANKRD27/MBOAT1/ROBO1/ADNP/YWHAH/HECW2/TIAM1/PACSIN1/BAIAP2/TMEM30A/PLXNB3/NLGN1/SEMA5A/PLXNB1/SEMA3E/PLXNA3/STMN2/KIDINS220/EPHB3/MAP6/MAP1B/ROR1/MARK1/MAGI2/POU3F2/CUL7/SLITRK1/EHD1/WNT5A/RTN4R/SKIL/KLF4/DAB1/CHODL/VIM/OBSL1/RND2/PDLIM5/FBXW8/NGEF/CUX1/SEMA3B/XK/CRABP2/FZD1/STAU2/BMP7/MGARP/MCF2…
GOBP_LEUKOCYTE_APOPTOTIC_PROCESS	GOBP_LEUKOCYTE_APOPTOTIC_PROCESS	115	0.46428235982811	2.14593289184831	5.99117323850406e-08	3.56408800625229e-06	2.46748219326123e-06	2667	tags=33%, list=10%, signal=30%	TRAF3IP2/BCL6/HIF1A/CHEK2/ADAM17/NFKBIZ/IL6/CTSL/ARG2/VHL/BCL3/BCL10/ST3GAL1/BCL2L11/MIAT/ST6GAL1/CASP3/JAK3/LYN/MIF/NOD2/ADAM8/CD274/AURKB/BCL2L1/RIPK1/SLC7A11/CRKL/FADD/CXCL12/PLEKHO2/RPS6/NOC2L/IRF7/PRELID1/DNAJA3/DFFA/AKT1
GOCC_CELL_BODY	GOCC_CELL_BODY	500	-0.291641028273735	-1.70772207269167	6.01736059624247e-08	3.56408800625229e-06	2.46748219326123e-06	4040	tags=27%, list=16%, signal=24%	TIAM2/P2RX6/LYPD6/MYOT/SLC12A5/KCNB1/NPPA/KCNA1/KCNK2/CYBB/TNN/AMIGO1/TACR1/NDUFS7/AMFR/STRN3/CCR2/SLC1A2/SNCA/BGLAP/MCRS1/PPP1R1B/PDE9A/STRN/ADAM11/ADNP/MAP2K4/SLC2A13/GABBR1/BPTF/CTNND2/GJB2/TIAM1/BAIAP2/PRPH/KLHL14/PDE1C/CADM2/CNN3/PRKAR2B/P2RY12/ASTN1/UNC5A/STMN2/SLC6A2/S100B/LMTK2/INSR/PINK1/MAP1B/DMWD/ACTG2/PGRMC1/OPRK1/ACTC1/RTN1/PURA/CRYAB/ASTN2/TMEM100/RTN4R/ACVRL1/MPL/KCND2/CNKSR2/CPNE6…
GOBP_RESPONSE_TO_OXYGEN_LEVELS	GOBP_RESPONSE_TO_OXYGEN_LEVELS	313	0.344754700856531	1.85624314745237	7.1412335449989e-08	4.19265579970857e-06	2.9026509755388e-06	3247	tags=27%, list=13%, signal=24%	HMOX1/PGK1/VEGFA/CA9/ADM/SOD2/SOX4/HK2/TLR2/HIF1A/DDIT4/MMP14/PLOD2/DIO3/SLC2A1/ERO1A/HILPDA/PLEKHN1/EGLN3/ANGPTL4/PDK1/LIF/FOSL2/HYOU1/NDRG1/ITPR1/SLC9A1/ARNT/BMP2/CPEB4/ADAM17/MYC/SLC7A5/P4HB/PGF/SIRT4/BNIP3/VHL/ZFP36L1/ENO1/LOXL2/NONO/PDPN/SLC11A2/BNIP3L/CDKN1A/RBPJ/NKX3-1/LONP1/AK4/CASP3/NPEPPS/ITGA2/AGTRAP/ATF4/ITPR2/FAM162A/PTGS2/KCNK3/TIGAR/ADAM8/CD38/RORA/MTHFR/HIPK2/CXCL12/SMAD3/BIRC2/AR…
GOBP_ACTIVATION_OF_IMMUNE_RESPONSE	GOBP_ACTIVATION_OF_IMMUNE_RESPONSE	491	0.306321875379262	1.72469260048979	7.52305601520921e-08	4.37841860085176e-06	3.03125790196347e-06	3496	tags=24%, list=13%, signal=21%	FLOT1/TLR2/NFKBIA/PLSCR1/C1RL/PTPN2/FLOT2/FOSL1/IRAK2/C1R/TNFAIP3/RAB29/LBP/FOSL2/IRAK3/FPR1/TLR5/TIFA/BIRC3/TRAF3/FPR2/NFKBIZ/GBP2/TNIP2/TBK1/SPG21/CFHR3/CSNK1A1/CD59/IRAK4/EIF2B2/LIMK1/RELA/CFB/C1S/IFI16/LAPTM5/NFKB1/NONO/CBLB/TNIP1/HAVCR2/MYD88/BCL10/PQBP1/HSPD1/C5AR1/CLU/OTUD4/MATR3/NLRC4/MAVS/PDE4D/SHB/VSIG4/SH2B2/VAV2/PUM1/EIF2B4/SERPING1/MFHAS1/LYN/TMEM126A/NOD2/RPS3/SOS1/FGR/SIN3A/MAPKAPK…
GOMF_STRUCTURAL_CONSTITUENT_OF_MUSCLE	GOMF_STRUCTURAL_CONSTITUENT_OF_MUSCLE	38	-0.647440874887893	-2.52300818706071	8.07477413509716e-08	4.65900545570735e-06	3.22551322529017e-06	4809	tags=61%, list=19%, signal=49%	TCAP/MYL2/MYL5/MYOT/MYOM2/DAG1/SMTN/TPM2/PLEC/TTN/ASPH/MYH11/ACTN2/MYL6/MYOM1/CSRP1/TPM1/SORBS2/MYL9/SYNM/NEBL/DMD/NEXN
GOBP_ACTIVATION_OF_INNATE_IMMUNE_RESPONSE	GOBP_ACTIVATION_OF_INNATE_IMMUNE_RESPONSE	250	0.373691743815149	1.95281655000257	8.57791605519597e-08	4.90700787670313e-06	3.39720975933177e-06	5870	tags=37%, list=23%, signal=29%	FLOT1/TLR2/NFKBIA/FLOT2/FOSL1/IRAK2/TNFAIP3/LBP/IRAK3/TLR5/TIFA/BIRC3/TRAF3/NFKBIZ/GBP2/TNIP2/TBK1/CSNK1A1/IRAK4/RELA/IFI16/NONO/TNIP1/HAVCR2/MYD88/BCL10/PQBP1/HSPD1/OTUD4/MATR3/NLRC4/MAVS/PUM1/MFHAS1/LYN/TMEM126A/NOD2/SIN3A/MAPKAPK3/IRF1/TRIM11/PIK3AP1/RIPK2/PRKD1/PELI1/CD40/BIRC2/CD14/HSPA8/SLC15A4/EPG5/XRCC5/TYROBP/HCK/IRF7/CLEC4E/RPS6KA3/CD300LF/F2RL1/RIOK3/NMI/AP3B1/CLPB/IFI35/PPP2CA/IRAK1/A…
GOBP_REGULATION_OF_EPITHELIAL_CELL_MIGRATION	GOBP_REGULATION_OF_EPITHELIAL_CELL_MIGRATION	245	-0.35407934474297	-1.9153402123009	9.0116930220828e-08	5.1114628302373e-06	3.53875759885892e-06	3871	tags=33%, list=15%, signal=28%	TACR1/FGFR1/RAB11A/MIR22/ATOH8/EPB41L4B/PLCG1/SYNJ2BP/PIK3CG/SASH1/HSPB1/ATP2B4/HBEGF/FGF2/RREB1/MCC/SEMA5A/MAP2K5/FGF16/PIK3C2A/RRAS/HDAC9/EMC10/DLL4/PPM1F/HYAL1/MIR24-1/HDAC5/AKT3/WNT5A/FGF10/HMGB1/ACVRL1/KLF4/GATA2/CLASP1/MIR143/JUP/RHOJ/CORO1C/PTPRM/EDN1/DOCK5/FGF18/PDGFB/PPARG/AGTR2/DOCK1/PLCG2/ADGRA2/FUT1/NOTCH1/ROCK2/VASH1/STARD13/MIR10A/CLASP2/CTSH/FLT4/PTK2/HDAC6/MEF2C/TEK/SERPINF1/RGCC/…
GOMF_VOLTAGE_GATED_CHANNEL_ACTIVITY	GOMF_VOLTAGE_GATED_CHANNEL_ACTIVITY	165	-0.396861549187035	-2.00565461019526	9.39310460613343e-08	5.28302933855891e-06	3.65753617657668e-06	6570	tags=46%, list=25%, signal=35%	CACNA1A/SLC17A3/HCN4/KCNT1/LRRC55/TRPV1/KCNQ5/CACNA1F/KCNK16/KCNMB4/HVCN1/HCN1/ABCC8/SCN4A/KCNN1/TRPM5/KCNQ3/TPCN1/CLCN7/SCN2A/CLCN2/CACNA1I/KCNK7/CACNG4/TMC2/KCNIP4/CACNA2D2/CACNA1D/KCNB1/KCNA1/KCNK2/CYBB/VDAC3/GRIN2C/KCNS1/KCNJ8/ABCC9/SCN3B/ITGAV/KCNJ5/KCNH2/KCNQ4/CLCN4/CACNB4/ANO1/TMEM109/KCNS2/CLIC3/KCND2/KCNK5/KCNB2/KCNJ12/ANO6/KCNK17/KCNK6/CACNA2D1/CLIC2/KCNAB1/NALCN/CLIC5/CACNA1C/KCNA6/KCN…
GOBP_MESENCHYMAL_CELL_DIFFERENTIATION	GOBP_MESENCHYMAL_CELL_DIFFERENTIATION	239	-0.359273419598127	-1.94198045257291	9.62100103084447e-08	5.3661133249535e-06	3.71505671384012e-06	3075	tags=30%, list=12%, signal=27%	TIAM1/ADAM15/ISL1/SIX1/SEMA5A/SEMA3E/BCL2/JAG1/DAG1/ANXA6/MARK1/TBX1/ROCK1/CUL7/AMER1/TMEM100/WNT5A/FGF10/ACVRL1/TBX5/CLASP1/LRP6/SMAD4/BMP4/EXT1/EDNRB/CORO1C/LAMA5/SEMA3B/HEY1/IGF1/EDN1/MAPK1/ERBB4/NOTCH4/TGFB1I1/BMP7/PHLDB1/SMAD2/SLC39A10/GREM1/NOTCH1/WNT11/NCAM1/SEMA3A/ROCK2/RANBP3L/FGFR2/CLASP2/EPHA3/SEMA3D/IL17RD/OSR1/FLNA/PTK2/SEMA5B/FBXL17/TNXB/MEF2C/S100A4/RGCC/TGFB2/SEMA3C/SOX10/EPB41L5/…
GOMF_AMINO_ACID_TRANSMEMBRANE_TRANSPORTER_ACTIVITY	GOMF_AMINO_ACID_TRANSMEMBRANE_TRANSPORTER_ACTIVITY	72	0.531239172453855	2.24825553236699	1.0239019846522e-07	5.63355273786598e-06	3.90020982677676e-06	3231	tags=40%, list=12%, signal=35%	SLC6A6/SLC3A2/SLC38A1/SLC22A4/SLC7A5/SLC6A8/SLC38A5/SLC38A2/SLC16A10/PDPN/SLC1A3/SLC43A2/SLC7A7/SLC7A1/SLC38A6/SLC36A4/SFXN1/SLC25A44/SLC7A11/SLC22A2/SLC6A9/SLC15A4/SLC25A2/SLC1A5/SLC7A8/SLC38A9/SLC25A22/CTNS/SLC1A1
GOMF_MONOATOMIC_CATION_CHANNEL_ACTIVITY	GOMF_MONOATOMIC_CATION_CHANNEL_ACTIVITY	250	-0.352485669468462	-1.90295502282009	1.02688395938988e-07	5.63355273786598e-06	3.90020982677676e-06	5824	tags=38%, list=22%, signal=29%	CACNA1F/KCNK16/KCNMB4/CHRNE/HVCN1/HCN1/ASIC3/PKD1L1/CNGA3/PKD1L2/MCU/ABCC8/SCN4A/TRPM4/KCNN1/CNGB1/TRPM5/CNGA1/KCNQ3/TPCN1/SCN2A/CACNA1I/KCNK7/CACNG4/CCT8L2/TMC2/KCNIP4/PKD2L2/CACNA2D2/P2RX6/CACNA1D/KCNB1/KCNA1/KCNK2/RYR2/SCNN1D/GRIN2C/TMEM38A/KCNS1/KCNJ8/ABCC9/SCN3B/TRPM6/PKD1/ITGAV/KCNJ5/KCNMB2/KCNH2/PKD1L3/KCNQ4/MCOLN3/ANO10/CACNB4/ANO1/ANXA6/TMEM109/KCNMB1/KCNS2/KCND2/KCNK5/KCNB2/KCNJ12/ANO6/…
GOBP_REGULATION_OF_ACTIN_FILAMENT_BASED_PROCESS	GOBP_REGULATION_OF_ACTIN_FILAMENT_BASED_PROCESS	342	-0.320575279801938	-1.80499454405154	1.21098972400091e-07	6.58955627864885e-06	4.5620682627745e-06	3871	tags=29%, list=15%, signal=25%	TACR1/MLST8/ARHGAP6/RYR2/CAPN10/CDC42EP2/CGNL1/LMOD2/CCL11/CORO2B/PIK3CA/SORBS3/PTGER4/GSN/RHPN2P1/BAIAP2/PICK1/DSP/SEMA5A/ARHGEF10L/MYO3A/DAPK3/GBA2/INPP5K/ROCK1/MYADM/EZR/PPM1F/DMTN/FAM107A/SRI/TJP1/RHPN1/RICTOR/CLASP1/SMAD4/LIMA1/JUP/FHOD3/SPTA1/TTC8/ARHGAP28/ADD2/ARHGEF10/DSG2/EDN1/MYOC/ATP1A2/STAU2/ADD1/DLC1/ADD3/RASA1/BST1/LIMCH1/WNT11/FSCN1/DIXDC1/ROCK2/ACTN2/CACNA1C/CLASP2/EPHA3/KANK2/CCL…
GOBP_RIBOSOMAL_SMALL_SUBUNIT_BIOGENESIS	GOBP_RIBOSOMAL_SMALL_SUBUNIT_BIOGENESIS	98	0.479826912382192	2.16147470697869	1.27322665642079e-07	6.87234355760026e-06	4.75784697925662e-06	7591	tags=57%, list=29%, signal=41%	AATF/TSR1/FCF1/RPS27L/NOP14/DNTTIP2/RPP40/IMP4/NAT10/DHX37/NOL10/PNO1/UTP3/IMP3/HEATR1/RPS6/XRCC5/NOB1/SRFBP1/BMS1/RRS1/TBL3/RIOK3/NOL7/NOL11/NPM1/RPSA/DCAF13/NOM1/WDR75/RRP36/UTP20/NOP58/PWP2/C1orf131/MRPS7/BYSL/FBL/WDR43/WDR3/RPS12/RPS17/DIMT1/DDX52/KRI1/RPS25/EMG1/LTV1/RPS13/WDR36/NOP56/KRR1/RPS27/ABT1/LSM6/RPS19BP1
GOBP_PROTEIN_LOCALIZATION_TO_CELL_PERIPHERY	GOBP_PROTEIN_LOCALIZATION_TO_CELL_PERIPHERY	323	-0.329154673142773	-1.83459115364117	1.34979137040343e-07	7.22732291368812e-06	5.00360556843444e-06	3303	tags=25%, list=13%, signal=22%	NSG1/OGT/ATP2B4/NHLRC1/SCN3B/RILPL1/PACSIN1/NKD2/GNAI1/MAL/MYL12A/GPC6/DAG1/INPP5K/ROCK1/PGRMC1/PTCH1/AP4M1/MYADM/EZR/EHD1/VAMP3/PALM/ABCA2/PACS2/EFR3A/KCNB2/LRP6/RAB40B/JUP/GRIP1/TTC8/LAMA5/CD81/PRNP/ERBB4/RAB11FIP2/ERBB2/PPP2R5A/ZDHHC8/C2CD5/RAB3B/GPER1/ROCK2/BBS2/RAB3C/PKDCC/ACTN2/KIF5B/PRKG2/CLASP2/PID1/CLSTN1/EPHA3/RAMP1/GAS6/ATP1B1/FLNA/SPTBN1/PRKCH/ZDHHC2/CCDC88A/EHD3/C1QL3/KIF13A/GRIP2/ST…
GOBP_CELLULAR_RESPONSE_TO_BIOTIC_STIMULUS	GOBP_CELLULAR_RESPONSE_TO_BIOTIC_STIMULUS	230	0.377362029582251	1.95802089390954	1.39673845965327e-07	7.41934167496774e-06	5.13654360851604e-06	4119	tags=34%, list=16%, signal=29%	TLR2/NFKBIA/CXCL8/SBNO2/CCL2/CD68/ABCA1/IRAK2/TNFAIP3/LBP/CXCL5/IRAK3/HSPA5/ASS1/NFKBIZ/GBP2/TNIP2/SERPINE1/SLC7A5/CDK19/IL6/IRAK4/RELA/LITAF/NFKB1/TRIB1/TNIP1/XBP1/HAVCR2/MYD88/BCL10/FZD5/BCR/CXCL6/DDIT3/SIRPA/AKAP8/LYN/CTR9/MIF/NOD2/CXCL1/CXCL3/MMP3/LY86/TIGAR/CD274/RIPK2/CD40/MIR223/ARID5A/ADAM9/TXNIP/CD14/ZC3H12A/HCK/IL24/NFKBIB/NOS2/PLAA/EME1/AKT1/GBP3/MIR21/ZFP36/PLSCR3/CCDC47/ABL1/MALT1/EI…
GOCC_CELL_SUBSTRATE_JUNCTION	GOCC_CELL_SUBSTRATE_JUNCTION	422	-0.300856110218623	-1.7294660146406	1.4224138121994e-07	7.49623279137841e-06	5.18977671056922e-06	3425	tags=26%, list=13%, signal=23%	CAT/GSN/CD99/RPL7A/ADGRE5/HSPB1/PI4KA/PEAK1/CD46/CAPN1/RPL22/TLN1/ITGAV/MAPRE1/CNN3/YWHAZ/RRAS/PARVA/RPLP1/FGFR3/CD99L2/DAG1/ANXA6/FZD2/LAMA3/ACTC1/AHNAK/EZR/LAMTOR3/ZNF185/AJUBA/FAM107A/PPFIBP1/VIM/CLASP1/KLF11/LIMA1/JUP/PTPRA/FLRT1/HSPG2/PLEC/CORO1C/CD81/TES/MAPK1/FZD1/TGFB1I1/AIF1L/ADD1/SCARF2/DLC1/DPP4/PPP1R12A/LPP/CD9/ITGB8/VCL/JAK2/DIXDC1/ITGA1/ACTN2/LIMS2/CLASP2/CNN2/FLNA/ITGA8/PTK2/ACTN4/…
GOBP_CARDIAC_CONDUCTION	GOBP_CARDIAC_CONDUCTION	93	-0.473306530341059	-2.16270639602324	1.61964658860251e-07	8.46898016993482e-06	5.86322720643769e-06	3431	tags=39%, list=13%, signal=34%	MEF2A/ATP2B4/ABCC9/SCN3B/DSP/KCNJ5/ISL1/KCNH2/CALM2/ACE2/SRI/TBX5/CALM3/GJC1/JUP/ATP2A3/DSG2/CACNA2D1/ATP1A2/ATP2B1/CACNA1C/ATP1B1/FLNA/CASQ2/SLC8A1/SCN2B/CTNNA3/KCNJ3/ATP1B2/TRPC1/EHD3/PLN/SCN4B/ZMPSTE24/CAV1/CALM1
GOMF_G_PROTEIN_COUPLED_RECEPTOR_ACTIVITY	GOMF_G_PROTEIN_COUPLED_RECEPTOR_ACTIVITY	388	-0.304026526963884	-1.73414281361234	1.67784509153875e-07	8.70528464935572e-06	6.02682504524977e-06	6093	tags=35%, list=23%, signal=27%	OR2A42/CHRM2/GPR22/TAPT1/OXER1/FFAR3/GPR42/OR6K3/HCRTR1/FZD10/HCAR1/GPR62/ADRB1/SSTR2/OR3A2/S1PR1/OR2A1/OR2J3/PROKR1/CCKBR/FSHR/OR8G1/CCR5/ADGRV1/RRH/TM2D1/ADGRF3/GRM7/UTS2R/TAS2R31/TRHR/GALR1/GCGR/MTNR1A/OR5B2/TACR2/NPY/OR2L8/ELOVL4/TACR1/ZNF219/CCR2/F2RL2/CELSR2/GPR20/OXTR/BDKRB1/ADGRG2/CXCR3/PTGER4/P2RY10/ADGRE5/GABBR1/ADRB2/GPR153/P2RY8/GPR27/VIPR2/SIGMAR1/NPFFR2/GPR174/GPR182/P2RY12/GPR135/L…
GOBP_REGULATION_OF_ANATOMICAL_STRUCTURE_SIZE	GOBP_REGULATION_OF_ANATOMICAL_STRUCTURE_SIZE	463	-0.292889311546673	-1.69481442599956	1.85697478144599e-07	9.5605632401677e-06	6.61894978779373e-06	4035	tags=28%, list=16%, signal=24%	DOCK4/TENM1/SLC12A5/NPPA/TACR1/GSK3B/MLST8/RAB11A/CDC42EP2/LMOD2/SRF/CCL11/PIK3CA/ABCB8/OXTR/ARHGAP4/SEMA6A/VSTM4/GSN/ADNP/KCNJ8/ADRB2/BAIAP2/ZDHHC21/WNT9B/SEMA5A/KCNMB2/SEMA3E/PIK3C2A/PLXNA3/EXT2/WDTC1/ADRA1A/MYO3A/GBA2/MAP1B/SNTA1/ROCK1/KCNMB1/MYADM/EZR/DMTN/SLC26A5/ACE2/AGTR1/AKT3/WNT5A/RTN4R/RICTOR/ADRA2A/RND2/HBB/AVPR2/LIMA1/FHOD3/SPTA1/ARHGAP28/ADRA2B/ANO6/EXT1/EDNRB/ADD2/CHRM3/SEMA3B/XK/SC…
GOBP_REGULATION_OF_TRANSMEMBRANE_RECEPTOR_PROTEIN_SERINE_THREONINE_KINASE_SIGNALING_PATHWAY	GOBP_REGULATION_OF_TRANSMEMBRANE_RECEPTOR_PROTEIN_SERINE_THREONINE_KINASE_SIGNALING_PATHWAY	260	-0.350507877753717	-1.90427324380817	1.90983998463118e-07	9.75767863903548e-06	6.75541632169261e-06	3782	tags=31%, list=15%, signal=27%	SAP30L/ING2/SNX25/SFRP2/KCNQ1OT1/LTBP4/VASN/DACT2/OGT/FSTL3/CDKN2B/PBLD/RBPMS2/CREBBP/CHRD/FBN2/FLCN/RNF165/GIPC1/GDF7/CER1/CIDEA/MAGI2/VWC2/ACVR2A/RASL11B/NREP/WNT5A/FGF10/ACVRL1/SKIL/SLC2A10/SH2B1/MIR140/FST/SMAD4/BMP4/MIR100/FZD1/PPM1A/TGFB1I1/BMP7/SMAD2/GREM1/PPARG/NOTCH1/MYOCD/JAK2/PMEPA1/NPNT/TWSG1/GREM2/CDKN1C/IL17RD/ITGA8/DACT1/GPC3/SCUBE3/FERMT1/ILK/RBBP7/TNXB/CRIM1/FSTL1/FGF9/CAV2/ASPN/…
GOBP_REGULATION_OF_CELLULAR_RESPONSE_TO_GROWTH_FACTOR_STIMULUS	GOBP_REGULATION_OF_CELLULAR_RESPONSE_TO_GROWTH_FACTOR_STIMULUS	307	-0.329202134510993	-1.82507662443442	2.0426322955815e-07	1.03570742078235e-05	7.17038864844478e-06	3814	tags=30%, list=15%, signal=26%	FGFR1/SAP30L/ING2/NEDD4/SNX25/SFRP2/KCNQ1OT1/LTBP4/SEMA6A/VASN/ROBO1/OGT/ATP2B4/FGF2/FSTL3/CDKN2B/PBLD/RBPMS2/CREBBP/CHRD/FBN2/FGF16/FLCN/RNF165/GIPC1/CER1/CIDEA/ZDHHC17/VWC2/RASL11B/NREP/WNT5A/FGF10/ACVRL1/SKIL/SLC2A10/TMEM108/MIR140/FST/SMAD4/MYO1C/BMP4/MIR100/FZD1/PPM1A/TGFB1I1/ADAMTS12/FGF18/SMAD2/GREM1/PPARG/AGTR2/ADGRA2/NOTCH1/MYOCD/HHEX/PMEPA1/MIR10A/NPNT/FZD4/TWSG1/GREM2/CDKN1C/IL17RD/ITG…
GOBP_ENDOTHELIAL_CELL_MIGRATION	GOBP_ENDOTHELIAL_CELL_MIGRATION	236	-0.356205758043875	-1.9185830516633	2.07043363725817e-07	1.04191070181721e-05	7.21333507812464e-06	3683	tags=32%, list=14%, signal=28%	MIR22/ATOH8/SRF/PIK3CA/VSTM4/ROBO1/PLCG1/SYNJ2BP/PIK3CG/SASH1/HSPB1/ATP2B4/AMOT/FGF2/SEMA5A/MAP2K5/FGF16/PIK3C2A/RRAS/GIPC1/HDAC9/EMC10/DLL4/MIR24-1/HDAC5/AKT3/WNT5A/HMGB1/ACVRL1/KLF4/GATA2/MIR143/JUP/RHOJ/PTPRM/EDN1/FGF18/SCG2/PDGFB/DPP4/GREM1/PPARG/AGTR2/ADGRA2/FUT1/NOTCH1/ROCK2/VASH1/STARD13/EPHB4/PLEKHG5/MIR10A/FLT4/PTK2/NR4A1/SOX18/MEF2C/FSTL1/TEK/SERPINF1/RGCC/SMOC2/CLEC14A/SLIT2/KDR/DCN/SP…
GOBP_CELL_ACTIVATION_INVOLVED_IN_IMMUNE_RESPONSE	GOBP_CELL_ACTIVATION_INVOLVED_IN_IMMUNE_RESPONSE	259	0.357739539476516	1.87995171404085	2.18082387751062e-07	1.08927270240139e-05	7.54123072176101e-06	3282	tags=28%, list=13%, signal=25%	BCL6/SBNO2/RELB/STAT3/LBP/IL4R/ADORA2B/SLC11A1/NFKBIZ/RAB27A/IL6/ENTPD7/MILR1/TNFSF13/BCL3/XBP1/RNF168/TNFSF18/HAVCR2/MYD88/HSPD1/ST3GAL1/BCR/SHB/MAD2L2/JAK3/ICAM1/LOXL3/IL33/LYN/SMAD7/FGR/JAK1/SOCS3/SEMA4A/RORA/STX4/CD177/RIPK2/FCGR3A/CD40/MEN1/CLCF1/EXO1/FCER1G/RPS6/ZC3H12A/SLC15A4/ZBTB7B/TYROBP/CBL/MDK/SWAP70/ADGRE2/APP/CLEC4E/GAPT/STXBP2/MIR21/IL13RA2/F2RL1/NMI/RC3H1/GRP/PARP3/JUNB/ITGB2/LRP1…
GOBP_HOMOPHILIC_CELL_ADHESION_VIA_PLASMA_MEMBRANE_ADHESION_MOLECULES	GOBP_HOMOPHILIC_CELL_ADHESION_VIA_PLASMA_MEMBRANE_ADHESION_MOLECULES	134	-0.416490921963227	-2.02334537106622	2.31143007825039e-07	1.14595566768369e-05	7.93365707949957e-06	4111	tags=39%, list=16%, signal=33%	PCDH8/ROBO3/MYOT/PALLD/PCDH9/AMIGO1/CDH19/DSC3/DSG1/PCDHB4/CELSR2/PCDHB3/CDHR1/SDK2/ROBO1/CADM1/IGSF11/PKD1/PLXNB3/CADM2/CDH10/CNTN4/PCDH15/PCDHAC1/TRO/CDH24/DSG2/PTPRM/PCDHAC2/CDH23/PCDH20/CDH8/CLSTN1/PCDH12/DSCAML1/PCDH19/PCDH11X/MPZL2/L1CAM/PECAM1/AMIGO2/ROBO4/HMCN2/NPTN/PCDH17/CDH5/NEXN/CLSTN2/HMCN1/CDH2/FAT1/PCDH7
GOBP_REGULATION_OF_BMP_SIGNALING_PATHWAY	GOBP_REGULATION_OF_BMP_SIGNALING_PATHWAY	102	-0.457950402687571	-2.12528861350403	2.35878425021135e-07	1.1608340431371e-05	8.03666274723711e-06	3556	tags=37%, list=14%, signal=32%	SFRP2/KCNQ1OT1/FSTL3/RBPMS2/CHRD/RNF165/CER1/VWC2/WNT5A/ACVRL1/SKIL/MIR140/FST/SMAD4/BMP4/MIR100/FZD1/PPM1A/SMAD2/GREM1/PPARG/NOTCH1/TWSG1/GREM2/GPC3/SCUBE3/ILK/CRIM1/FSTL1/HTRA1/NEO1/SORL1/KDR/CHRDL1/SFRP1/SFRP4/CDH5/TOB1
GOBP_RESPONSE_TO_INTERLEUKIN_1	GOBP_RESPONSE_TO_INTERLEUKIN_1	125	0.440121524297426	2.0744384081824	2.4178734622729e-07	1.17636366505186e-05	8.14417711129192e-06	3885	tags=39%, list=15%, signal=33%	CCL20/HIF1A/NFKBIA/CXCL8/CCL2/IL1RAP/IRAK2/IRAK3/PCSK1/TANK/GBP2/TNIP2/HAS2/IL6/IRAK4/RELA/CCL7/IL1R1/NFKB1/IL1R2/USP10/MYD88/TNFRSF11A/NKX3-1/OTUD4/SIRPA/MAPK13/CD38/RORA/MTHFR/RIPK2/CD40/FGG/ZC3H12A/IL1RL2/CCL18/APP/GBP3/MIR21/RC3H1/EGR1/CHI3L1/AKAP12/MIR27A/HDAC4/PTGIS/IRAK1/HYAL3/TRAF6
GOBP_REGULATION_OF_CELL_SUBSTRATE_ADHESION	GOBP_REGULATION_OF_CELL_SUBSTRATE_ADHESION	202	-0.369902641685007	-1.93543709436539	2.42549209289044e-07	1.17636366505186e-05	8.14417711129192e-06	3211	tags=34%, list=12%, signal=30%	PEAK1/EGFL6/RREB1/ADAM15/TLN1/SEMA3E/BCL2/JAG1/RRAS/DAG1/DAPK3/ROCK1/CD36/EFEMP2/VWC2/MYADM/PPM1F/DMTN/FAM107A/ACVRL1/CLASP1/TBCD/JUP/PTPRA/CORO1C/DUSP3/MYOC/DLC1/DOCK5/FBLN1/RASA1/PDGFB/BST1/LIMCH1/GREM1/DOCK1/CDK6/FUT1/NOTCH1/VCL/JAK2/ROCK2/LIMS2/CLASP2/NPNT/FZD4/EPHA3/FBLN2/FZD7/OLFM4/COL16A1/CCL21/FLNA/PTK2/ACTN4/FERMT1/THY1/ILK/VIT/ABI3BP/TEK/ECM2/RSU1/KDR/APOD/EPB41L5/CASK/SFRP1/ITGA6
GOBP_ESTABLISHMENT_OF_RNA_LOCALIZATION	GOBP_ESTABLISHMENT_OF_RNA_LOCALIZATION	151	0.415757611333497	2.02026095894335	2.45284907920172e-07	1.18107330123001e-05	8.17678276913744e-06	6834	tags=42%, list=26%, signal=31%	FLOT1/NUP98/ZFP36L1/SEH1L/SARNP/SLBP/NUP58/MVP/POM121/RBM8A/XPOT/SIDT2/NUP188/XPO5/SMG7/POM121C/G3BP2/AHCTF1/EIF4A3/SMG6/XPO1/NXT1/SNUPN/KHSRP/NUP35/UPF2/AGFG1/THOC5/RAN/NUP153/NUP85/GLE1/DDX19A/KHDRBS1/ZFP36/THOC3/NPM1/POLDIP3/POM121B/THOC1/UPF3B/SRSF3/SMG1/AKAP8L/DDX39A/TOMM20L/MAGOHB/CASC3/NUP214/NCBP2/SUPT6H/RAE1/NSUN2/ATR/ZC3H11B/NUP62/TNKS/MAGOH/DDX19B/NDC1/ALKBH5/PABPN1/TGFBR2
GOBP_STEM_CELL_DIFFERENTIATION	GOBP_STEM_CELL_DIFFERENTIATION	227	-0.347158997561172	-1.84661290632403	2.53245104580453e-07	1.21069248925498e-05	8.38184173205379e-06	3718	tags=30%, list=14%, signal=26%	TRIM6/SRF/BGLAP/HESX1/SFRP2/SEMA6A/NELFB/FGF2/MTF2/TAL1/ISL1/SIX1/SEMA5A/SEMA3E/BCL2/JAG1/PRICKLE1/ITCH/ANXA6/TBX1/RBM24/SMYD5/TBX5/TCF15/LRP6/SMAD4/BMP4/EXT1/EDNRB/CORO1C/LAMA5/SEMA3B/GATAD2B/EDN1/MAPK1/FZD1/ERBB4/BMP7/HOXB4/SOX17/GREM1/CDK6/NOTCH1/MYOCD/SOX6/SEMA3A/FGFR2/SEMA3D/OSR1/SHC4/SEMA5B/FBXL17/ACE/LBH/RBBP7/ESR1/SOX18/MEF2C/TGFB2/MEOX1/SEMA3C/SOX10/SFRP1/FOXC1/GPM6A/SEMA3G/FRZB/CDH2/HAN…
GOCC_PRESYNAPTIC_MEMBRANE	GOCC_PRESYNAPTIC_MEMBRANE	146	-0.405356320433455	-2.009314747847	2.56870838322309e-07	1.21931668148313e-05	8.44154856509745e-06	4197	tags=34%, list=16%, signal=29%	SLC6A3/EFNB3/PCDH8/KCNA1/CNTN5/SLC1A2/ADAM11/ATP2B4/GABBR1/KCNJ8/PICK1/CLTB/CDH10/LRRC4B/SLC6A2/GABRB1/ZDHHC17/OPRK1/SYT1/SLC5A7/ADRA2A/APBA1/PSEN2/STX2/KCTD12/ERBB4/DNM1/RGS9/RIMS3/ERBB2/ATP2B1/GPER1/PRRT2/UNC13C/KCNC4/GRIA1/PTPRD/IL31RA/KCNJ3/GRIK3/RIMS4/RGS7BP/CNTN1/FXYD6/GRIN2A/CASK/NPTN/GPM6A/PCDH17/NRXN1
GOBP_TRANSLATIONAL_INITIATION	GOBP_TRANSLATIONAL_INITIATION	114	0.451420944314729	2.08432101988682	2.76241157871266e-07	1.30202962650168e-05	9.01418515158867e-06	5442	tags=43%, list=21%, signal=34%	EIF2S2/EIF4EBP1/EIF2B2/EIF4A1/GIGYF2/ALKBH1/SLBP/BZW1/EIF3I/EIF5/BZW2/PPP1CA/PPP1R15A/KLHL25/EIF2S1/EIF2B4/PAIP2/RPS3/ATF4/EIF3CL/CDC123/ABCE1/EIF3D/EIF2B5/EIF1AY/RBM4/EIF1/AGO2/NCK2/DNAJC3/EIF1B/EIF3B/KHDRBS1/NPM1/DHX29/EIF2AK3/EIF3J/EIF3M/YTHDF1/COPS5/YTHDF3/EIF4A2/EIF4G1/DENR/EIF4G2/NCBP2/DAZL/RPS17/UHMK1
GOBP_PROTEIN_FOLDING	GOBP_PROTEIN_FOLDING	202	0.386964198927384	1.96910114465555	2.87226894146215e-07	1.34434237938505e-05	9.30712394576105e-06	5601	tags=39%, list=22%, signal=31%	CANX/PDIA4/GRPEL1/ERO1A/PDIA6/HYOU1/HSPA5/HSPA6/LMAN1/P4HB/ERO1B/CCT4/PPIF/HSPA13/CHCHD4/BAG3/HSPD1/TCP1/CLU/FKBP5/DNAJB11/P3H1/CCT2/FKBP1A/NGLY1/TTC1/CSNK2A1/SDF2L1/PRDX4/HSP90AB1/MPDU1/PEX19/CDC37L1/NUDC/FKBP4/CALR/FKBP11/KHSRP/TBCA/HSPA8/PPIL3/DNAJC3/PFDN5/DNAJA3/DNAJC7/DFFA/HSP90AB2P/GRPEL2/HSPA7/DNAJC4/CCDC47/CCT8/HSPE1/TBCE/LMAN2L/ERP27/PPIAL4G/HYPK/HSP90AB3P/TXNDC5/HSPA9/QSOX2/BAG1/PFDN2/D…
GOMF_PASSIVE_TRANSMEMBRANE_TRANSPORTER_ACTIVITY	GOMF_PASSIVE_TRANSMEMBRANE_TRANSPORTER_ACTIVITY	387	-0.300188686150498	-1.71062966014224	3.16764926181399e-07	1.47229697981396e-05	1.01929766451061e-05	5824	tags=35%, list=22%, signal=28%	CACNA1F/KCNK16/GLRB/KCNMB4/CHRNE/GABRB2/GRID2/HVCN1/ANO3/HCN1/ASIC3/PKD1L1/CNGA3/PKD1L2/MCU/ABCC8/SCN4A/TRPM4/GJC3/KCNN1/CNGB1/TRPM5/CNGA1/GRID1/KCNQ3/TPCN1/CLCN7/SCN2A/GABRA4/CLCN2/CACNA1I/KCNK7/GJD4/CACNG4/CCT8L2/TMC2/GJA9/KCNIP4/PKD2L2/TMC3/CACNA2D2/P2RX6/CACNA1D/SLC12A5/KCNB1/KCNA1/KCNK2/CYBB/ANO2/VDAC3/RYR2/SCNN1D/GRIN2C/TMEM38A/LRRC8C/SLC26A7/KCNS1/KCNJ8/TMC4/ABCC9/SCN3B/GJB2/TRPM6/PKD1/ITG…
GOBP_PROTEIN_MATURATION	GOBP_PROTEIN_MATURATION	484	0.298849889674937	1.68283060808317	3.30887651852559e-07	1.52733176127529e-05	1.05739923299816e-05	5780	tags=34%, list=22%, signal=27%	PGK1/CANX/SOX4/ITGB3/CASP4/PLAUR/MMP14/PDIA4/GRPEL1/C1RL/ERO1A/SRGN/THBD/PDIA6/C1R/ECE1/HYOU1/PCSK1/HSPA5/PITRM1/ADAM17/ADAMTS3/HSPA6/SERPINE1/LMAN1/P4HB/ERO1B/CTSL/SIRT4/CCT4/ENO1/CISD1/IFI16/PPIF/HSPA13/IL1R2/CHCHD4/BAG3/HSPD1/TCP1/CLU/NLRC4/FKBP5/DNAJB11/P3H1/CCT2/FKBP1A/NGLY1/SPCS2/CASP3/MAFB/TTC1/CSNK2A1/BMP1/SDF2L1/DHPS/PRDX4/HSP90AB1/MPDU1/ADAM19/ADAM8/AEBP1/NAA16/IMMP1L/STOML2/RIPK2/SERPI…
GOBP_MYELOID_LEUKOCYTE_ACTIVATION	GOBP_MYELOID_LEUKOCYTE_ACTIVATION	222	0.370033875473954	1.90580972370733	3.39894043052636e-07	1.54755838785802e-05	1.07140249016663e-05	4096	tags=34%, list=16%, signal=29%	TRAF3IP2/TLR2/CXCL8/PLSCR1/SBNO2/RELB/IFNGR1/MT1G/LBP/IL4R/ADORA2B/NDRG1/SLC11A1/FN1/TNIP2/IL6/IL1RL1/IFNGR2/MILR1/CSF1/HAVCR2/MYD88/CTSC/TSLP/RBPJ/HSPD1/C5AR1/CLU/BCR/CXCL6/VSIG4/BATF2/LDLR/MFHAS1/IL33/LYN/MIF/EDN2/FGR/RORA/STX4/CD177/FCGR3A/ADAM9/FCER1G/KMT2E/SPHK1/ZC3H12A/S100A12/TYROBP/CBL/ADGRE2/APP/CD300LF/STXBP2/IL13RA2/F2RL1/NMI/JMJD6/GRP/ITGB2/CNR2/BATF3/RAC2/PTPRC/IFI35/SNX6/NOTCH2/TRAF…
GOBP_CONNECTIVE_TISSUE_DEVELOPMENT	GOBP_CONNECTIVE_TISSUE_DEVELOPMENT	256	-0.341775311853263	-1.86151846262996	3.3985529692208e-07	1.54755838785802e-05	1.07140249016663e-05	3657	tags=32%, list=14%, signal=28%	SRF/KAT2A/PIK3CA/SFRP2/SLC39A13/MUSTN1/PITX1/LRP5/CHADL/FGF2/PKD1/VPS13B/ABHD15/SMAD5/EXT2/GDF7/FGFR3/ANXA6/CER1/AMER1/CREB3L2/HYAL1/TBL1XR1/NFATC2/HOXA11/WNT5A/ACVRL1/NCOA2/OSR2/ACAT1/BMP8B/LPL/BMP4/COL5A1/EXT1/BMPR1B/PTPN11/SMPD3/EDN1/ADAMTS12/BMP7/FGF18/PDGFB/GREM1/PPARG/NFIA/MBOAT2/ADAMTS7/NOTCH1/WNT11/ITGB8/PDGFD/SOX6/BBS2/THBS3/PKDCC/RSPO2/PRKG2/TWSG1/HYAL2/OSR1/EBF2/ID4/HOXB3/BMP3/CRIP1/AC…
GOBP_SPROUTING_ANGIOGENESIS	GOBP_SPROUTING_ANGIOGENESIS	153	-0.399222970786322	-2.00007035553632	3.6075861560789e-07	1.62050833172054e-05	1.12190704761987e-05	3683	tags=36%, list=14%, signal=31%	MIR22/SRF/SEMA6A/VSTM4/ROBO1/SYNJ2BP/FGF2/SEMA5A/RECK/MAP2K5/FGF16/SEMA3E/PIK3C2A/VEGFB/JMJD8/PARVA/HDAC9/DLL4/MIR24-1/HDAC5/AGTR1/AKT3/ACVRL1/KLF4/GATA2/TJP1/BMP4/RHOJ/FGF18/GREM1/ADGRA2/FUT1/NOTCH1/APLNR/STARD13/EPHB4/MIR10A/NRARP/PPP1R16B/RSPO3/FLT4/NR4A1/KLF2/TEK/RAMP2/CLEC14A/SLIT2/TSPAN18/KDR/MEOX2/ANGPT1/EFNB2/CARD10/PLK2/GPLD1
GOBP_REGULATION_OF_CYTOSKELETON_ORGANIZATION	GOBP_REGULATION_OF_CYTOSKELETON_ORGANIZATION	474	-0.285023306852529	-1.65161219188071	3.59985108602119e-07	1.62050833172054e-05	1.12190704761987e-05	3883	tags=26%, list=15%, signal=23%	SPAST/TACR1/GSK3B/MLST8/ARHGAP6/CAPN10/CDC42EP2/SLAIN2/CGNL1/LMOD2/KAT2A/CCL11/CORO2B/PIK3CA/SNCA/SORBS3/FES/PDE4DIP/CHMP4BP1/PTGER4/HAUS5/GSN/TRIM36/RHPN2P1/BAIAP2/PICK1/PKD1/MAPRE1/ATXN7/GNAI1/NAV3/SEMA5A/ARHGEF10L/PLXNB1/PLXNA3/STMN2/MAP6/MYO3A/DAPK3/GBA2/MAP1B/INPP5K/ROCK1/MYADM/EZR/SKA2/PPM1F/DMTN/KATNBL1/NES/FAM107A/TJP1/RHPN1/RICTOR/CLASP1/APC/SMAD4/LIMA1/TBCD/FHOD3/SPTA1/TTC8/ARHGAP28/ADD…
GOBP_NEPHRIC_DUCT_DEVELOPMENT	GOBP_NEPHRIC_DUCT_DEVELOPMENT	12	-0.862907550244028	-2.44290402865969	3.6644104811075e-07	1.62423174503659e-05	1.12448483358907e-05	2995	tags=83%, list=12%, signal=74%	PKD1/GREB1L/WNT9B/BMP4/WNT11/OSR1/GPC3/PKD2/EFNB2/EPHA7
GOBP_DEFENSE_RESPONSE_TO_BACTERIUM	GOBP_DEFENSE_RESPONSE_TO_BACTERIUM	222	0.369510610230659	1.90311471642598	3.64584057133036e-07	1.62423174503659e-05	1.12448483358907e-05	2914	tags=26%, list=11%, signal=23%	CCL20/CASP4/TLR2/LBP/SHC1/SLC11A1/TREM1/TAB3/TNFRSF1A/CEBPB/FPR2/ADAM17/NFKBIZ/GBP2/TBK1/SERPINE1/IL6/ARG2/SEH1L/BCL3/PPP1R11/HAVCR2/MYD88/RNASE2/RBPJ/C5AR1/SLAMF8/NLRC4/MAVS/CXCL6/MIAT/FCGR1A/NOD2/FGR/RAB1A/DMBT1/TNFSF8/S100A8/ROMO1/RIPK2/PRKD1/MIR223/ADGRB1/FCER1G/EVPL/ACP5/TMF1/TNFRSF14/S100A12/RNASE3/LCN2/NOS2/CLEC4E/RPL39/PI3/AKIRIN2/GBP3/F2RL1
GOBP_LIPID_CATABOLIC_PROCESS	GOBP_LIPID_CATABOLIC_PROCESS	282	-0.331526950655599	-1.81578153120373	4.00972497012118e-07	1.76559797533033e-05	1.22235521596076e-05	5215	tags=34%, list=20%, signal=28%	DPEP1/SRD5A1/ACAA1/MFSD2A/PLA2G2D/SIRT2/PLCH1/PCK1/BCO2/ALK/DAGLA/ABHD12/ACAT2/BDH2/CYP4A11/SCARB1/ABCB11/PDE3B/CYP46A1/ABHD1/PLBD1/ASPG/LIPM/PLCB2/CRAT/PLCH2/ENPP6/ALDH1L2/CYP4F12/PLCG1/CROT/PIK3CG/YWHAH/HEXA/ACOX3/ECHDC2/BCO1/ABHD15/NAGLU/NAPEPLD/CYP26B1/GBA2/CIDEA/GDPD1/PLA2G6/ABCD3/TBL1XR1/DPEP2/PHYH/LIPE/ACAT1/ADRA2A/LPL/PNPLA4/PLA1A/ECHS1/AIG1/PLCD1/PNPLA2/SMPD3/IAH1/IVD/CIDEC/ACADL/RARRES2…
GOBP_PROTEIN_LOCALIZATION_TO_CELL_JUNCTION	GOBP_PROTEIN_LOCALIZATION_TO_CELL_JUNCTION	99	-0.46086907576332	-2.13213685920218	4.1364053594745e-07	1.80947457980149e-05	1.25273177794336e-05	3686	tags=37%, list=14%, signal=32%	RAB11A/CGNL1/GRIN2C/SLITRK3/NSG1/OGT/HSPB1/BAIAP2/DSP/NLGN1/GPC6/DAG1/PCLO/MAPK9/LAMTOR3/WNT5A/TJP1/GRIP1/ERBB4/STAU2/ERBB2/VCL/KIF5B/CLSTN1/MAP1A/FLNA/RELN/ZDHHC2/C1QL3/GRIP2/PECAM1/MPP7/HEG1/GRIN2A/CDH5/NRXN1/LGI1
GOBP_TOLL_LIKE_RECEPTOR_SIGNALING_PATHWAY	GOBP_TOLL_LIKE_RECEPTOR_SIGNALING_PATHWAY	68	0.519370832428597	2.16582265684881	4.27072590602161e-07	1.85610184993523e-05	1.28501267520896e-05	5870	tags=53%, list=23%, signal=41%	TLR2/FOSL1/IRAK2/IRAK3/TLR5/BIRC3/TRAF3/NFKBIZ/IRAK4/TNIP1/MYD88/BCL10/HSPD1/OTUD4/MFHAS1/MAPKAPK3/IRF1/CD40/BIRC2/IRF7/RPS6KA3/CD300LF/AP3B1/IRAK1/TRAF6/TLR1/CD300A/ARRB2/UNC93B1/TIRAP/MAP3K7/TYRO3/LY96/TICAM2/BTK/GPR108
GOBP_REGULATION_OF_HEART_RATE	GOBP_REGULATION_OF_HEART_RATE	98	-0.459037862905856	-2.1171911469172	4.30322687333158e-07	1.8581611266586e-05	1.28643834950123e-05	5135	tags=46%, list=20%, signal=37%	TRPM4/MIR1-1/ADM5/TNNI3K/TMEM161B/RNLS/EDN3/CACNA1D/NPPA/RYR2/MYH6/KCNJ8/SCN3B/DSP/KCNJ5/ISL1/KCNH2/ADRA1A/SNTA1/CALM2/SRI/CALM3/JUP/EDNRB/DSG2/CACNA2D1/ADRA1B/EDN1/AVPR1A/AGTR2/BVES/CACNA1C/CASQ2/TPM1/SLC8A1/SCN2B/CTNNA3/KCNJ3/PLN/DMD/SCN4B/GPD1L/HEY2/CAV1/CALM1
GOBP_RNA_EXPORT_FROM_NUCLEUS	GOBP_RNA_EXPORT_FROM_NUCLEUS	87	0.483976941677973	2.12744113071383	4.38798037697961e-07	1.88261235020029e-05	1.30336637108396e-05	9649	tags=69%, list=37%, signal=43%	NUP98/SARNP/POM121/RBM8A/XPOT/NUP188/XPO5/SMG7/POM121C/EIF4A3/SMG6/XPO1/NXT1/UPF2/AGFG1/THOC5/RAN/NUP153/NUP85/GLE1/DDX19A/KHDRBS1/THOC3/NPM1/POLDIP3/POM121B/THOC1/SRSF3/SMG1/AKAP8L/DDX39A/MAGOHB/CASC3/NUP214/NCBP2/SUPT6H/RAE1/NSUN2/ZC3H11B/NUP62/MAGOH/DDX19B/ALKBH5/PABPN1/THOC2/WNK1/NXT2/C12orf50/NUP88/NCBP3/SETD2/SSB/IWS1/HNRNPA2B1/HNRNPA1/NUP155/FYTTD1/TPR/DHX9/NXF5
GOBP_MRNA_CATABOLIC_PROCESS	GOBP_MRNA_CATABOLIC_PROCESS	248	0.358565772738098	1.86641295327215	4.56827650809334e-07	1.94748246297253e-05	1.34827711623378e-05	5153	tags=34%, list=20%, signal=27%	TRAF3IP2/YBX3/PATL1/PLEKHN1/SLC11A1/XRN2/ERN1/HNRNPC/CNOT8/ZFP36L1/GIGYF2/ZFP36L2/PABPC4/RBM8A/MYD88/DCP1A/ETF1/AXIN2/PUM1/SMG7/RBM47/TNKS1BP1/CNOT1/MIR151A/ZC3H12D/NOCT/MRTO4/CAPRIN1/SMG9/EXOSC8/SUPV3L1/GSPT2/EIF4A3/SND1/SMG6/MIR223/CNOT10/FASTKD1/KHSRP/DIS3/UPF2/ZC3H12A/AGO2/ERI1/CNOT11/TBRG4/APEX1/PNRC1/AKT1/TTC5/IKBKE/ZFP36/RC3H1/NPM1/ZC3HAV1/UPF3B/ELAVL1/SMG1/HNRNPU/MIR27A/LARP4B/CELF1/ZHX2/…
GOBP_RESPONSE_TO_TYPE_I_INTERFERON	GOBP_RESPONSE_TO_TYPE_I_INTERFERON	69	0.522567043501109	2.18962257717817	4.9072652242416e-07	2.06568088967604e-05	1.43010801172536e-05	4486	tags=43%, list=17%, signal=36%	SHMT2/IFITM2/PTPN2/IFITM3/SP100/TANK/TRAF3/TBK1/PTPN1/IFNAR2/GIGYF2/MYD88/MAVS/RBM47/SIN3A/JAK1/SAMHD1/FADD/MMP12/TBKBP1/IRF7/MIR21/IKBKE/HDAC4/IRAK1/TRIM56/IFNE/YTHDF3/AZI2/IFITM1
GOBP_REGULATION_OF_SMALL_GTPASE_MEDIATED_SIGNAL_TRANSDUCTION	GOBP_REGULATION_OF_SMALL_GTPASE_MEDIATED_SIGNAL_TRANSDUCTION	280	-0.324269429886558	-1.77660734840666	4.8911622671936e-07	2.06568088967604e-05	1.43010801172536e-05	3797	tags=30%, list=15%, signal=26%	ARHGAP6/PLEKHG3/F2RL2/CGNL1/GPR20/ARHGEF17/ARHGAP4/ROBO1/P2RY10/GARNL3/RAF1/PIK3CG/OGT/ARHGAP1/ARRB1/AMOT/ARHGAP23/RASGRF1/TIAM1/KCTD10/SIPA1L2/ITGAV/SCAI/P2RY8/RALGAPA1/PSD/LZTR1/ARHGEF40/ARHGEF10L/GPR174/ABRA/PLEKHG4B/IQSEC3/FLCN/TRIO/SRGAP3/PREX2/LPAR4/ARHGAP10/ABR/ARHGAP20/RALGPS1/RTN4R/FGF10/ARHGEF4/ARHGAP12/OPHN1/ARHGAP28/KALRN/NGEF/IGF1/ARHGEF10/MYOC/DLC1/MCF2/ARHGAP29/NOTCH1/FGD5/ADCYAP1R…
GOBP_EPITHELIAL_TUBE_MORPHOGENESIS	GOBP_EPITHELIAL_TUBE_MORPHOGENESIS	313	-0.315135884116747	-1.74692932761043	4.97233846622352e-07	2.07999133465213e-05	1.44001539002079e-05	3788	tags=28%, list=15%, signal=24%	EYA1/RYR2/MED12/SRF/KAT2A/APAF1/HESX1/SFRP2/NR3C1/LRP5/CLUAP1/FGF2/PKD1/AHI1/GREB1L/SIX1/GLI2/WNT9B/SEMA3E/BCL2/STOX1/PRICKLE1/GDF7/DAG1/FZD2/PTCH1/DLL4/HS3ST3B1/HOXA11/WNT5A/FGF10/ACVRL1/IRX1/SMAD4/SPINT2/BMP4/EXT1/LAMA5/EDN1/CTHRC1/FZD1/NOTCH4/ADAMTS12/BMP7/DLC1/VANGL2/SOX17/GREM1/AGTR2/NOTCH1/WNT11/ASB2/APLNR/CTNNBIP1/STARD13/RSPO2/FGFR2/NRARP/COBL/NPNT/KLHL3/LMO4/OSR1/CTSH/IFT172/LGR5/GPC3/IL…
GOBP_NEURAL_CREST_CELL_DIFFERENTIATION	GOBP_NEURAL_CREST_CELL_DIFFERENTIATION	89	-0.468821007605401	-2.11762195671728	5.11442272184283e-07	2.1261385886518e-05	1.47196396348821e-05	2930	tags=36%, list=11%, signal=32%	ISL1/SIX1/SEMA5A/SEMA3E/JAG1/ANXA6/TBX1/LRP6/SMAD4/BMP4/EXT1/EDNRB/CORO1C/LAMA5/SEMA3B/EDN1/MAPK1/ERBB4/BMP7/SEMA3A/SEMA3D/SEMA5B/FBXL17/MEF2C/SEMA3C/SOX10/SFRP1/FOXC1/SEMA3G/FRZB/CDH2/HAND2
GOBP_KIDNEY_EPITHELIUM_DEVELOPMENT	GOBP_KIDNEY_EPITHELIUM_DEVELOPMENT	139	-0.406995869003357	-1.9887977458358	5.18424675431529e-07	2.14186194608841e-05	1.48284952647797e-05	3482	tags=36%, list=13%, signal=31%	SIM1/CAT/FGF2/PKD1/AHI1/GREB1L/SIX1/WNT9B/BCL2/JAG1/SMAD5/LAMB2/CER1/MAGI2/PTCH1/HS3ST3B1/HOXA11/IRX1/ACAT1/SMAD4/BMP4/EXT1/EDNRB/LAMA5/BMP7/SMAD2/GREM1/AGTR2/NOTCH1/WNT11/CTNNBIP1/FGFR2/NPNT/KLHL3/KANK2/OSR1/GPC3/ILK/PROM1/MEF2C/PECAM1/CD34/ADIPOQ/SLIT2/SFRP1/FOXC1/PKD2/PODXL/EFNB2/EPHA7
GOBP_NEGATIVE_REGULATION_OF_IMMUNE_RESPONSE	GOBP_NEGATIVE_REGULATION_OF_IMMUNE_RESPONSE	183	0.382760942221004	1.93111125360189	5.27438563054023e-07	2.16573392792674e-05	1.49937652861725e-05	3222	tags=27%, list=12%, signal=24%	BCL6/PTPN2/TNFAIP3/IL4R/IRAK3/CD59/ARG2/IL1RL1/GIGYF2/IFI16/TNFSF18/HAVCR2/RHBDF2/SLAMF8/BCR/TRIM27/VSIG4/JAK3/IL20RB/SERPING1/LOXL3/IL33/LYN/NOD2/PSMA1/SMAD7/FGR/CRK/AURKB/GPX1/ARG1/SAMHD1/MMP12/TNFRSF14/SAMSN1/ZC3H12A/ZBTB7B/TRIM21/FOXJ1/HCK/LYAR/AKT1/MIR21/YES1/IL13RA2/NMI/RC3H1/PARP3/THOC1/PTPRC
GOBP_ORGANIC_CYCLIC_COMPOUND_CATABOLIC_PROCESS	GOBP_ORGANIC_CYCLIC_COMPOUND_CATABOLIC_PROCESS	496	0.29381379809581	1.65794850357763	6.39888151646755e-07	2.61144597498276e-05	1.80795099072466e-05	4154	tags=26%, list=16%, signal=22%	HMOX1/TRAF3IP2/PNP/YBX3/UPP1/DIO3/PATL1/PLEKHN1/DPYSL3/PDE8A/SLC11A1/CYP19A1/XRN2/ERN1/ZPR1/HNRNPC/SPP1/NT5E/IL6/CNOT8/NUDT5/ENTPD7/ZFP36L1/GIGYF2/ZFP36L2/NUDT15/PABPC4/TET3/PM20D2/RBM8A/MYD88/RNASE2/DCP1A/PDE4D/DKC1/METTL1/SIDT2/ETF1/AXIN2/PUM1/SMG7/RBM47/TNKS1BP1/CNOT1/ISG20/MIR151A/ZC3H12D/FEN1/NOCT/MRTO4/CYP27B1/CAPRIN1/SMG9/EXOSC8/SUPV3L1/GSPT2/EIF4A3/SND1/HSD11B1/SMG6/FAH/ZCCHC8/SAMHD1/MIR2…
GOCC_SARCOLEMMA	GOCC_SARCOLEMMA	135	-0.399405360240038	-1.94083213806395	6.77441979736768e-07	2.74795101235042e-05	1.90245588185088e-05	4934	tags=39%, list=19%, signal=32%	ACP1/SNTG2/SCN2A/NOS1/CACNG4/SGCZ/PPP3CB/CACNA1D/MYOT/KCNB1/RYR2/PDE9A/SSPN/ATP2B4/KCNJ8/SLC2A4/COL6A1/ANXA8/DAG1/ANXA6/FXYD1/REM1/SGCE/SNTA1/ANXA8L1/AHNAK/CASQ1/SRI/SGCD/LAMP1/PLEC/CORO1C/CACNA2D1/ATP1A2/VCL/BVES/CACNA1C/ATP1B1/SGCG/SLC8A1/SCN2B/DYSF/KCNJ3/RYR3/DES/CAV2/SYNM/DMD/SGCB/PGM5/CAV1/SYNC/CDH2
GOBP_MITOCHONDRIAL_GENE_EXPRESSION	GOBP_MITOCHONDRIAL_GENE_EXPRESSION	155	0.398234798140711	1.95320812497596	6.98300069170906e-07	2.81549539937402e-05	1.94921807513654e-05	9274	tags=53%, list=36%, signal=34%	SHMT2/ALKBH1/MPV17L2/MRPL52/DARS2/TRIT1/MRPL32/MRPL27/MRPL50/SUPV3L1/TRMT5/FASTKD1/MRPL30/MRPS27/MRPS28/TEFM/MRPS18B/MRPL57/MRPL2/RPUSD3/MRPS5/TRNT1/TBRG4/MRPS2/TFB2M/MRPS17/EARS2/MRPL46/YARS2/MRPL14/MRPS25/MRPL3/PUS1/METTL4/PPARGC1B/MRPL15/TSFM/MRPS7/NSUN3/TRMT10C/MRPL35/MRPL41/MRPL1/WARS2/MRPS33/MTERF3/TFAM/PRKAA1/TRUB2/MRPS18C/MRPL9/MALSU1/SLC25A33/MRPL21/MRPL12/MRPS21/MTERF4/FOXO3/MRPL34/MRPL…
GOBP_REGULATION_OF_INTRINSIC_APOPTOTIC_SIGNALING_PATHWAY	GOBP_REGULATION_OF_INTRINSIC_APOPTOTIC_SIGNALING_PATHWAY	169	0.394201810582988	1.96128836406174	7.18660217532444e-07	2.88023523110458e-05	1.99403862437934e-05	5945	tags=41%, list=23%, signal=32%	SOD2/HIF1A/PLAUR/YBX3/PTPN2/HYOU1/MYC/MCL1/P4HB/PTPN1/SNAI2/ENO1/PPIF/NONO/XBP1/PRKRA/PLAGL2/CLU/NKX3-1/DDIT3/BCL2L11/URI1/MIF/RPS3/ATF4/STYXL1/PTGS2/GPX1/BCL2L1/S100A8/MUC1/PARL/CXCL12/USP47/NOC2L/TXNDC12/TMEM161A/NCK2/IVNS1ABP/RPL26/AKT1/MIR21/CDKN2D/NUPR1/KDM1A/EIF2AK3/CREB3L1/ARHGEF2/PMAIP1/HDAC1/S100A9/RPL11/BECN1/MMP9/GRINA/NFE2L2/SRC/RRM2B/ZNF385A/TMBIM6/NOL3/MIR29B1/PTTG1IP/MDM2/BAX/BID/A…
GOBP_RESPONSE_TO_CALCIUM_ION	GOBP_RESPONSE_TO_CALCIUM_ION	133	-0.406544019682868	-1.97247644983776	7.52836716863052e-07	2.98150067808545e-05	2.06414651362887e-05	3734	tags=35%, list=14%, signal=30%	RYR2/NEDD4/INHBB/MEF2A/JUND/FOSB/SYT17/NLGN1/KCNMB2/KCNMB1/CALM2/SYT1/DMTN/NFATC2/WNT5A/TNNT2/CPNE6/CALM3/SYT4/SLC25A23/RASGRP2/TTN/SEC31A/EDN1/ADD1/SUCNR1/CPNE2/PLCG2/ADCY1/TUBA1A/ITPKB/CASQ2/ANXA11/TRPC1/RYR3/FOS/MEF2C/EEF2K/SYT15/CPNE4/PKD2/MTTP/CAV1/KCNMA1/CALM1/GPLD1
GOBP_REGULATION_OF_CANONICAL_WNT_SIGNALING_PATHWAY	GOBP_REGULATION_OF_CANONICAL_WNT_SIGNALING_PATHWAY	237	-0.340630535119545	-1.83615987394214	7.49256132996842e-07	2.98150067808545e-05	2.06414651362887e-05	3991	tags=33%, list=15%, signal=28%	MIR145/LYPD6/TNN/GSK3B/SHISA6/AMFR/HECW1/SFRP2/ADNP/EDA/DKK2/CTNND2/FGF2/NKD2/ISL1/MCC/IGFBP2/SEMA5A/RECK/RSPO1/CSNK1G3/PRICKLE1/DAPK3/AMER1/ATP6AP2/TMEM64/TBL1XR1/WNT5A/FGF10/WNK2/APC/JUP/CCNY/CTHRC1/FZD1/PPM1A/SOX17/SFRP5/GREM1/ADGRA2/NOTCH1/WNT11/CCDC88C/HHEX/CTNNBIP1/RSPO2/FGFR2/JRK/NRARP/FZD7/ZBED3/RSPO3/DACT1/DAAM2/LGR5/TMEM170B/GPC3/FERMT1/ILK/SOX7/FGF9/FZD6/TMEM88/TBL1X/DKK3/LGR6/SOX10/PP…
GOBP_NEGATIVE_CHEMOTAXIS	GOBP_NEGATIVE_CHEMOTAXIS	44	-0.575705460000573	-2.31982256345464	8.5470233834615e-07	3.36501338267693e-05	2.3296592528791e-05	3483	tags=48%, list=13%, signal=41%	SEMA6A/ROBO1/ITGAV/SEMA5A/SEMA3E/PLXNA3/WNT5A/SEMA3B/DPP4/UNC5C/SEMA3A/SEMA3D/SEMA5B/FLRT3/SEMA3C/SLIT2/LGR6/FLRT2/SEMA3G/EPHA7/SLIT3
GOMF_L_AMINO_ACID_TRANSMEMBRANE_TRANSPORTER_ACTIVITY	GOMF_L_AMINO_ACID_TRANSMEMBRANE_TRANSPORTER_ACTIVITY	56	0.547909422849012	2.19474935317476	8.70780619899338e-07	3.3855538525559e-05	2.34387978940308e-05	3231	tags=43%, list=12%, signal=38%	SLC3A2/SLC38A1/SLC7A5/SLC38A5/SLC38A2/SLC16A10/SLC1A3/SLC43A2/SLC7A7/SLC7A1/SLC38A6/SLC36A4/SFXN1/SLC7A11/SLC22A2/SLC6A9/SLC15A4/SLC25A2/SLC1A5/SLC7A8/SLC38A9/SLC25A22/CTNS/SLC1A1
GOBP_ACTIN_FILAMENT_BUNDLE_ORGANIZATION	GOBP_ACTIN_FILAMENT_BUNDLE_ORGANIZATION	153	-0.389707202260228	-1.95239723066151	8.75094601064052e-07	3.3855538525559e-05	2.34387978940308e-05	3871	tags=34%, list=15%, signal=29%	TACR1/ARHGAP6/CGNL1/SRF/CORO2B/SORBS3/PTGER4/ARRB1/RHPN2P1/BAIAP2/ARHGEF10L/INPP5K/ROCK1/EZR/PPM1F/DMTN/FAM107A/FHDC1/TJP1/RHPN1/CLASP1/CALD1/LIMA1/TTC8/ARHGAP28/ADD2/ARHGEF10/MYOC/AIF1L/ADD1/DLC1/FSCN2/LIMCH1/WNT11/FSCN1/ROCK2/CLASP2/FLNA/SHANK3/ARHGEF15/TPM1/PLS3/CCDC88A/CD47/SYNPO2/ITGB5/RGCC/ASAP3/PFN2/ELN/SFRP1/FRMD7
GOBP_REGULATION_OF_SUPRAMOLECULAR_FIBER_ORGANIZATION	GOBP_REGULATION_OF_SUPRAMOLECULAR_FIBER_ORGANIZATION	351	-0.30290486526165	-1.7089167947749	8.67629289359871e-07	3.3855538525559e-05	2.34387978940308e-05	4011	tags=28%, list=15%, signal=24%	TENM1/ARL2/SPAST/TACR1/MLST8/ARHGAP6/CDC42EP2/SLAIN2/CGNL1/LMOD2/CCL11/CORO2B/PIK3CA/SNCA/SORBS3/FES/PDE4DIP/PTGER4/HAUS5/GSN/CHADL/RHPN2P1/BAIAP2/PICK1/MAPRE1/ATXN7/NAV3/SEMA5A/ARHGEF10L/STMN2/DAPK3/GBA2/MAP1B/INPP5K/ROCK1/EFEMP2/MYADM/PPM1F/DMTN/CRYAB/TJP1/RHPN1/RICTOR/CLASP1/APC/SMAD4/LIMA1/TBCD/FHOD3/SPTA1/TTC8/ARHGAP28/ADD2/ARHGEF10/EDN1/MYOC/ADD1/DLC1/ADD3/RASA1/LIMCH1/WNT11/ROCK2/ACTN2/CLA…
GOBP_POTASSIUM_ION_TRANSPORT	GOBP_POTASSIUM_ION_TRANSPORT	206	-0.356213269054644	-1.87277427841906	9.33533640221578e-07	3.59088543333507e-05	2.48603453372982e-05	5506	tags=42%, list=21%, signal=33%	LRRC55/SLC12A8/KCNQ5/ATP4A/AKAP9/SLC9A3/KCNK16/KCNMB4/HCN1/WNK4/FXYD2/ABCC8/SLC12A1/VAMP2/KCNN1/MIR1-1/SLC9C2/TRPM5/NETO1/KCNQ3/NOS1/KCNK7/CCT8L2/EDN3/KCNIP4/CACNA1D/SLC12A5/KCNB1/NPPA/KCNA1/KCNK2/AMIGO1/ALG10B/NEDD4/TMEM38A/ABCB8/KCNS1/SLC9A7/KCNJ8/ABCC9/KCNJ5/KCNMB2/KCNH2/KCNQ4/FXYD1/OPRK1/KCNMB1/KCNS2/MIR133A1/ATP12A/KCND2/KCNK5/ADRA2A/KCNB2/KCNJ12/ANO6/KCNK17/KCNK6/PRNP/ATP1A2/TMCO3/SLC9A6/KC…
GOBP_NEGATIVE_REGULATION_OF_TRANSPORT	GOBP_NEGATIVE_REGULATION_OF_TRANSPORT	395	-0.291872926594123	-1.66434752019645	1.00154499286267e-06	3.83048036413133e-05	2.65191041117682e-05	3774	tags=27%, list=15%, signal=23%	HECW1/CCR2/GNB5/NEDD4/MDFIC/SNCA/SLN/INHBB/ANKRD27/RAB11FIP5/ARHGAP1/GABBR1/HECW2/NECAB2/CRY1/PACSIN1/ITGAV/LRRTM2/SNX12/KCNH2/MAOB/BCL2/BARD1/SLC43A1/MAP1B/REM1/INPP5K/RAB33B/UBR3/OPRK1/UBE2G2/CD36/CALM2/VAMP3/PPM1F/DMTN/SLC26A5/CRYAB/MIR24-1/GSTM2/MCTP1/MIR133A1/HMGB1/SRI/ABCA2/CD74/ENPP1/ERP29/CALM3/ADRA2A/PCSK9/SYT4/MIR143/CRY2/DCANP1/ISCU/ADRA2B/PTPN11/ENY2/ERLEC1/GOPC/EDN1/ATP1A2/CLIC2/NPY5…
GOMF_GLYCOSAMINOGLYCAN_BINDING	GOMF_GLYCOSAMINOGLYCAN_BINDING	199	-0.352275749867627	-1.83836010041337	1.01192678943448e-06	3.84819659186646e-05	2.66417567409723e-05	3180	tags=30%, list=12%, signal=27%	PRELP/HBEGF/FGF2/IMPG2/CXCL11/RPL22/SEMA5A/VEGFB/RSPO1/ADAMTSL5/HAPLN1/ANXA6/PTCH1/EFEMP2/RTN4R/FGF10/PCOLCE2/CHODL/FGFRL1/EXTL2/THBS4/LPL/BMP4/COL5A1/AGRN/NELL2/RSPO4/PRNP/JCHAIN/ACAN/COL25A1/BMP7/COL28A1/COLQ/ANOS1/THBS3/RSPO2/FGFR2/TWSG1/GREM2/HYAL2/LTBP2/RSPO3/STAB2/CLEC3B/TNXB/VIT/FSTL1/FGF9/ECM2/SUSD5/PODXL2/SMOC2/SELP/SLIT2/LGR6/DCN/SFRP1/APOB/SLIT3
GOBP_PROTEIN_LOCALIZATION_TO_NUCLEUS	GOBP_PROTEIN_LOCALIZATION_TO_NUCLEUS	296	0.336603713164377	1.79321170720035	1.02357350675704e-06	3.87049575182196e-05	2.67961378337466e-05	3537	tags=29%, list=14%, signal=25%	TRAF3IP2/LMNB1/NFKBIA/GCKR/STAT3/SIX4/SP100/NUP98/GBP2/ZPR1/E2F3/BBS4/IPO4/CCT4/RPF2/STK4/GLUL/BCL3/CBLB/YWHAE/NUP58/POM121/SESN2/BAG3/CDKN1A/HDGF/TCP1/MAVS/DKC1/CCT2/DTX3L/TXN/NUP188/RBM22/KPNA2/TRIM8/MFHAS1/IL33/TAF3/POM121C/PTGS2/SIN3A/JAK1/IPO7/LMNB2/LIMK2/STK3/XPO1/WWTR1/PRKD1/CTDNEP1/SUMO3/NOL8/RGPD2/SNUPN/CALR/SMAD3/NUP35/ECT2/TXNIP/MMP12/ZC3H12A/SUFU/PARP9/RPL23/RAN/NUAK2/NUP153/RASSF5/AK…
GOBP_ALPHA_BETA_T_CELL_DIFFERENTIATION	GOBP_ALPHA_BETA_T_CELL_DIFFERENTIATION	115	0.436417945464795	2.01714237885861	1.03736648434458e-06	3.87882339649065e-05	2.685379161473e-05	3282	tags=30%, list=13%, signal=27%	BCL6/PNP/RELB/STAT3/IL4R/FOSL2/NFKBIZ/IL6/CTSL/ENTPD7/BCL3/TNFSF18/SHB/CBFB/JAK3/KLHL25/LOXL3/SMAD7/JAK1/SOCS3/SEMA4A/IRF1/RORA/TNFSF8/RIPK2/MEN1/ZC3H12A/ZBTB7B/MIR21/SASH3/RC3H1/AP3B1/JUNB/ABL1/MALT1
GOBP_CALCIUM_ION_TRANSMEMBRANE_IMPORT_INTO_CYTOSOL	GOBP_CALCIUM_ION_TRANSMEMBRANE_IMPORT_INTO_CYTOSOL	181	-0.366293724532138	-1.88623999969226	1.03643839708608e-06	3.87882339649065e-05	2.685379161473e-05	5437	tags=39%, list=21%, signal=31%	MS4A1/JPH4/GP5/SCN4A/MIR1-1/CCR5/HAP1/PLCH1/TPCN1/SCN2A/NOS1/CACNA1I/PLCB2/PPP3CB/CACNA1D/LCK/RYR2/PLCH2/SNCA/GRIN2C/TMEM38A/BDKRB1/PLCG1/ATP2B4/FGF2/CXCL11/CXCL9/BCL2/MCOLN3/ADRA1A/CASQ1/CALM2/GSTM2/XCR1/CCL3/MIR133A1/SRI/CALM3/JPH2/PLCD1/PRNP/CACNA2D1/ATP1A2/CLIC2/PLCG2/APLNR/PLCB1/ADCYAP1R1/GPER1/CACNA1C/CCL21/FLNA/CASQ2/SLC8A1/SCN9A/SLC24A4/TRPC1/THY1/RYR3/PLN/DMD/SCN3A/GRIN2A/PKD2/PLCB4/SCN7…
GOBP_REGULATION_OF_ACTIN_FILAMENT_ORGANIZATION	GOBP_REGULATION_OF_ACTIN_FILAMENT_ORGANIZATION	242	-0.338087042300254	-1.82382526438285	1.05193789340399e-06	3.91145573364049e-05	2.70797111506687e-05	3871	tags=30%, list=15%, signal=26%	TACR1/MLST8/ARHGAP6/CDC42EP2/CGNL1/LMOD2/CCL11/CORO2B/PIK3CA/SORBS3/PTGER4/GSN/RHPN2P1/BAIAP2/PICK1/SEMA5A/ARHGEF10L/GBA2/INPP5K/ROCK1/MYADM/PPM1F/DMTN/TJP1/RHPN1/RICTOR/CLASP1/LIMA1/FHOD3/SPTA1/TTC8/ARHGAP28/ADD2/ARHGEF10/MYOC/ADD1/DLC1/ADD3/RASA1/LIMCH1/WNT11/ROCK2/ACTN2/CLASP2/KANK2/CCL21/FLNA/DAAM2/SHANK3/ARHGEF15/SPTBN1/TPM1/KANK3/CCDC88A/CD47/CFL2/LMOD1/SVIL/TMOD2/SYNPO2/DSTN/KANK4/RGCC/ASA…
GOBP_MRNA_TRANSPORT	GOBP_MRNA_TRANSPORT	121	0.428227194739694	2.00162057759684	1.09663155732945e-06	4.05511326696465e-05	2.80742780771401e-05	6585	tags=42%, list=25%, signal=32%	NUP98/ZFP36L1/SEH1L/SARNP/SLBP/NUP58/MVP/POM121/RBM8A/NUP188/SMG7/POM121C/G3BP2/AHCTF1/EIF4A3/SMG6/XPO1/NXT1/KHSRP/NUP35/UPF2/AGFG1/THOC5/NUP153/NUP85/GLE1/DDX19A/ZFP36/THOC3/POLDIP3/POM121B/THOC1/UPF3B/SRSF3/SMG1/AKAP8L/DDX39A/MAGOHB/CASC3/NUP214/NCBP2/SUPT6H/RAE1/NSUN2/ZC3H11B/NUP62/TNKS/MAGOH/DDX19B/NDC1/ALKBH5
GOBP_LYMPHOCYTE_ACTIVATION_INVOLVED_IN_IMMUNE_RESPONSE	GOBP_LYMPHOCYTE_ACTIVATION_INVOLVED_IN_IMMUNE_RESPONSE	176	0.387935833090669	1.94074516982282	1.26981047706288e-06	4.66969314449552e-05	3.23291250435558e-05	3282	tags=29%, list=13%, signal=25%	BCL6/RELB/STAT3/IL4R/SLC11A1/NFKBIZ/RAB27A/IL6/ENTPD7/TNFSF13/BCL3/XBP1/RNF168/TNFSF18/HAVCR2/HSPD1/ST3GAL1/SHB/MAD2L2/JAK3/ICAM1/LOXL3/SMAD7/JAK1/SOCS3/SEMA4A/RORA/RIPK2/FCGR3A/CD40/MEN1/CLCF1/EXO1/FCER1G/RPS6/ZC3H12A/SLC15A4/ZBTB7B/MDK/SWAP70/CLEC4E/GAPT/MIR21/F2RL1/RC3H1/PARP3/JUNB/ABL1/THOC1/PTPRC/MALT1
GOBP_REGULATION_OF_ENDOTHELIAL_CELL_MIGRATION	GOBP_REGULATION_OF_ENDOTHELIAL_CELL_MIGRATION	185	-0.364444439000066	-1.87828861669483	1.33034244646056e-06	4.86556393123524e-05	3.36851737090559e-05	3352	tags=31%, list=13%, signal=27%	PLCG1/SYNJ2BP/PIK3CG/SASH1/HSPB1/ATP2B4/FGF2/SEMA5A/MAP2K5/FGF16/PIK3C2A/RRAS/HDAC9/EMC10/DLL4/MIR24-1/HDAC5/AKT3/WNT5A/HMGB1/ACVRL1/KLF4/GATA2/MIR143/JUP/RHOJ/PTPRM/EDN1/FGF18/PDGFB/PPARG/AGTR2/ADGRA2/FUT1/NOTCH1/ROCK2/VASH1/STARD13/MIR10A/FLT4/PTK2/MEF2C/TEK/SERPINF1/RGCC/SMOC2/SLIT2/KDR/DCN/SPARC/MEOX2/NOS3/ANXA3/ANGPT1/CARD10/PLK2/GPLD1
GOMF_EXTRACELLULAR_MATRIX_STRUCTURAL_CONSTITUENT_CONFERRING_TENSILE_STRENGTH	GOMF_EXTRACELLULAR_MATRIX_STRUCTURAL_CONSTITUENT_CONFERRING_TENSILE_STRENGTH	41	-0.592944531695409	-2.35905952197797	1.40516174115571e-06	4.94986712292377e-05	3.42688198590993e-05	6136	tags=63%, list=24%, signal=48%	COL18A1/COL6A2/COL14A1/COL8A1/COL2A1/COL1A1/COL22A1/COL4A2/COL9A3/COL6A1/COL4A3/COL8A2/COL5A1/COL25A1/COL28A1/COLQ/COL15A1/COL9A2/COL4A6/COL16A1/COL10A1/COL12A1/COL1A2/COL6A6/COL4A5/COL21A1
GOMF_SNORNA_BINDING	GOMF_SNORNA_BINDING	31	0.65472805813311	2.27894166837867	1.39163731250065e-06	4.94986712292377e-05	3.42688198590993e-05	5041	tags=65%, list=19%, signal=52%	NUDT5/TSR1/DKC1/DDX21/NOP14/NOP10/ISG20/IMP4/NUFIP1/DHX37/IMP3/HEATR1/XRCC5/BMS1/TBL3/NOP58/SDE2/GAR1/BYSL/WDR3
GOBP_CD4_POSITIVE_ALPHA_BETA_T_CELL_DIFFERENTIATION	GOBP_CD4_POSITIVE_ALPHA_BETA_T_CELL_DIFFERENTIATION	86	0.479424886284773	2.10193827549503	1.38829435685733e-06	4.94986712292377e-05	3.42688198590993e-05	3282	tags=34%, list=13%, signal=30%	BCL6/RELB/STAT3/IL4R/NFKBIZ/IL6/CTSL/ENTPD7/BCL3/TNFSF18/SHB/CBFB/JAK3/KLHL25/LOXL3/SMAD7/JAK1/SOCS3/SEMA4A/RORA/RIPK2/MEN1/ZC3H12A/ZBTB7B/MIR21/SASH3/RC3H1/JUNB/MALT1
GOBP_NEGATIVE_REGULATION_OF_CYTOSKELETON_ORGANIZATION	GOBP_NEGATIVE_REGULATION_OF_CYTOSKELETON_ORGANIZATION	146	-0.392402525180788	-1.94510395223404	1.40032213371337e-06	4.94986712292377e-05	3.42688198590993e-05	3797	tags=36%, list=15%, signal=31%	ARHGAP6/CGNL1/LMOD2/KAT2A/CORO2B/PIK3CA/SNCA/GSN/RHPN2P1/PICK1/MAPRE1/ATXN7/NAV3/STMN2/MAP1B/INPP5K/MYADM/DMTN/TJP1/RHPN1/CLASP1/APC/SMAD4/LIMA1/TBCD/FHOD3/SPTA1/ARHGAP28/ADD2/MYOC/ADD1/DLC1/ADD3/MDM1/CLASP2/KANK2/SHANK3/SPTBN1/KANK3/HDAC6/LMOD1/SVIL/TMOD2/KANK4/MAP2/PFN2/SLIT2/CDH5/KAT2B/ARPIN/FRMD7/SPTAN1
GOCC_TRANSFERASE_COMPLEX_TRANSFERRING_PHOSPHORUS_CONTAINING_GROUPS	GOCC_TRANSFERASE_COMPLEX_TRANSFERRING_PHOSPHORUS_CONTAINING_GROUPS	273	0.339566783759641	1.79437370426011	1.39077598832991e-06	4.94986712292377e-05	3.42688198590993e-05	4027	tags=29%, list=16%, signal=25%	ACVR1B/CDK2/MAP3K5/POLR2H/TANK/TRAF3/ERN1/TBK1/CDK19/POLR3A/POLE3/POLR1C/CCNG2/POLR3C/GTF2B/SESN2/CDKN1A/POLE4/GTF2E2/POLD3/PHKG1/PIK3R5/CKS2/MAD2L2/CCNK/STRADA/PHKA1/CTR9/CSNK2A1/POLR2L/CDK12/CDK7/TAF3/REV3L/POLR1D/POLD4/SOCS3/POLR2I/ACVR2B/PRKAB2/LEO1/POLR1B/TAF11/TAF6/POLR2K/POLR3D/ATG14/PFKP/TBKBP1/XRCC5/POLR2A/CKS1B/PIK3R6/CCNJ/NUAK2/CCNA1/POLD2/CSNK2B/TAF7/USP22/IKBKE/CDK16/PAAF1/POLE2/POLR…
GOBP_MRNA_PROCESSING	GOBP_MRNA_PROCESSING	462	0.297291267551551	1.66919444975396	1.39278251377676e-06	4.94986712292377e-05	3.42688198590993e-05	6613	tags=34%, list=25%, signal=26%	WTAP/DDX23/NUP98/XRN2/ERN1/PRDX6/ZPR1/RBM19/HNRNPC/HNRNPF/CSTF2T/ZFP36L1/PRMT5/SF3B5/SNRPD2/PRPF4/NONO/AHCYL1/BUD31/SLBP/ADARB2/RBM8A/PQBP1/RBMXL1/SRSF4/KHDRBS3/RBM22/WBP11/SMU1/PAPOLA/RBM47/CDK12/DDX47/CTNNBL1/CWC22/GEMIN5/CSTF1/SRSF12/SYMPK/CHD8/PUS7/EIF4A3/CLASRP/GPATCH1/LEO1/SRSF9/SNRPC/ZCCHC8/EFTUD2/RNF113A/PAXBP1/ESRP1/KHSRP/HSPA8/RBM4/ZNF473/PPIL3/THOC5/CLP1/U2AF2/NCL/SNRPA1/RPUSD3/APP/TBR…
GOMF_NUCLEOSIDE_TRIPHOSPHATASE_REGULATOR_ACTIVITY	GOMF_NUCLEOSIDE_TRIPHOSPHATASE_REGULATOR_ACTIVITY	465	-0.279690187319636	-1.61877354706812	1.38715262647959e-06	4.94986712292377e-05	3.42688198590993e-05	3717	tags=25%, list=14%, signal=21%	PLEKHG3/GNB5/DNM1L/CDC42EP2/CHML/TBC1D17/ARHGEF17/ARHGAP4/ANKRD27/GARNL3/TBC1D2B/ARHGAP1/ARRB1/DOCK9/ARHGAP23/RASGRF1/TIAM1/SIPA1L2/TBC1D12/RALGAPA1/PSD/ARHGEF40/ARHGEF10L/PLEKHG4B/PLXNB1/P2RY12/IQSEC3/TBC1D10C/FLCN/TBC1D13/TRIO/SRGAP3/FGD6/ACAP2/HERC2/RABGAP1/RABGAP1L/PREX2/BNIP2/TBC1D9/LAMTOR3/ARHGAP10/ABR/KIAA1755/ARHGAP20/GPS1/RALGPS1/RGS6/ARHGEF4/TBCD/ARHGAP12/OPHN1/ARHGAP28/RASGRP2/KALRN/NG…
GOBP_CELLULAR_RESPONSE_TO_INTERLEUKIN_1	GOBP_CELLULAR_RESPONSE_TO_INTERLEUKIN_1	99	0.453059055869954	2.04024433660685	1.4254402488809e-06	4.99501130144495e-05	3.45813611219274e-05	3885	tags=41%, list=15%, signal=35%	CCL20/HIF1A/NFKBIA/CXCL8/CCL2/IL1RAP/IRAK2/IRAK3/TANK/GBP2/TNIP2/HAS2/IL6/IRAK4/RELA/CCL7/IL1R1/NFKB1/IL1R2/USP10/MYD88/NKX3-1/OTUD4/SIRPA/MAPK13/RORA/CD40/FGG/ZC3H12A/IL1RL2/CCL18/GBP3/MIR21/RC3H1/EGR1/AKAP12/MIR27A/PTGIS/IRAK1/HYAL3/TRAF6
GOMF_CELL_ADHESION_MOLECULE_BINDING	GOMF_CELL_ADHESION_MOLECULE_BINDING	498	-0.276265637925583	-1.61772621922081	1.47075801995777e-06	5.12697053519654e-05	3.54949386176212e-05	4011	tags=28%, list=15%, signal=24%	TENM1/DST/ROBO3/CD151/PALLD/TNN/CDH19/CNTN5/MB21D2/SLK/SFRP2/LTBP4/VASN/JAM2/ADAM11/NLGN4X/RPL7A/CADM1/ARHGAP1/PI4KA/DOCK9/EGFL6/CD46/CTNND2/PRDX1/FGF2/ESYT2/BAIAP2/ADAM15/RPL15/TLN1/ITGAV/DSP/PLXNB3/PKP1/MAPRE1/CNN3/COL4A3/NLGN1/YWHAZ/CDH10/PTPRH/EIF2S3/ICAM2/PARVA/GIPC1/LAMB2/CNTN4/SH3GLB2/AHNAK/EZR/EHD1/ITGAL/PPFIBP1/HMGB1/TJP1/ITGA9/CALD1/THBS4/ARGLU1/APC/LIMA1/JUP/CDH24/COL5A1/PLEC/PDLIM5/PT…
GOBP_HETEROCYCLE_CATABOLIC_PROCESS	GOBP_HETEROCYCLE_CATABOLIC_PROCESS	459	0.296991873647698	1.6651403515713	1.48441596245987e-06	5.14776996722482e-05	3.56389368243706e-05	4154	tags=26%, list=16%, signal=22%	HMOX1/TRAF3IP2/PNP/YBX3/UPP1/PATL1/PLEKHN1/DPYSL3/PDE8A/SLC11A1/XRN2/ERN1/ZPR1/HNRNPC/NT5E/IL6/CNOT8/NUDT5/ENTPD7/ZFP36L1/GIGYF2/ZFP36L2/NUDT15/PABPC4/TET3/PM20D2/RBM8A/MYD88/RNASE2/DCP1A/PDE4D/DKC1/METTL1/SIDT2/ETF1/AXIN2/PUM1/SMG7/RBM47/TNKS1BP1/CNOT1/ISG20/MIR151A/ZC3H12D/FEN1/NOCT/MRTO4/CAPRIN1/SMG9/EXOSC8/SUPV3L1/GSPT2/EIF4A3/SND1/SMG6/ZCCHC8/SAMHD1/MIR223/CNOT10/POP1/FASTKD1/DCTPP1/KHSRP/DI…
GOBP_CARDIAC_CHAMBER_DEVELOPMENT	GOBP_CARDIAC_CHAMBER_DEVELOPMENT	158	-0.382873419067089	-1.92793208706947	1.49725213872143e-06	5.16551987858895e-05	3.57618226513931e-05	4067	tags=35%, list=16%, signal=30%	POU4F1/BMP5/KCNK2/RYR2/MYH6/SRF/SFRP2/ROBO1/FRS2/KCNJ8/DSP/ISL1/GREB1L/NAGLU/JAG1/MIR17HG/PARVA/NDST1/TBX1/FZD2/RBP4/DLL4/ZFPM2/WNT5A/TBX5/TNNT2/FGFRL1/SMAD4/BMP4/ZBTB14/ADAMTS6/HEY1/ADGRG6/FZD1/NPY5R/BMP7/NOTCH1/WNT11/MYOCD/APLNR/FGFR2/LMO4/TPM1/MEF2C/TEK/TGFB2/SEMA3C/SLIT2/HEG1/FOXC1/ZMPSTE24/NOS3/HEY2/HAND2/SLIT3
GOCC_TRANSPORTER_COMPLEX	GOCC_TRANSPORTER_COMPLEX	349	-0.297651424562871	-1.67715606906275	1.56099889502798e-06	5.35782851508835e-05	3.70932099104625e-05	5956	tags=34%, list=23%, signal=27%	NDUFB7/AKAP9/ATP10B/CACNA1F/GLRB/KCNMB4/CHRNE/GABRB2/GRID2/HCN1/FOXRED1/PKD1L1/MICU2/CNGA3/FXYD2/MCU/ABCC8/SCN4A/NDUFS1/TRPM4/NDUFS8/KCNN1/CNGB1/CNGA1/MICU1/KCNQ3/CLCN7/ABHD12/SCN2A/GABRA4/CLCN2/CACNA1I/CACNG4/KCNIP4/CACNA2D2/CACNA1D/KCNB1/KCNA1/KCNK2/NDUFS7/SHISA6/ANO2/RYR2/ATP8A2/SCNN1D/OLFM2/MICU3/GRIN2C/ABCB8/LRRC8C/KCNS1/KCNJ8/NDUFA4/ABCC9/SCN3B/TMEM30A/PKD1/KCNJ5/LRRC8D/KCNMB2/KCNH2/PKD1L3/…
GOCC_ENDOPLASMIC_RETICULUM_PROTEIN_CONTAINING_COMPLEX	GOCC_ENDOPLASMIC_RETICULUM_PROTEIN_CONTAINING_COMPLEX	116	0.433621846082185	2.00737758120122	1.62928503180164e-06	5.53543386692812e-05	3.83228036868332e-05	4078	tags=35%, list=16%, signal=30%	P4HA1/MAP3K5/PDIA6/EMC3/HYOU1/HSPA5/SEC63/ERN1/P4HB/SEC61G/SEL1L/SEC61A1/TMEM258/DNAJB11/FKBP1A/SPCS2/UBXN7/DERL2/SDF2L1/OST4/CALR/KRTCAP2/PIGA/DERL1/TAP1/ORMDL2/RPN1/SEC61A2/PIGH/SRPRB/DERL3/GANAB/TAPBP/PIGY/OSTC/ZW10/HM13/EMC9/DAD1/MLEC/EMC4
GOBP_CARTILAGE_DEVELOPMENT	GOBP_CARTILAGE_DEVELOPMENT	183	-0.355814929086071	-1.8305193179992	1.62904394675911e-06	5.53543386692812e-05	3.83228036868332e-05	3657	tags=33%, list=14%, signal=29%	SRF/KAT2A/SFRP2/MUSTN1/PITX1/CHADL/FGF2/PKD1/SMAD5/EXT2/FGFR3/ANXA6/CER1/CREB3L2/HYAL1/NFATC2/HOXA11/WNT5A/ACVRL1/OSR2/BMP8B/BMP4/EXT1/BMPR1B/PTPN11/SMPD3/EDN1/ADAMTS12/BMP7/FGF18/GREM1/NFIA/MBOAT2/ADAMTS7/WNT11/ITGB8/SOX6/BBS2/THBS3/PKDCC/RSPO2/PRKG2/TWSG1/HYAL2/OSR1/HOXB3/BMP3/CTSK/MEF2C/CYTL1/FGF9/RARG/THRA/SLC26A2/BMP6/EVC/ZMPSTE24/FRZB/HAND2/GPLD1/OGN
GOBP_RENAL_SYSTEM_PROCESS	GOBP_RENAL_SYSTEM_PROCESS	112	-0.424595802082933	-2.02016151451195	1.66707549001875e-06	5.6352203306543e-05	3.90136433124006e-05	3406	tags=34%, list=13%, signal=30%	CYP4F12/GSN/OIT3/IGHA1/BCL2/INPP5K/MYO5B/IGKV3-20/AGTR1/HBB/AVPR2/SLC25A23/BMP4/EDNRB/PON3/ADGRF5/EDN1/JCHAIN/SUCNR1/PDGFB/AGTR2/SCNN1B/IGHA2/KLHL3/HYAL2/HSD11B2/GAS6/MAGED2/WFS1/CD34/MCAM/ADIPOQ/NPR1/BTC/ABCG2/KCNMA1/STK39/NPR3
GOBP_CELLULAR_RESPONSE_TO_ZINC_ION	GOBP_CELLULAR_RESPONSE_TO_ZINC_ION	19	0.742782600936152	2.28876249367251	1.69126870148975e-06	5.68827206988487e-05	3.93809300394492e-05	2695	tags=58%, list=10%, signal=52%	MT1X/MT2A/MT1E/MT1G/MTF1/MT1A/MT1M/MT1F/KCNK3/MT1H/MT3
GOBP_NEGATIVE_REGULATION_OF_BLOOD_VESSEL_ENDOTHELIAL_CELL_MIGRATION	GOBP_NEGATIVE_REGULATION_OF_BLOOD_VESSEL_ENDOTHELIAL_CELL_MIGRATION	51	-0.543956281060311	-2.2334075447714	1.80289810143915e-06	6.03339849646612e-05	4.17703023291323e-05	3683	tags=41%, list=14%, signal=35%	MIR22/ATP2B4/FGF2/MAP2K5/DLL4/MIR24-1/HDAC5/HMGB1/ACVRL1/KLF4/JUP/PPARG/AGTR2/NOTCH1/VASH1/STARD13/MIR10A/MEF2C/RGCC/MEOX2/CARD10
GOBP_BLOOD_VESSEL_ENDOTHELIAL_CELL_MIGRATION	GOBP_BLOOD_VESSEL_ENDOTHELIAL_CELL_MIGRATION	140	-0.393805948021451	-1.93424837474813	1.82923292314079e-06	6.09107261421956e-05	4.21695906135939e-05	3814	tags=34%, list=15%, signal=29%	FGFR1/MIR22/SRF/ROBO1/PLCG1/HSPB1/ATP2B4/AMOT/FGF2/MAP2K5/PIK3C2A/HDAC9/DLL4/MIR24-1/HDAC5/AKT3/HMGB1/ACVRL1/KLF4/GATA2/MIR143/JUP/RHOJ/FGF18/PDGFB/GREM1/PPARG/AGTR2/NOTCH1/VASH1/STARD13/EPHB4/MIR10A/NR4A1/SOX18/MEF2C/RGCC/CLEC14A/SLIT2/KDR/MEOX2/CDH5/NOS3/ANGPT1/EFNB2/CARD10/PLK2/GPLD1
GOBP_T_CELL_ACTIVATION_INVOLVED_IN_IMMUNE_RESPONSE	GOBP_T_CELL_ACTIVATION_INVOLVED_IN_IMMUNE_RESPONSE	101	0.44820433086783	2.02367225661514	1.88821170792368e-06	6.25633710947186e-05	4.33137464214696e-05	3282	tags=34%, list=13%, signal=30%	BCL6/RELB/STAT3/IL4R/SLC11A1/NFKBIZ/RAB27A/IL6/ENTPD7/BCL3/TNFSF18/HAVCR2/SHB/JAK3/ICAM1/LOXL3/SMAD7/JAK1/SOCS3/SEMA4A/RORA/RIPK2/MEN1/FCER1G/RPS6/ZC3H12A/ZBTB7B/MDK/CLEC4E/MIR21/F2RL1/RC3H1/JUNB/MALT1
GOCC_POSTSYNAPTIC_MEMBRANE	GOCC_POSTSYNAPTIC_MEMBRANE	233	-0.342664121663542	-1.8328277385325	1.92623769936795e-06	6.3508910945171e-05	4.39683606565607e-05	6238	tags=39%, list=24%, signal=30%	PTPRS/TRPV1/LIN7B/CHRM2/ATP2B2/AKAP9/LHFPL4/MUSK/SLC6A11/GLRB/CHRNE/GABRB2/GRID2/FAIM2/HCN1/DBN1/SEMA4F/CNTN2/GRID1/NETO1/SYAP1/DAGLA/GRM7/GABRA4/CACNG4/SLC6A3/EFNB3/PCDH8/P2RX6/KCNB1/KCNA1/DGKB/SHISA6/GRIN2C/STRN/SSPN/SLITRK3/NLGN4X/NSG1/GABBR1/TIAM1/LRRTM2/NLGN1/SIGMAR1/CDH10/IQSEC3/LRRC4B/CBLN1/GABRB1/DAG1/SNTA1/OPRK1/SLITRK1/ATP6AP2/SHISA9/KCND2/CNKSR2/ADRA2A/GRIP1/ATAD1/CHRM3/KCTD12/IGSF9B/E…
GOMF_ACTIN_FILAMENT_BINDING	GOMF_ACTIN_FILAMENT_BINDING	197	-0.35320063206374	-1.83323286679125	1.97614023043966e-06	6.4834836089866e-05	4.48863224685005e-05	2541	tags=28%, list=10%, signal=25%	MYO7B/PICK1/TLN1/CNN3/ANXA8/GAS7/ANXA6/ABLIM2/EZR/DMTN/MYO5B/AJUBA/TPM2/LIMA1/MYO1C/FHOD3/PLEC/SPTA1/MYO16/ADD2/CORO1C/TTN/AIF1L/ADD1/ADD3/FSCN2/FSCN1/ARPC1A/MYO6/MYH11/ACTN2/CNN2/FLNA/CORO6/ACTN4/ABLIM1/SPTBN1/FLNB/TPM1/CTNNA3/MYO9A/PLS3/FERMT1/CFL2/SVIL/CNN1/DSTN/MYO1D/NEBL/SYNE1/MYO5C/NEXN/PPP1R9A/MYH10/SPTAN1
GOBP_SENSORY_ORGAN_DEVELOPMENT	GOBP_SENSORY_ORGAN_DEVELOPMENT	500	-0.274205384873497	-1.60562658474743	2.02385197308245e-06	6.60762988089798e-05	4.57458094249497e-05	3498	tags=24%, list=13%, signal=21%	MYOM2/VSTM4/SDK2/MITF/FRS2/LRP5/ATP2B4/FGF2/MYO7B/HOXA2/TMEM135/GJB2/CRYGN/IFT27/IMPG2/AHI1/SLITRK6/UNC45B/SIX1/FBN2/WNT9B/NAGLU/BCL2/MFRP/KCNQ4/JAG1/CYP26B1/STOX1/PRICKLE1/MCOLN3/MYO3A/COL8A2/LAMB2/ROR1/TBX1/FZD2/PCDH15/TMEM231/TDRD7/ALDH1A3/RBP4/LAMC3/DLL4/SLC26A5/CRYAB/NES/WNT5A/FGF10/ACVRL1/SKIL/KLF4/TCF15/GATA2/OSR2/VIM/SP3/RORB/ADAMTS18/BMP4/DCANP1/COL5A1/TTC8/RHOJ/BMPR1B/PTPN11/PTPRM/EDN1/…
GOCC_LEADING_EDGE_MEMBRANE	GOCC_LEADING_EDGE_MEMBRANE	164	-0.370721700555206	-1.87620727580238	2.09873630019758e-06	6.80204769999372e-05	4.70917989342712e-05	4897	tags=38%, list=19%, signal=31%	ADGRV1/ARF4/APPL2/SH3YL1/DAGLA/GABRA4/ABCA7/ANTXR1/SLC12A5/KCNB1/CSPG4/SHISA6/AMPH/SLC1A2/PDE9A/PLCG1/GABBR1/TIAM1/PACSIN1/TLN1/ITGAV/PSD/PTPRK/UNC5A/INSR/VEZT/SGCE/INPP5K/LAMP5/EZR/ATP6AP2/SHISA9/FAM107A/ARHGEF4/APC/MYO1C/RASGRP2/CORO1C/AIF1L/ERBB2/PLEKHA1/DLC1/DPP4/C2CD5/PLCG2/FGD5/GPER1/SH2D3C/EPS8L2/MYO6/CLASP2/KCNC4/GRIA1/ITGA8/SPTBN1/TPM1/FERMT1/THY1/CDKL5/MYO1D/PSD3/EPB41L5/AKAP5
GOBP_CELL_CELL_JUNCTION_ORGANIZATION	GOBP_CELL_CELL_JUNCTION_ORGANIZATION	184	-0.353578059244322	-1.82265306605195	2.10372609278156e-06	6.80204769999372e-05	4.70917989342712e-05	3949	tags=30%, list=15%, signal=26%	ARL2/POF1B/CDH19/DSG1/SRF/STRN/NLGN4X/CTNND2/GJB2/TLN1/DSP/PKP1/CDH10/FLCN/ROCK1/MYADM/ACE2/TBX5/TJP1/GJC1/APC/TBCD/JUP/MYO1C/CDH24/PLEC/EXT1/MPDZ/DSG2/ADD1/CD9/WNT11/FSCN1/VCL/APLNR/GJA4/ROCK2/CDH8/LIMS2/ARVCF/FLNA/PRKCH/ACE/CLDN5/PECAM1/TGFB2/RAMP2/MPP7/BMP6/HEG1/SVEP1/CDH5/CAV1/EFNB2/CDH2
GOBP_RNA_TEMPLATED_DNA_BIOSYNTHETIC_PROCESS	GOBP_RNA_TEMPLATED_DNA_BIOSYNTHETIC_PROCESS	64	0.506378382076291	2.08530209211056	2.26039630599255e-06	7.23867582584122e-05	5.01146539359316e-05	4680	tags=44%, list=18%, signal=36%	HNRNPC/CCT4/TEP1/TCP1/DKC1/CCT2/NOP10/TNKS1BP1/HSP90AB1/NAT10/RFC1/POT1/AURKB/HMBOX1/ACD/SMG6/PKIB/XRCC5/TERF2/TINF2/MAPK15/WRAP53/CCT8/HNRNPU/PINX1/CTC1/SRC/GAR1
GOBP_B_CELL_ACTIVATION	GOBP_B_CELL_ACTIVATION	234	0.347772372257037	1.80572257403531	2.25093893064929e-06	7.23867582584122e-05	5.01146539359316e-05	5806	tags=36%, list=22%, signal=28%	TRAF3IP2/BCL6/MMP14/PTPN2/TNFAIP3/FOSL2/ADAM17/NFKBIZ/TNIP2/DNAJB9/IL6/ZFP36L1/TNFSF13/ZFP36L2/LAPTM5/BCL3/XBP1/RNF168/CDKN1A/RBPJ/HSPD1/SLAMF8/ST3GAL1/SHB/MAD2L2/CASP3/JAK3/LRRC8A/LYN/MIF/NOD2/NHEJ1/CD38/TXLNA/PELI1/CD40/EZH2/PRLR/DCLRE1C/CLCF1/EXO1/SAMSN1/SLC15A4/TYROBP/FOXJ1/SWAP70/GAPT/AKIRIN2/SASH3/RC3H1/PARP3/RABL3/ABL1/THOC1/PTPRC/MALT1/THEMIS2/INHBA/ADGRG3/HDAC4/NOTCH2/CASP8/IFNE/IL11/CD3…
GOBP_NEGATIVE_REGULATION_OF_INTRINSIC_APOPTOTIC_SIGNALING_PATHWAY	GOBP_NEGATIVE_REGULATION_OF_INTRINSIC_APOPTOTIC_SIGNALING_PATHWAY	101	0.445022477691521	2.00930597866094	2.49242812753917e-06	7.86878370642438e-05	5.44770040587261e-05	5905	tags=47%, list=23%, signal=36%	SOD2/HIF1A/PLAUR/YBX3/HYOU1/PTPN1/SNAI2/ENO1/PPIF/NONO/XBP1/CLU/URI1/MIF/ATF4/PTGS2/GPX1/BCL2L1/MUC1/PARL/CXCL12/USP47/NOC2L/TXNDC12/TMEM161A/IVNS1ABP/AKT1/MIR21/CDKN2D/KDM1A/CREB3L1/ARHGEF2/HDAC1/MMP9/GRINA/NFE2L2/SRC/RRM2B/ZNF385A/TMBIM6/NOL3/MIR29B1/PTTG1IP/MDM2/BID/ARMC10/TAF9
GOBP_REGULATION_OF_MRNA_METABOLIC_PROCESS	GOBP_REGULATION_OF_MRNA_METABOLIC_PROCESS	296	0.33095198797341	1.76310288967411	2.47709837459072e-06	7.86878370642438e-05	5.44770040587261e-05	4112	tags=29%, list=16%, signal=24%	TRAF3IP2/WTAP/YBX3/PATL1/PLEKHN1/SLC11A1/NUP98/PRDX6/HNRNPC/CNOT8/ZFP36L1/PRMT5/GIGYF2/ZFP36L2/PABPC4/AHCYL1/RBM8A/MYD88/DCP1A/RBMXL1/SRSF4/KHDRBS3/SMU1/AXIN2/PUM1/PAPOLA/RBM47/TNKS1BP1/CNOT1/CWC22/MIR151A/ZC3H12D/NOCT/SRSF12/CAPRIN1/EXOSC8/EIF4A3/LEO1/SRSF9/MIR223/CNOT10/FASTKD1/KHSRP/DIS3/HSPA8/RBM4/ZC3H12A/AGO2/U2AF2/NCL/CNOT11/TBRG4/APEX1/AKT1/TTC5/DYRK1A/KHDRBS1/IKBKE/ZFP36/RC3H1/JMJD6/DAZAP…
GOBP_REGULATION_OF_WNT_SIGNALING_PATHWAY	GOBP_REGULATION_OF_WNT_SIGNALING_PATHWAY	309	-0.30954514151888	-1.71675207726723	2.48163899365086e-06	7.86878370642438e-05	5.44770040587261e-05	3311	tags=30%, list=13%, signal=27%	MIR145/LYPD6/TNN/GSK3B/SHISA6/AMFR/HECW1/MDFIC/SFRP2/ADNP/EDA/DKK2/CTNND2/FGF2/TIAM1/NKD2/ISL1/MCC/IGFBP2/SEMA5A/RECK/RSPO1/CSNK1G3/PRICKLE1/TMEM237/DAPK3/CER1/AMER1/ATP6AP2/TMEM64/VGLL4/TBL1XR1/WNT5A/HIC1/FGF10/WNK2/TRABD2A/APC/NXN/JUP/RSPO4/LZIC/RNF43/CCNY/CTHRC1/FZD1/PPM1A/SOX17/SFRP5/GREM1/ADGRA2/NOTCH1/WNT11/CCDC88C/HHEX/DIXDC1/CTNNBIP1/WWOX/RSPO2/FGFR2/JRK/NRARP/FZD7/ZBED3/RSPO3/DACT1/DAAM2…
GOBP_T_CELL_DIFFERENTIATION_INVOLVED_IN_IMMUNE_RESPONSE	GOBP_T_CELL_DIFFERENTIATION_INVOLVED_IN_IMMUNE_RESPONSE	77	0.486683388983738	2.08417051024612	2.52611848407077e-06	7.93770470135477e-05	5.49541564955747e-05	3282	tags=35%, list=13%, signal=31%	BCL6/RELB/STAT3/IL4R/NFKBIZ/IL6/ENTPD7/BCL3/TNFSF18/SHB/JAK3/LOXL3/SMAD7/JAK1/SOCS3/SEMA4A/RORA/RIPK2/MEN1/FCER1G/ZC3H12A/ZBTB7B/CLEC4E/MIR21/RC3H1/JUNB/MALT1
GOBP_MONONUCLEAR_CELL_DIFFERENTIATION	GOBP_MONONUCLEAR_CELL_DIFFERENTIATION	434	0.299974859686643	1.67773863412003	2.64637584952098e-06	8.27672596301119e-05	5.73012616310446e-05	4605	tags=27%, list=18%, signal=23%	VEGFA/SOX4/TRAF3IP2/BCL6/IL15RA/MMP14/PNP/RELB/STAT3/PTPN2/MT1G/IL4R/NFIL3/FOSL2/CEBPB/ADAM17/MYC/NFKBIZ/DNAJB9/IL6/ZMIZ1/CTSL/ENTPD7/ZFP36L1/TNFRSF9/IFI16/ZFP36L2/BCL3/CSF1/XBP1/TNFSF18/RBPJ/PDE1B/FZD5/SLAMF8/ST3GAL1/SHB/BATF2/CBFB/JAK3/MAFB/KLHL25/LRRC8A/SMARCC1/LOXL3/LYN/NHEJ1/SOS1/SMAD7/JAK1/SOCS3/SEMA4A/ADAM8/IRF1/RORA/CD1D/TNFSF8/RIPK2/EZH2/MIR223/FADD/DCLRE1C/MEN1/CLCF1/FCER1G/RPS6/ZC3H12A…
GOBP_REGULATION_OF_TUBE_SIZE	GOBP_REGULATION_OF_TUBE_SIZE	130	-0.398625962052768	-1.90915365922186	2.73991318004926e-06	8.5294134484045e-05	5.9050662514452e-05	4103	tags=46%, list=16%, signal=39%	TRPM4/PER2/RAP1GDS1/SOD1/SOD3/NOS1/UTS2R/EDN3/DOCK4/NPPA/TACR1/OXTR/VSTM4/KCNJ8/ADRB2/ZDHHC21/WNT9B/KCNMB2/PIK3C2A/EXT2/ADRA1A/SNTA1/ROCK1/KCNMB1/ACE2/AGTR1/ADRA2A/HBB/AVPR2/ADRA2B/EXT1/EDNRB/CHRM3/SCPEP1/ADRA1B/EDN1/ATP1A2/DOCK5/ADD3/AVPR1A/AGTR2/ATP2B1/SCNN1B/ADRA1D/CYSLTR1/GPER1/ROCK2/BBS2/ITGA1/ACE/SLC8A1/KLF2/ACTA2/GRIP2/FOXC1/NOS3/KAT2B/NPR1/CAV1/KCNMA1
GOBP_CELLULAR_RESPONSE_TO_EXTERNAL_STIMULUS	GOBP_CELLULAR_RESPONSE_TO_EXTERNAL_STIMULUS	322	0.321853905056395	1.73922201209536	2.822514501843e-06	8.74587479668295e-05	6.05492633387567e-05	2764	tags=25%, list=11%, signal=22%	PLIN2/ITGB3/UPP1/CD68/SLC2A1/STK24/FOSL1/MAP3K5/TNC/VDR/ADORA2B/TLR5/HSPA5/ENG/SLC9A1/TNFRSF1A/ASNS/CPEB4/XPR1/SLC7A5/CSNK1A1/SNAI2/BNIP3/MAP1LC3B/PIM1/SEH1L/IFI16/GLUL/PLIN3/NFKB1/NUDT15/SLC38A2/NONO/RRAGC/XBP1/SESN2/BAG3/MYD88/PPP1R9B/CDKN1A/BCL10/TNFRSF11A/AKR1C3/EIF2S1/SIPA1/ITGA2/IL33/LYN/FADS1/ATF4/GABARAPL1/RRAGD/PTGS2/SH3GLB1/CYP27B1/IRF1/SLC39A4/PRKAB2/RHEB/ZFYVE1/PRKD1/CD40/GADD45A/FADD…
GOCC_U2_TYPE_SPLICEOSOMAL_COMPLEX	GOCC_U2_TYPE_SPLICEOSOMAL_COMPLEX	87	0.463991688936886	2.03959097706459	2.96419082897967e-06	9.14254802689444e-05	6.32955034158065e-05	6589	tags=46%, list=25%, signal=34%	SF3B5/SNRPD2/PRPF4/BUD31/RBM8A/RBM22/SMU1/CWC22/EIF4A3/SNRPC/EFTUD2/RNF113A/U2AF2/SNRPA1/SF3A1/SF3B3/SNRPG/PRPF19/SF3A3/SNRPD1/SF3B6/PRPF31/DHX16/SNRPF/MAGOHB/SYF2/LSM2/CASC3/CWC25/SF3B4/PRPF40A/LSM7/CWC27/SNIP1/MFAP1/ZMAT2/BCAS2/SNRPE/TFIP11/SNRPB2
GOBP_RIBOSOMAL_LARGE_SUBUNIT_BIOGENESIS	GOBP_RIBOSOMAL_LARGE_SUBUNIT_BIOGENESIS	71	0.492370420081727	2.0755154503122	2.99019250291809e-06	9.18043964313338e-05	6.35578338862647e-05	6542	tags=49%, list=25%, signal=37%	RPF2/MAK16/WDR74/RPLP0/GTPBP4/NOP16/MRTO4/NIFK/RPF1/NLE1/NOC2L/C1orf109/WDR12/RPL26/RPL7L1/RRS1/RSL1D1/NPM1/RPL24/BRIX1/RBM34/SPATA5L1/PAK1IP1/RPL11/DDX28/PES1/RPL35A/NOL9/TRAF7/NOP2/NIP7/RPL35/MALSU1/MDN1/ZNF622
GOBP_OUTFLOW_TRACT_MORPHOGENESIS	GOBP_OUTFLOW_TRACT_MORPHOGENESIS	79	-0.464430173262266	-2.04426650428172	3.0588915596799e-06	9.34847543787102e-05	6.47211758986345e-05	3788	tags=43%, list=15%, signal=37%	EYA1/SFRP2/ROBO1/ISL1/SIX1/JAG1/MIR17HG/PRICKLE1/PARVA/TBX1/FZD2/ZFPM2/WNT5A/SMAD4/BMP4/EDN1/FZD1/NPY5R/BMP7/SOX17/NOTCH1/WNT11/FGFR2/NPY1R/CLDN5/ILK/SOX18/MEF2C/TGFB2/SEMA3C/ELN/FOXC1/HEY2/HAND2
GOBP_GLYCOLYTIC_PROCESS_THROUGH_GLUCOSE_6_PHOSPHATE	GOBP_GLYCOLYTIC_PROCESS_THROUGH_GLUCOSE_6_PHOSPHATE	18	0.737532087273973	2.24639911758499	3.22381255812667e-06	9.76948496439432e-05	6.76359005296403e-05	2514	tags=56%, list=10%, signal=50%	PGK1/HK2/TPI1/ENO1/PGAM1/PKM/HK3/PFKP/GALK1/ENO2
GOMF_CYTOKINE_RECEPTOR_BINDING	GOMF_CYTOKINE_RECEPTOR_BINDING	203	0.361841156284124	1.84153538741659	3.22593212092613e-06	9.76948496439432e-05	6.76359005296403e-05	5128	tags=36%, list=20%, signal=29%	VEGFA/CCL20/ITGB3/TRAF1/CXCL8/OSMR/CCL2/IL1RAP/ITGA5/SHC1/CXCL5/LIF/TLR5/ENG/TRAF3/ADAM17/CNIH4/IL6/IRAK4/PGF/TNFSF13/CCL7/CSF1/TNFSF18/MYD88/TSLP/CXCL6/FKBP1A/CASP3/JAK3/IL33/MIF/FEM1B/CXCL1/CXCL3/CXCL16/SMAD7/JAK1/TNFSF8/RIPK1/FADD/CKLF/CLCF1/CXCL12/SMAD3/IL6ST/CCL18/SPRED1/TIMM50/CNTF/C5/CD300LF/CFLAR/SMAD6/SNX6/TRAF4/CASP8/ECM1/TRAF6/CSF3/IFNE/IL11/CD70/CSF2/INHBC/TNFSF11/CRLF1/TNFSF15/PPBP/M…
GOBP_T_CELL_DIFFERENTIATION	GOBP_T_CELL_DIFFERENTIATION	284	0.33119063684236	1.75626930863086	3.2696319020235e-06	9.76948496439432e-05	6.76359005296403e-05	3282	tags=24%, list=13%, signal=21%	SOX4/TRAF3IP2/BCL6/PNP/RELB/STAT3/PTPN2/IL4R/FOSL2/ADAM17/NFKBIZ/IL6/ZMIZ1/CTSL/ENTPD7/ZFP36L1/TNFRSF9/ZFP36L2/BCL3/XBP1/TNFSF18/FZD5/SHB/CBFB/JAK3/MAFB/KLHL25/SMARCC1/LOXL3/NHEJ1/SOS1/SMAD7/JAK1/SOCS3/SEMA4A/ADAM8/IRF1/RORA/CD1D/TNFSF8/RIPK2/FADD/MEN1/FCER1G/RPS6/ZC3H12A/ZBTB7B/IL1RL2/FOXJ1/PIK3R6/MDK/PRELID1/VAV1/CLEC4E/DNAJA3/MIR21/SASH3/BTN2A2/RC3H1/JMJD6/AP3B1/JUNB/RABL3/ABL1/PTPRC/EGR1/IL2R…
GOBP_REGULATION_OF_IMMUNE_EFFECTOR_PROCESS	GOBP_REGULATION_OF_IMMUNE_EFFECTOR_PROCESS	343	0.314078094650531	1.70991285148048	3.25905056900724e-06	9.76948496439432e-05	6.76359005296403e-05	3282	tags=24%, list=13%, signal=22%	BCL6/LBP/IL4R/IRAK3/ADORA2B/PANX1/NFKBIZ/SLC7A5/DNAJB9/CD59/IL6/TNFSF13/LITAF/LAPTM5/IL1R1/UBE2J1/XBP1/TNFSF18/HAVCR2/MYD88/BCL10/HSPD1/FZD5/SLAMF8/BCR/MAVS/CXCL6/SHB/VSIG4/DDX21/MAD2L2/JAK3/IL20RB/GPI/SERPING1/ULBP1/ICAM1/LOXL3/IL33/LYN/MIF/FCGR1A/NOD2/SMAD7/FGR/RAET1G/CRK/CD1D/STX4/ARG1/CD177/RIPK2/ULBP3/CD40/FADD/FBXO38/ARID5A/CLCF1/EVPL/ACP5/TNFRSF14/ZC3H12A/SLC15A4/ZBTB7B/TYROBP/FOXJ1/PIK3R6…
GOBP_REGULATION_OF_EPITHELIAL_CELL_PROLIFERATION	GOBP_REGULATION_OF_EPITHELIAL_CELL_PROLIFERATION	346	-0.299722492613242	-1.68908329828313	3.26818737489984e-06	9.76948496439432e-05	6.76359005296403e-05	3922	tags=30%, list=15%, signal=26%	DLX6/TACR1/FGFR1/EYA1/MIR22/ATOH8/CCL11/F3/SFRP2/SRSF6/EPB41L4B/ROBO1/PLCG1/SYNJ2BP/FRS2/FGF2/RREB1/CDKN2B/NLRC3/PLXNB3/MCC/SIX1/COL4A3/WDR77/PTPRK/SEMA5A/MAP2K5/FGF16/VEGFB/FLCN/JAG1/TBX1/RAB33B/PTCH1/EMC10/DLL4/HYAL1/MIR24-1/AGTR1/AKT3/WNT5A/FGF10/HMGB1/ACVRL1/GATA2/OSR2/RICTOR/RGN/THBS4/LAMC1/BMP4/NR4A3/HSPG2/EDNRB/LAMA5/IGF1/PTPRM/ERBB2/FGF18/SCG2/PDGFB/PPARG/EGFL7/CDK6/FUT1/NOTCH1/APLNR/VASH…
GOBP_CD4_POSITIVE_ALPHA_BETA_T_CELL_ACTIVATION	GOBP_CD4_POSITIVE_ALPHA_BETA_T_CELL_ACTIVATION	110	0.428480330031204	1.96008855681375	3.32691657780195e-06	9.8964678467682e-05	6.85150258502184e-05	3282	tags=31%, list=13%, signal=27%	BCL6/RELB/STAT3/IL4R/NFKBIZ/IL6/CTSL/ARG2/ENTPD7/BCL3/CBLB/TNFSF18/SHB/CBFB/JAK3/KLHL25/LOXL3/SMAD7/JAK1/SOCS3/SEMA4A/CD274/RORA/STOML2/RIPK2/MEN1/ZC3H12A/ZBTB7B/MIR21/SASH3/RC3H1/JUNB/IL2RA/MALT1
GOBP_VASCULAR_PROCESS_IN_CIRCULATORY_SYSTEM	GOBP_VASCULAR_PROCESS_IN_CIRCULATORY_SYSTEM	245	-0.329677247115977	-1.78334064908605	3.47341968622213e-06	0.000102865477698605	7.12156192768972e-05	3245	tags=30%, list=13%, signal=27%	SLC2A13/ATP2B4/KCNJ8/SLC2A4/ABCC9/ADRB2/ZDHHC21/KCNMB2/PIK3C2A/ABCB1/SLC16A12/EXT2/INSR/ADRA1A/SNTA1/ROCK1/KCNMB1/CD36/ACE2/AGTR1/ABCA2/SLC2A10/TJP1/ADRA2A/HBB/AVPR2/PLEC/ADRA2B/EXT1/EDNRB/SLC22A3/CHRM3/ATP2A3/SCPEP1/ADRA1B/EDN1/ATP1A2/DOCK5/ADD3/AVPR1A/AGTR2/ATP2B1/SCNN1B/ADRA1D/CYSLTR1/DDAH1/GPER1/ROCK2/CTNNBIP1/BBS2/ITGA1/ACE/SLC8A1/KLF2/CLDN5/ATP1B2/ACTA2/GRIP2/TEK/SLC1A4/RAMP2/SLIT2/PLVAP/BM…
GOBP_CELL_COMMUNICATION_INVOLVED_IN_CARDIAC_CONDUCTION	GOBP_CELL_COMMUNICATION_INVOLVED_IN_CARDIAC_CONDUCTION	57	-0.518307152961089	-2.16512738162777	3.63766682394553e-06	0.000107255083932456	7.42546225782898e-05	3160	tags=44%, list=12%, signal=39%	CACNA1D/RYR2/SCN3B/DSP/KCNJ5/CALM2/SRI/TBX5/CALM3/GJC1/JUP/DSG2/CACNA2D1/ATP1A2/CACNA1C/ATP1B1/FLNA/CASQ2/SLC8A1/CTNNA3/KCNJ3/ATP1B2/SCN4B/CAV1/CALM1
GOBP_IMMUNE_RESPONSE_REGULATING_SIGNALING_PATHWAY	GOBP_IMMUNE_RESPONSE_REGULATING_SIGNALING_PATHWAY	455	0.289883198016047	1.62558907833859	3.80501199903564e-06	0.000111697128550638	7.73299299157658e-05	3324	tags=22%, list=13%, signal=20%	FLOT1/TLR2/NFKBIA/PLSCR1/PTPN2/FLOT2/FOSL1/IRAK2/TNFAIP3/RAB29/LBP/FOSL2/IRAK3/FPR1/TLR5/TIFA/BIRC3/TRAF3/FPR2/NFKBIZ/GBP2/TNIP2/TBK1/SPG21/CSNK1A1/IRAK4/EIF2B2/LIMK1/RELA/LAPTM5/NFKB1/CBLB/TNIP1/HAVCR2/MYD88/BCL10/HSPD1/C5AR1/OTUD4/NLRC4/MAVS/PDE4D/SHB/SH2B2/VAV2/IL20RB/PUM1/EIF2B4/MFHAS1/LYN/TMEM126A/FCGR1A/NOD2/RPS3/SOS1/FGR/MAPKAPK3/CD38/IRF1/TRIM11/CACNB3/PIK3AP1/VTCN1/STOML2/RIPK2/PRKD1/FCG…
GOBP_PROTEIN_LOCALIZATION_TO_PLASMA_MEMBRANE	GOBP_PROTEIN_LOCALIZATION_TO_PLASMA_MEMBRANE	266	-0.322645044666748	-1.75357316542974	3.91990752353993e-06	0.000114567428188003	7.93170899500013e-05	2332	tags=21%, list=9%, signal=20%	INPP5K/ROCK1/PGRMC1/PTCH1/EZR/EHD1/VAMP3/PALM/PACS2/EFR3A/KCNB2/LRP6/RAB40B/JUP/GRIP1/TTC8/LAMA5/CD81/PRNP/RAB11FIP2/PPP2R5A/ZDHHC8/C2CD5/RAB3B/GPER1/ROCK2/BBS2/RAB3C/PKDCC/ACTN2/KIF5B/PRKG2/CLASP2/PID1/EPHA3/RAMP1/GAS6/ATP1B1/FLNA/SPTBN1/PRKCH/ZDHHC2/CCDC88A/EHD3/KIF13A/GRIP2/STX7/ADIPOQ/ARL6IP5/TMEM88/RAMP2/SORL1/MRAP2/AKAP5/CDH2/AR/RAMP3
GOBP_TELOMERE_MAINTENANCE	GOBP_TELOMERE_MAINTENANCE	145	0.395734594947027	1.91651086543211	4.04524000928073e-06	0.000117716484270069	8.14972380817106e-05	5089	tags=37%, list=20%, signal=30%	SP100/MYC/HNRNPC/CCT4/TEP1/TCP1/DKC1/CCT2/MAD2L2/NOP10/TNKS1BP1/HSP90AB1/NAT10/NABP2/FEN1/RFC1/POT1/AURKB/HMBOX1/ACD/SMG6/PKIB/DCLRE1C/EXO1/TFPT/XRCC5/TERF2/TINF2/SPDYA/BLM/APEX1/MAPK15/WRAP53/SLF1/PARP3/PML/CCT8/EID3/SMG1/HNRNPU/PINX1/RPA3/NSMCE1/CTC1/XRCC6/CCNE1/INO80/SRC/GAR1/GNL3/ACTR8/CCNE2/ACTL6A/RAD51
GOCC_ORGANELLAR_RIBOSOME	GOCC_ORGANELLAR_RIBOSOME	87	0.460661216364531	2.0249510557688	4.16139678162375e-06	0.000120572418438995	8.34744526439178e-05	10524	tags=68%, list=41%, signal=40%	MPV17L2/MRPL52/MRPL32/MRPL27/MRPL50/MRPL30/MRPS27/MRPS28/MRPS18B/MRPL57/MRPL2/MRPS5/NSUN4/MRPS2/MRPS17/MRPL46/MRPL14/MRPS25/MRPL3/MRPL15/MRPS7/NSUN3/MRPL35/MRPL41/MRPL1/MRPS33/MRPS18C/MRPL9/MRPL21/MRPL12/MRPS21/MTERF4/MRPL34/MRPL13/MRPL36/MRPL40/MRPS12/MRPL4/MRPS10/MRPS15/MRPS18A/MRPL28/MRPS30/MRPL49/MRPL53/MRPL37/MRPL54/MTG2/MRPL22/MRPL16/MRPS26/MRPL43/MRPS11/GADD45GIP1/MRPL39/MRPS31/MRPL19/MRPS…
GOMF_VOLTAGE_GATED_MONOATOMIC_CATION_CHANNEL_ACTIVITY	GOMF_VOLTAGE_GATED_MONOATOMIC_CATION_CHANNEL_ACTIVITY	123	-0.402578287962362	-1.93506418824988	4.20165143831675e-06	0.000120833472035851	8.36551847416103e-05	6570	tags=46%, list=25%, signal=34%	CACNA1A/HCN4/KCNT1/LRRC55/TRPV1/KCNQ5/CACNA1F/KCNK16/HVCN1/HCN1/ABCC8/SCN4A/KCNN1/KCNQ3/SCN2A/CACNA1I/KCNK7/CACNG4/TMC2/CACNA2D2/CACNA1D/KCNB1/KCNA1/KCNK2/KCNS1/KCNJ8/ABCC9/ITGAV/KCNJ5/KCNH2/KCNQ4/CACNB4/TMEM109/KCNS2/KCND2/KCNK5/KCNB2/KCNJ12/KCNK17/KCNK6/CACNA2D1/KCNAB1/CACNA1C/KCNA6/KCNC4/SCN2B/CACNA2D3/NCS1/SCN9A/KCNJ3/SCN3A/KCNA4/PKD2/SCN7A/KCNMA1/KCNN3
GOCC_ADHERENS_JUNCTION	GOCC_ADHERENS_JUNCTION	169	-0.371995382642619	-1.90201043544902	4.20914261417153e-06	0.000120833472035851	8.36551847416103e-05	3287	tags=31%, list=13%, signal=28%	FRS2/CTNND2/BAIAP2/ADAM15/TLN1/AHI1/DSP/PKP1/CNN3/PTPRK/CDH10/FRMD4B/JAG1/CD99L2/DAG1/VEZT/LAMA3/PDLIM2/EZR/MPP3/AJUBA/TJP1/APC/TBCD/JUP/CDH24/PDLIM5/PTPRM/ADD1/NOTCH1/MAGI1/VCL/CDH8/ARVCF/LDB3/TMEM47/CTNNA3/WTIP/CYTH3/TRIM29/CCDC85A/SYNM/MPP7/EPB41L5/PDLIM7/ITGA6/CDH5/NEXN/PGM5/HMCN1/EFNB2/CDH2/PARD3B
GOCC_RIBOSOMAL_SUBUNIT	GOCC_RIBOSOMAL_SUBUNIT	181	0.367586138274527	1.84796348381501	4.22456782554747e-06	0.000120833472035851	8.36551847416103e-05	8988	tags=48%, list=35%, signal=32%	MPV17L2/MRPL52/RPS27L/RPLP0/RPS3/MRPL32/RPL12/MRPL27/MRPL50/IMP3/RPS20/MRPL30/MRPS27/RPS6/MRPS28/RPL23/MRPS18B/MRPL57/MRPL2/MRPS5/NSUN4/RPL26/RPL39/MRPS2/RPS4Y1/RPL7L1/RPL28/MRPS17/RSL1D1/MRPL46/NPM1/RPSA/RPS18/RPS2/RPL24/DHX29/MRPL14/MRPS25/MRPL3/RPS10/RPL11/RPL35A/MRPL15/MRPS7/NSUN3/MRPL35/MRPL41/MRPL1/RPS12/RPS17/ZCCHC17/MRPS33/RPL36A/RPS25/RPL35/MRPS18C/MRPL9/MRPL21/MRPL12/MRPS21/RPS13/MTERF4…
GOBP_CELLULAR_COMPONENT_ASSEMBLY_INVOLVED_IN_MORPHOGENESIS	GOBP_CELLULAR_COMPONENT_ASSEMBLY_INVOLVED_IN_MORPHOGENESIS	114	-0.410790135837621	-1.95811993550781	4.25393283250942e-06	0.000121155627438236	8.38782187176101e-05	3714	tags=35%, list=14%, signal=30%	MYH6/LMOD2/SRF/MYOM2/MEF2A/VPS13B/MYOZ1/FIG4/KLHL41/DAG1/ACTC1/CASQ1/ABCA2/TNNT2/OBSL1/CLASP1/SMAD4/FHOD3/PLEC/PRKAR1A/TTN/EDN1/PHLDB1/CCDC42/CD9/MYH11/ACTN2/CLASP2/CSRP1/LDB3/TPM1/CFL2/LMOD1/TMOD2/MYL9/NEBL/PLN/CNTN1/PGM5/ITGB4
GOCC_SPLICEOSOMAL_COMPLEX	GOCC_SPLICEOSOMAL_COMPLEX	188	0.36670148935423	1.85220120196341	4.28204405820404e-06	0.000121439495260846	8.40747455138902e-05	8153	tags=45%, list=31%, signal=31%	DDX23/HNRNPC/HNRNPF/DHX32/SF3B5/SNRPD2/PRPF4/BUD31/RBM8A/WAC/RBMXL1/RBM22/SMU1/CTNNBL1/CWC22/EIF4A3/GPATCH1/RHEB/SNRPC/ZCCHC8/EFTUD2/RNF113A/PDCD7/HSPA8/PPIL3/U2AF2/NCL/IVNS1ABP/SNRPA1/HNRNPA3/SF3A1/SF3B3/RBM44/TXNL4B/SNRPG/PPP1R8/PRPF19/SF3A3/SNRPD1/HNRNPU/SNRNP35/SF3B6/PRPF31/DHX16/SNRPF/MAGOHB/SYF2/LSM2/CASC3/CWC25/SF3B4/ZNF830/PRPF40A/DHX38/PRPF38B/LSM7/CWC27/SNIP1/MFAP1/ZMAT2/BCAS2/SNRPE/MAG…
GOBP_POSITIVE_REGULATION_OF_TYPE_I_INTERFERON_PRODUCTION	GOBP_POSITIVE_REGULATION_OF_TYPE_I_INTERFERON_PRODUCTION	66	0.506530492738909	2.10439112889699	4.39452090029468e-06	0.000124103495298195	8.59190806266808e-05	3885	tags=39%, list=15%, signal=34%	FLOT1/TLR2/GAPDH/TANK/TRAF3/TBK1/POLR3A/POLR3C/MYD88/PQBP1/HSPD1/MAVS/IRF1/RIPK2/POLR3D/CD14/MMP12/IRF7/IKBKE/RIOK3/NMB/ARRDC4/ZC3HAV1/IRAK1/TRIM56/TRAF6
GOBP_MITOTIC_CELL_CYCLE_PHASE_TRANSITION	GOBP_MITOTIC_CELL_CYCLE_PHASE_TRANSITION	432	0.296640752386829	1.65914244671406	4.49413082783511e-06	0.000126129313211288	8.73215907831574e-05	5957	tags=34%, list=23%, signal=27%	CCL2/ACVR1B/CDK2/NEK6/IER3/RRM1/CHEK2/ADAM17/MYC/CHMP4B/PTEN/ZPR1/E2F3/ESPL1/EIF4EBP1/USP37/CDK18/ZFP36L1/GIGYF2/CCNG2/ZFP36L2/GTSE1/TMOD3/BUB3/TICRR/PPP1R9B/CDKN1A/CDK5RAP2/WAC/MASTL/SLFN11/RCC2/CDKN3/RPS27L/BRD4/CKS2/MAD2L2/SPC25/SMARCC1/CDK7/BACH1/MELK/SIN3A/AURKA/NABP2/TPD52L1/KIF14/AURKB/ORC1/CTDSP2/MUC1/EZH2/CHMP4C/RPS6/MIR29A/CDC7/RFWD3/KMT2E/USP47/BRSK1/RRM2/FBXO5/CKS1B/CCNJ/CCNA1/BIRC5/A…
GOCC_RECEPTOR_COMPLEX	GOCC_RECEPTOR_COMPLEX	429	-0.278071792790503	-1.60007011849911	4.50394529471056e-06	0.000126129313211288	8.73215907831574e-05	5865	tags=33%, list=23%, signal=26%	TRAV12-1/MUSK/TRAV25/CHRNE/GABRB2/GRID2/GPR62/PLXNA2/IL23R/INSRR/LOXL4/TLR7/TRGV2/GP5/TNFRSF11B/TRAT1/SYK/FSHR/TRAV23DV6/TRBV2/TRBV5-4/TRBV5-5/TRAV8-3/ADGRV1/TRBV20-1/ALK/ITGB7/ABHD12/GRM7/GABRA4/TRBC1/AMN/CACNG4/FGFR4/MTNR1A/TRAV12-2/TRAV38-2DV8/TRAV9-2/TRBJ1-4/TRBV24-1/TRBJ1-6/P2RX6/SHISA6/FGFR1/TRGV10/OLFM2/CD8A/GPR20/GRIN2C/TRAC/TRAV19/LRP5/GABBR1/GFRA3/ADRB2/IMPG2/ITGAV/PLXNB3/PEX5L/KLRC3/NL…
GOBP_DETOXIFICATION_OF_COPPER_ION	GOBP_DETOXIFICATION_OF_COPPER_ION	12	0.820080976549627	2.22202396283094	4.67108087810376e-06	0.000130264767988119	9.01846404623366e-05	2695	tags=75%, list=10%, signal=67%	MT1X/MT2A/MT1E/MT1G/MT1A/MT1M/MT1F/MT1H/MT3
GOBP_SMOOTH_MUSCLE_CELL_DIFFERENTIATION	GOBP_SMOOTH_MUSCLE_CELL_DIFFERENTIATION	70	-0.470111157235273	-2.02185724141211	4.77740709116773e-06	0.000132677118926081	9.18547543800846e-05	3991	tags=41%, list=15%, signal=35%	MIR145/OLFM2/MIR22/SRF/RBPMS2/SIX1/NFATC3/EFEMP2/NFATC2/FGF10/MIR140/BMP4/EDNRB/HEY1/MIR100/PDGFB/PRDM6/NOTCH1/MYOCD/APLNR/GPER1/FGFR2/NPNT/ITGA8/MEF2C/FGF9/RAMP2/SGCB/HEY2
GOBP_NON_CANONICAL_WNT_SIGNALING_PATHWAY	GOBP_NON_CANONICAL_WNT_SIGNALING_PATHWAY	68	-0.48342336067936	-2.07425272619391	5.03551501753523e-06	0.000138694246964458	9.60205202823916e-05	3691	tags=46%, list=14%, signal=39%	MED12/CELSR2/SFRP2/TIAM1/WNT9B/PRICKLE1/MAGI2/FZD2/WNT5A/FZD8/VANGL1/CTHRC1/FZD1/MYOC/VANGL2/SFRP5/WNT11/CCDC88C/DAAM1/FZD4/FZD7/RSPO3/DACT1/DAAM2/GPC3/FZD6/NKD1/SFRP1/SFRP4/ANKRD6/FRZB
GOBP_REGULATION_OF_ADAPTIVE_IMMUNE_RESPONSE	GOBP_REGULATION_OF_ADAPTIVE_IMMUNE_RESPONSE	188	0.364826584814642	1.84273110014324	5.02923599230483e-06	0.000138694246964458	9.60205202823916e-05	3282	tags=28%, list=13%, signal=24%	BCL6/TNFAIP3/IL4R/SLC11A1/NFKBIZ/IL6/IL1RL1/TNFSF13/IL1R1/TNFSF18/HAVCR2/HSPD1/FZD5/TRIM27/MAD2L2/JAK3/IL20RB/ULBP1/LOXL3/IL33/FCGR1A/NOD2/SMAD7/RAET1G/IRF1/CD274/CD1D/ARG1/RIPK2/ULBP3/CD40/FADD/FBXO38/ARID5A/CLCF1/TNFRSF14/SAMSN1/ZC3H12A/SLC15A4/ZBTB7B/FOXJ1/IL6ST/IRF7/AKIRIN2/MIR21/SASH3/RC3H1/PARP3/JUNB/THOC1/PTPRC/MALT1
GOBP_DEFENSE_RESPONSE_TO_GRAM_POSITIVE_BACTERIUM	GOBP_DEFENSE_RESPONSE_TO_GRAM_POSITIVE_BACTERIUM	66	0.503943698214229	2.09364423897023	5.1824924159014e-06	0.000142157466146017	9.84181691751423e-05	2598	tags=35%, list=10%, signal=31%	CASP4/TLR2/LBP/ADAM17/GBP2/TBK1/IL6/SEH1L/PPP1R11/HAVCR2/MYD88/RNASE2/C5AR1/NOD2/FGR/DMBT1/TNFSF8/ROMO1/RIPK2/ACP5/TNFRSF14/RNASE3/RPL39
GOBP_REGULATION_OF_DNA_TEMPLATED_TRANSCRIPTION_ELONGATION	GOBP_REGULATION_OF_DNA_TEMPLATED_TRANSCRIPTION_ELONGATION	99	0.439217147315121	1.97791057421775	5.21555871032369e-06	0.000142480548768149	9.86418450820402e-05	7000	tags=47%, list=27%, signal=35%	ELL2/INTS10/EAF1/VHL/RNF168/BRD4/CCNK/PWWP2A/ZMYND8/CDK12/SETD5/LEO1/INTS5/EZH2/INTS4/THOC5/INTS8/EAF2/NELFCD/MED15/PWWP2B/KAT7/THOC1/SUPT5H/NELFE/HNRNPU/ZC3H4/HMGN1/MED18/TSFM/MED11/ELL/WDR43/GTF2F1/NCBP2/SUPT6H/ZMYND11/INTS12/MED28/MED8/WDR82/MED10/MED19/MED24/CCNT1/EAPP/INTS7
GOBP_EXTRACELLULAR_MATRIX_ASSEMBLY	GOBP_EXTRACELLULAR_MATRIX_ASSEMBLY	44	-0.550545094119053	-2.21843810815233	5.25250540180549e-06	0.000142906579895464	9.89367940896353e-05	2607	tags=55%, list=10%, signal=49%	ANTXR1/THSD4/HAS3/PRICKLE1/DAG1/EFEMP2/CLASP1/SMPD3/PXDN/PHLDB1/HAS1/NOTCH1/MYH11/CLASP2/GAS6/FBLN5/TNXB/NTN4/MFAP4/RGCC/TIE1/RAMP2/COL1A2/ELN
GOBP_CANONICAL_NF_KAPPAB_SIGNAL_TRANSDUCTION	GOBP_CANONICAL_NF_KAPPAB_SIGNAL_TRANSDUCTION	288	0.325599846069187	1.72684280412714	5.34238230256711e-06	0.000144763420044865	0.000100222317902836	5063	tags=33%, list=20%, signal=27%	HMOX1/TRAF3IP2/TRAF1/TLR2/NFKBIA/RELB/NEK6/IRAK2/TNFAIP3/GAPDH/TIFA/TAB3/TNFRSF1A/BIRC3/TANK/TRAF3/TNIP2/SLC20A1/TBK1/IRAK4/NFKB2/RELA/LITAF/BCL3/NFKB1/TNIP1/TFG/USP10/MYD88/BCL10/CANT1/MAVS/FKBP1A/BRD4/DDX21/SIRPA/TRIM8/NOD2/PRDX4/TRIM22/RORA/RIPK1/RIPK2/PRKD1/TRIM59/PELI1/CD40/FADD/LURAP1/BIRC2/ECT2/TBKBP1/ZC3H12A/CXXC5/S100A12/TRIM21/TNFRSF10B/NFKBIB/AKT1/IKBKE/F2RL1/RIOK3/TRIM39/ABL1/MALT1/CF…
GOBP_REGULATION_OF_NERVOUS_SYSTEM_DEVELOPMENT	GOBP_REGULATION_OF_NERVOUS_SYSTEM_DEVELOPMENT	415	-0.286546057338841	-1.64112207918666	5.36744101406712e-06	0.000144855978657868	0.000100286397894412	3529	tags=26%, list=14%, signal=23%	OXTR/NSUN5/TRAK1/ARHGAP4/SEMA6A/JAM2/SLITRK3/ANKRD27/CBLN2/ROBO1/ADNP/YWHAH/FGF2/CDKN2B/TIAM1/BAIAP2/SLITRK6/LRRTM2/PLXNB3/NLGN1/SEMA5A/PLXNB1/SEMA3E/ETV5/LTA/LRRC4B/PLXNA3/FIG4/EPHB3/HAPLN1/LINGO2/MAP6/CBLN1/DAG1/MAP1B/CUL7/SLITRK1/DLL4/BHLHE41/WNT5A/RTN4R/SKIL/DAB1/GATA2/CHODL/OBSL1/EGR2/RND2/SYT4/AGRN/FBXW8/CUX1/SEMA3B/HEY1/CRABP2/ACAN/STAU2/BMP7/MCF2/KIFAP3/NOTCH1/CYSLTR1/GPER1/SEMA3A/ASPA/LG…
GOBP_REGULATION_OF_APOPTOTIC_SIGNALING_PATHWAY	GOBP_REGULATION_OF_APOPTOTIC_SIGNALING_PATHWAY	362	0.311415118916167	1.7066120710855	5.4921921713171e-06	0.000147627478725403	0.000102205157210475	5945	tags=36%, list=23%, signal=29%	HMOX1/SOD2/TRAF1/HIF1A/PLAUR/YBX3/PTPN2/IER3/TNFAIP3/HYOU1/SIAH2/SP100/ITPRIP/MYC/PTEN/MCL1/SERPINE1/P4HB/PTPN1/SNAI2/AATF/CTSL/VHL/RELA/ENO1/STK4/PPIF/HGF/RFFL/NONO/XBP1/CTSC/PRKRA/BCL10/PLAGL2/GCLM/CLU/NKX3-1/DDIT3/BCL2L11/PPP1CA/URI1/ICAM1/NOG/MIF/CSNK2A1/RPS3/ATF4/FEM1B/PPP2R1B/STYXL1/PTGS2/TPD52L1/SLC35F6/STK3/STX4/GPX1/BCL2L1/RIPK1/S100A8/MUC1/HTT/FADD/PARL/AGT/FGG/CXCL12/USP47/NOC2L/TXNDC1…
GOBP_SKELETAL_MUSCLE_ORGAN_DEVELOPMENT	GOBP_SKELETAL_MUSCLE_ORGAN_DEVELOPMENT	153	-0.371885579025779	-1.86311253782795	5.72460231604524e-06	0.000153259053205163	0.000106103997453605	2888	tags=27%, list=11%, signal=25%	SIX1/MYOZ1/BCL2/CYP26B1/KLHL41/GTF3C5/HDAC9/DAG1/TBX1/RBM24/CASQ1/DISP1/EGR2/FGFRL1/MEGF10/PLEC/XK/VRK3/DNER/NOTCH1/ASB2/MYOCD/BVES/MYL6/MYOM1/NR4A1/FLNB/SRPK3/CFL2/SVIL/FOS/MEF2C/DES/CAV2/DMD/ELN/MEOX2/NR1D2/CNTFR/IGF2/CAV1/HLF
GOBP_MORPHOGENESIS_OF_A_POLARIZED_EPITHELIUM	GOBP_MORPHOGENESIS_OF_A_POLARIZED_EPITHELIUM	91	-0.437401262934722	-1.99068809619972	5.87126711717619e-06	0.000155938058790715	0.000107958721177149	3691	tags=36%, list=14%, signal=31%	MED12/CELSR2/SFRP2/TIAM1/AHI1/WNT9B/PRICKLE1/MAGI2/FZD2/EZR/ASTN2/WNT5A/TCF15/OPHN1/TTC8/LAMA5/VANGL1/CTHRC1/FZD1/ERBB4/VANGL2/WNT11/DAAM1/FZD7/RSPO3/DACT1/GPC3/MYO9A/FZD6/NKD1/SFRP1/ANKRD6/FAT1
GOBP_REGULATION_OF_POST_TRANSLATIONAL_PROTEIN_MODIFICATION	GOBP_REGULATION_OF_POST_TRANSLATIONAL_PROTEIN_MODIFICATION	260	0.340187303981487	1.78819239401111	5.85951843709912e-06	0.000155938058790715	0.000107958721177149	4114	tags=29%, list=16%, signal=25%	SOX4/HIF1A/WBP1L/TNFAIP3/SIAH2/HSPA5/ARNT/BIRC3/TANK/ARRDC3/PTEN/LIMK1/RELA/LAPTM5/CBLB/TNIP1/NFYA/DAXX/BCL10/OTUD4/P3H1/UBE2B/DTX3L/DDX21/MAD2L2/GTPBP4/NOD2/RPS3/SMAD7/HSP90AB1/UBE2D1/RIPK2/PELI1/COPS2/ADGRB1/BIRC2/SPRY2/COMMD1/SPHK1/ZC3H12A/DERL1/RPL23/FBXO5/SET/GSK3A/TRIM21/U2AF2/IVNS1ABP/RASSF5/AUTS2/EPAS1/PLAA/AKT1/TRIB3/NMI/ARRDC4/NPM1/ABL1/KDM1A/EGR1/MALT1/RPS2/NELFE/MAD2L1/UBE2V1/PINX1/HD…
GOBP_POSITIVE_REGULATION_OF_CANONICAL_WNT_SIGNALING_PATHWAY	GOBP_POSITIVE_REGULATION_OF_CANONICAL_WNT_SIGNALING_PATHWAY	103	-0.426852701085117	-1.9803949484473	6.09250449136394e-06	0.00016117443699881	0.000111583959937525	3311	tags=37%, list=13%, signal=32%	ADNP/EDA/DKK2/FGF2/SEMA5A/RECK/RSPO1/CSNK1G3/DAPK3/AMER1/ATP6AP2/TBL1XR1/FGF10/WNK2/JUP/PPM1A/ADGRA2/HHEX/RSPO2/FGFR2/JRK/NRARP/ZBED3/RSPO3/DACT1/DAAM2/LGR5/GPC3/ILK/FGF9/TBL1X/LGR6/PPM1B/LRRK2/SFRP1/SFRP4/CAV1/GPRC5B
GOBP_PHOSPHATIDYLINOSITOL_MEDIATED_SIGNALING	GOBP_PHOSPHATIDYLINOSITOL_MEDIATED_SIGNALING	23	-0.684549056365239	-2.34078557188657	6.21024407643881e-06	0.000163642376392146	0.000113292558742162	4926	tags=70%, list=19%, signal=56%	PI4KB/PLCH1/PLCB2/FGFR1/PLCH2/PIK3CA/PLCG1/PIK3CG/PI4KA/CA8/PIK3C2A/PLCD1/PLCG2/PLCB1/PIK3C2B/PLCB4
GOCC_RIBOSOME	GOCC_RIBOSOME	229	0.344723984790865	1.78778264350427	6.3479168469212e-06	0.000166614146888014	0.000115349968875736	7402	tags=39%, list=29%, signal=28%	SRP68/RPL22L1/RNF10/MPV17L2/USP10/MRPL52/RPS27L/RPLP0/ETF1/NUFIP2/RPS3/MRPL32/RPL12/MRPL27/MRPL50/ABCE1/IMP3/RPS20/MRPL30/MRPS27/RPS6/MRPS28/RPL23/MRPS18B/MRPL57/MRPL2/MRPS5/NSUN4/RPL26/APEX1/RPL39/MRPS2/RPS4Y1/RPL7L1/MT3/RPL28/MRPS17/RSL1D1/MRPL46/NPM1/RPSA/RPS18/EEF1A1/RPS2/RPL24/DHX29/MRPL14/BTF3/MRPS25/LARP4B/MRPL3/RPS10/RPL11/RPL35A/MRPL15/MRPS7/NSUN3/MRPL35/MRPL41/MRPL1/RPS12/RPS17/ZCCHC17/…
GOBP_AMP_METABOLIC_PROCESS	GOBP_AMP_METABOLIC_PROCESS	21	0.690070174422092	2.17625357964504	6.40755753320328e-06	0.000167465041541856	0.000115939058539912	2205	tags=48%, list=8%, signal=44%	AK2/NT5E/PAICS/GART/AK4/AK1/ADK/PPAT/AMPD3/AMPD2
GOBP_REGULATION_OF_BLOOD_PRESSURE	GOBP_REGULATION_OF_BLOOD_PRESSURE	165	-0.35960961283616	-1.81739117667824	6.45539828444627e-06	0.000167465041541856	0.000115939058539912	4611	tags=40%, list=18%, signal=33%	RNLS/NOS1/SGK1/UTS2R/CYP4A11/CTSG/GCGR/NPY/EDN3/ID2/NPPA/TACR1/MYH6/SCNN1D/CORO2B/LNPEP/ADH5/ENPEP/OXTR/BDKRB1/CYP4F12/LRP5/KCNJ8/ABCC9/ADRB2/KL/EXT2/ADRA1A/ATP6AP2/ACE2/AGTR1/ACVRL1/HBB/AVPR2/ADRA2B/EXT1/EDNRB/KCNK6/SCPEP1/ADRA1B/EDN1/ATP1A2/SUCNR1/PDGFB/AVPR1A/PPARG/AGTR2/ATP2B1/SCNN1B/DDAH1/HSD11B2/GAS6/ACE/TPM1/NPY1R/ACTA2/GRIP2/ADIPOQ/RAMP2/COL1A2/NOS3/NPR1/NCALD/AR/STK39/NPR3
GOBP_ENDOTHELIAL_CELL_PROLIFERATION	GOBP_ENDOTHELIAL_CELL_PROLIFERATION	170	-0.354264021950229	-1.8092840325529	6.43409074545577e-06	0.000167465041541856	0.000115939058539912	3814	tags=33%, list=15%, signal=28%	FGFR1/MIR22/ATOH8/CCL11/F3/VSTM4/PLCG1/SYNJ2BP/FGF2/PLXNB3/COL4A3/SEMA5A/FGF16/VEGFB/COL8A2/EMC10/DLL4/MIR24-1/AGTR1/AKT3/WNT5A/FGF10/HMGB1/ACVRL1/GATA2/RICTOR/THBS4/BMP4/HSPG2/PTPRM/FGF18/SCG2/PDGFB/PPARG/EGFL7/FUT1/APLNR/VASH1/MIR10A/NRARP/PPP1R16B/FLT4/NR4A1/FLT1/MEF2C/TEK/CD34/CAV2/RGCC/TIE1/KDR/BMP6/SPARC/IGF2/ANGPT1/CAV1
GOBP_SKELETAL_SYSTEM_MORPHOGENESIS	GOBP_SKELETAL_SYSTEM_MORPHOGENESIS	204	-0.33504662961864	-1.75351099441908	6.96360328566284e-06	0.000179951338961164	0.00012458354669168	3116	tags=28%, list=12%, signal=25%	HOXA2/INPPL1/PKD1/SIX1/FBN2/WNT9B/CYP26B1/EXT2/NDST1/FGFR3/ANXA6/CER1/ALPL/TBX1/RAB33B/FOXN3/HYAL1/HOXA11/TCF15/OSR2/TBX4/HOXC8/BMP4/DCANP1/EXT1/BMPR1B/HOXD8/LAMA5/SMPD3/PLEKHA1/BMP7/FGF18/SMAD2/HOXB4/GREM1/SOX6/WWOX/THBS3/FGFR2/NAB1/HYAL2/OSR1/DSCAML1/RAB23/HOXB3/TMEM119/MDFI/MEF2C/TEK/RARG/THRA/MMP16/BMP6/SFRP1/FOXC1/SFRP4/ZMPSTE24/FREM1
GOBP_CARDIAC_VENTRICLE_DEVELOPMENT	GOBP_CARDIAC_VENTRICLE_DEVELOPMENT	119	-0.400713858929746	-1.91193749933218	7.0087040291238e-06	0.000180420215642022	0.000124908158446166	4067	tags=36%, list=16%, signal=31%	POU4F1/KCNK2/RYR2/MYH6/SFRP2/ROBO1/FRS2/DSP/ISL1/GREB1L/NAGLU/JAG1/MIR17HG/FZD2/DLL4/ZFPM2/WNT5A/TBX5/TNNT2/FGFRL1/SMAD4/BMP4/HEY1/FZD1/NPY5R/NOTCH1/WNT11/MYOCD/APLNR/FGFR2/LMO4/TPM1/MEF2C/TGFB2/SEMA3C/SLIT2/HEG1/FOXC1/ZMPSTE24/NOS3/HEY2/HAND2/SLIT3
GOBP_NEGATIVE_REGULATION_OF_DEFENSE_RESPONSE	GOBP_NEGATIVE_REGULATION_OF_DEFENSE_RESPONSE	264	0.332397627411728	1.74608668550916	7.09864258533914e-06	0.000182035305837835	0.000126026314420903	4859	tags=30%, list=19%, signal=25%	STAT3/PTPN2/IER3/TNFAIP3/IRAK3/TNFRSF1A/ARNT/CYP19A1/FPR2/CSNK1A1/NT5E/ARG2/GIGYF2/LPCAT3/IFI16/HGF/NFKB1/SIGLEC10/FNDC4/HAVCR2/RHBDF2/SLAMF8/BCR/VSIG4/SIRPA/IL20RB/LDLR/SERPING1/MFHAS1/IL33/LYN/NOD2/PSMA1/FGR/SOCS3/CRK/AURKB/RORA/TNFAIP8L2/TRIM11/GPX1/ARG1/ELF4/SAMHD1/MIR223/SAA1/SMAD3/ACP5/HSPA8/MMP12/TRIM21/MDK/HCK/LYAR/PPARD/AKT1/MIR30C2/MIR21/YES1/F2RL1/ZFP36/RIOK3/NMI/PTPRC/IL2RA/CXCL17/PTG…
GOBP_TYPE_I_INTERFERON_PRODUCTION	GOBP_TYPE_I_INTERFERON_PRODUCTION	113	0.413303197106775	1.90355604469781	7.24872272256863e-06	0.000185174431992946	0.000128199587885685	4104	tags=32%, list=16%, signal=27%	FLOT1/TLR2/RELB/GAPDH/TANK/TRAF3/TBK1/POLR3A/POLR3C/HAVCR2/MYD88/PQBP1/HSPD1/MAVS/TRIM27/SIRPA/IRF1/RIPK2/POLR3D/CD14/MMP12/TYROBP/TRIM21/IRF7/MIR21/IKBKE/RIOK3/NMI/NMB/ARRDC4/ZC3HAV1/DDX56/IRAK1/TRIM56/TRAF6/ATG12
GOBP_CARDIAC_MUSCLE_CELL_ACTION_POTENTIAL	GOBP_CARDIAC_MUSCLE_CELL_ACTION_POTENTIAL	72	-0.472654787298675	-2.03583045878135	7.35485935296108e-06	0.000187171382697219	0.000129582112754591	3217	tags=36%, list=12%, signal=32%	KCNJ8/SCN3B/DSP/KCNJ5/KCNH2/SNTA1/MIR133A1/CALM3/GJC1/JUP/DSG2/CACNA2D1/ATP1A2/CACNA1C/ATP1B1/FLNA/SLC8A1/SCN2B/CTNNA3/KCNJ3/FGF12/DMD/SCN4B/GPD1L/CAV1/CALM1
GOBP_DNA_BIOSYNTHETIC_PROCESS	GOBP_DNA_BIOSYNTHETIC_PROCESS	179	0.36588715482536	1.83481211900947	7.51389921370877e-06	0.000190494422111185	0.000131882712674426	3537	tags=31%, list=14%, signal=27%	RRM1/MYC/HNRNPC/POLE3/CCT4/HGF/TEP1/PDGFA/RFC2/USP10/CDKN1A/POLE4/TCP1/POLD3/DKC1/CCT2/MAD2L2/CYP1B1/NOP10/TNKS1BP1/LOX/REV3L/HSP90AB1/NAT10/NABP2/POLD4/RFC1/POT1/AURKB/HMBOX1/ACD/SMG6/PKIB/MEN1/SPHK1/XRCC5/TERF2/TINF2/POLM/POLD2/MAPK15/WRAP53/JADE1/POLE2/PARP3/KAT7/CDKN2D/CCT8/POLQ/RFC4/TYMS/BMPR2/HNRNPU/JADE3/PINX1
GOBP_ENDOTHELIUM_DEVELOPMENT	GOBP_ENDOTHELIUM_DEVELOPMENT	138	-0.384515204725311	-1.87704638461044	7.66478283210851e-06	0.00019358638300114	0.000134023332778318	2885	tags=33%, list=11%, signal=30%	ZDHHC21/RAP2C/NAGLU/JAG1/FOXJ2/FZD2/ROCK1/MYADM/EZR/DLL4/TMEM100/ACVRL1/TJP1/SMAD4/BMP4/EDNRB/HEY1/FZD1/NOTCH4/ADAMTS12/ADD1/PPP1R12A/SOX17/SLC40A1/NOTCH1/VCL/GJA4/PLCB1/ROCK2/STARD13/MIR10A/FZD4/PPP1R16B/CLDN5/SOX18/PECAM1/FSTL1/CD34/RAPGEF1/TIE1/ROBO4/KDR/BMP6/HEG1/CDH5/HEY2
GOBP_NEPHRON_EPITHELIUM_DEVELOPMENT	GOBP_NEPHRON_EPITHELIUM_DEVELOPMENT	109	-0.415176701682729	-1.9591249378893	7.73632750266755e-06	0.000194658796899827	0.000134765784197636	3139	tags=35%, list=12%, signal=31%	FGF2/PKD1/AHI1/GREB1L/SIX1/WNT9B/BCL2/JAG1/LAMB2/MAGI2/PTCH1/HS3ST3B1/HOXA11/IRX1/ACAT1/SMAD4/BMP4/EXT1/EDNRB/LAMA5/GREM1/AGTR2/NOTCH1/WNT11/CTNNBIP1/NPNT/KLHL3/OSR1/GPC3/ILK/PROM1/MEF2C/PECAM1/CD34/ADIPOQ/FOXC1/PKD2/PODXL
GOBP_NEPHRON_DEVELOPMENT	GOBP_NEPHRON_DEVELOPMENT	145	-0.37626225879991	-1.85995026362526	7.84711023540265e-06	0.000196706774552621	0.000136183635940242	3139	tags=32%, list=12%, signal=29%	FGF2/PKD1/AHI1/GREB1L/SIX1/COL4A3/WNT9B/BCL2/JAG1/LAMB2/NUP107/MAGI2/PTCH1/HS3ST3B1/HOXA11/IRX1/ACAT1/SMAD4/BMP4/EXT1/EDNRB/LAMA5/ERBB4/BMP7/PDGFB/GREM1/AGTR2/NOTCH1/WNT11/PDGFD/CTNNBIP1/NPNT/KLHL3/OSR1/GPC3/ACTA2/ILK/PROM1/MEF2C/PECAM1/TEK/CD34/ADIPOQ/FOXC1/PKD2/PODXL/ANGPT1
GOBP_REGULATION_OF_CELL_MATRIX_ADHESION	GOBP_REGULATION_OF_CELL_MATRIX_ADHESION	118	-0.401555205799729	-1.91610431237008	7.93568778050879e-06	0.000198184919085617	0.000137206981970934	3211	tags=37%, list=12%, signal=33%	PEAK1/ADAM15/TLN1/SEMA3E/BCL2/JAG1/RRAS/DAG1/DAPK3/ROCK1/CD36/EFEMP2/PPM1F/DMTN/FAM107A/ACVRL1/CLASP1/JUP/PTPRA/CORO1C/DUSP3/MYOC/DLC1/RASA1/BST1/LIMCH1/GREM1/CDK6/FUT1/VCL/ROCK2/CLASP2/EPHA3/COL16A1/CCL21/PTK2/FERMT1/THY1/TEK/KDR/APOD/EPB41L5/CASK/SFRP1
GOBP_CARDIAC_CHAMBER_MORPHOGENESIS	GOBP_CARDIAC_CHAMBER_MORPHOGENESIS	118	-0.401269384551659	-1.91474045674554	8.09846970700358e-06	0.000201498355944145	0.000139500933869027	4067	tags=38%, list=16%, signal=32%	POU4F1/BMP5/RYR2/MYH6/SRF/SFRP2/ROBO1/DSP/ISL1/NAGLU/JAG1/MIR17HG/PARVA/TBX1/FZD2/RBP4/DLL4/ZFPM2/WNT5A/TBX5/TNNT2/FGFRL1/SMAD4/BMP4/HEY1/ADGRG6/FZD1/NPY5R/BMP7/NOTCH1/WNT11/APLNR/FGFR2/TPM1/MEF2C/TEK/TGFB2/SEMA3C/SLIT2/HEG1/FOXC1/NOS3/HEY2/HAND2/SLIT3
GOBP_REGULATION_OF_CARDIOCYTE_DIFFERENTIATION	GOBP_REGULATION_OF_CARDIOCYTE_DIFFERENTIATION	29	-0.636535839432967	-2.29013446426176	8.17240062064132e-06	0.000202584730940564	0.000140253050807264	3991	tags=59%, list=15%, signal=50%	MIR145/KAT2A/FRS2/PRICKLE1/MIR133A1/TBX5/SMAD4/BMP4/SOX17/MYOCD/GPER1/SOX6/FZD7/MEF2C/TGFB2/HEY2/EFNB2
GOBP_NEGATIVE_REGULATION_OF_SUPRAMOLECULAR_FIBER_ORGANIZATION	GOBP_NEGATIVE_REGULATION_OF_SUPRAMOLECULAR_FIBER_ORGANIZATION	149	-0.366627186276863	-1.82498826483125	8.30700564266549e-06	0.00020516158216369	0.000142037051229417	3797	tags=34%, list=15%, signal=29%	ARHGAP6/CGNL1/LMOD2/CORO2B/PIK3CA/SNCA/GSN/CHADL/RHPN2P1/PICK1/MAPRE1/ATXN7/NAV3/STMN2/MAP1B/INPP5K/MYADM/DMTN/CRYAB/TJP1/RHPN1/CLASP1/APC/SMAD4/LIMA1/TBCD/FHOD3/SPTA1/ARHGAP28/ADD2/MYOC/ADD1/DLC1/ADD3/CLASP2/KANK2/SHANK3/SPTBN1/KANK3/HDAC6/LMOD1/SVIL/TMOD2/KANK4/MAP2/PFN2/SLIT2/CDH5/ARPIN/FRMD7/SPTAN1
GOBP_BASEMENT_MEMBRANE_ORGANIZATION	GOBP_BASEMENT_MEMBRANE_ORGANIZATION	35	-0.593704467507075	-2.23583071695364	8.51549820928454e-06	0.000209537608510079	0.000145066652930614	2607	tags=49%, list=10%, signal=44%	PRICKLE1/DAG1/LAMB2/CLASP1/LAMC1/SPINT2/EXT1/PXDN/PHLDB1/CLASP2/FERMT1/NTN4/CAV2/RAMP2/FLRT2/HMCN1/CAV1
GOBP_REGULATION_OF_CELL_MORPHOGENESIS	GOBP_REGULATION_OF_CELL_MORPHOGENESIS	231	-0.327632482381064	-1.75077967464664	8.69367102494917e-06	0.000213138242380897	0.000147559436482847	3685	tags=30%, list=14%, signal=26%	CDC42EP2/CCL11/FES/PALM3/ANKRD27/RREB1/TIAM1/BAIAP2/SLC23A2/SYT17/PLXNB3/COCH/MYL12A/PLXNB1/SEMA3E/ZMYM3/PLXNA3/PARVA/STRIP1/FGD6/DAG1/DAPK3/CUL7/EZR/SYT1/DMTN/SLC26A5/PALM/CCL3/WNT5A/MPL/CPNE6/OBSL1/SYT4/ZNF135/GRIP1/SPTA1/RHOJ/MYL12B/CORO1C/FBXW8/CUX1/STAU2/DLC1/RASA1/FGD5/ITGA7/RNF157/BVES/FZD4/RELN/PTK2/PTPRD/TPM1/WTIP/MYO9A/HDAC6/PLXNA1/CDKL5/EEF2K/PALMD/KDR/ATP10A/AGO4/SPARC/ZMPSTE24/SH3D19…
GOBP_ANTERIOR_POSTERIOR_PATTERN_SPECIFICATION	GOBP_ANTERIOR_POSTERIOR_PATTERN_SPECIFICATION	182	-0.343327290861844	-1.76841621778689	8.7362736315587e-06	0.000213401019766505	0.000147741361990478	4269	tags=30%, list=16%, signal=25%	HOXC4/HOXC5/PCDH8/ALX4/MED12/SRF/KAT2A/CELSR2/SFRP2/FRS2/LRP5/BPTF/HOXA2/EMX2/PRICKLE1/CER1/TBX1/TDRD7/ATP6AP2/ACVR2A/BHLHE41/HOXA11/WNT5A/TCF15/LRP6/HOXC8/SMAD4/BMP4/DCANP1/HOXD8/HEY1/HES4/POFUT1/SMAD2/HOXB4/SOX17/NOTCH1/HHEX/CTNNBIP1/NRARP/COBL/OSR1/HOXB3/GPC3/RARG/MEOX1/LEFTY2/SEMA3C/MEOX2/NKD1/EPB41L5/SFRP1/FOXC1/HEY2
GOMF_TRANSMEMBRANE_RECEPTOR_PROTEIN_TYROSINE_KINASE_ACTIVITY	GOMF_TRANSMEMBRANE_RECEPTOR_PROTEIN_TYROSINE_KINASE_ACTIVITY	60	-0.49404822507143	-2.07619453340018	8.86165264739959e-06	0.000215676513341984	0.000149316727096088	4279	tags=43%, list=16%, signal=36%	FGFR4/EFNB3/EPHA10/FGFR1/EPHB6/EPHB3/INSR/FGFR3/ROR1/PDGFRL/FGFRL1/ERBB4/ERBB2/EPHB4/FGFR2/EPHA3/FLT4/EPHA5/FLT1/ROR2/CRIM1/TEK/TIE1/KDR/NTRK2/EPHA7
GOBP_T_HELPER_1_TYPE_IMMUNE_RESPONSE	GOBP_T_HELPER_1_TYPE_IMMUNE_RESPONSE	45	0.544519640795972	2.0828044509788	9.06599705580998e-06	0.000219532005894854	0.000151985953895138	1909	tags=31%, list=7%, signal=29%	RELB/IL4R/SLC11A1/IL18BP/NFKBIZ/IL1RL1/IL1R1/BCL3/HAVCR2/JAK3/IL33/SEMA4A/RIPK2/ARID5A
GOBP_SYNAPTIC_TRANSMISSION_GLUTAMATERGIC	GOBP_SYNAPTIC_TRANSMISSION_GLUTAMATERGIC	95	-0.420602623914562	-1.93059907128388	9.09229267336933e-06	0.000219532005894854	0.000151985953895138	3765	tags=32%, list=15%, signal=27%	CCR2/GRIN2C/OXTR/NR3C1/KCNJ8/NLGN1/CACNB4/SYT1/NAPA/OPHN1/ATAD1/EXT1/ATP1A2/DGKI/CDH8/UNC13C/GRIA1/RELN/SHANK3/HDAC6/GRIK3/ROR2/MEF2C/SLC1A4/NLGN3/GRIN2A/LRRK2/NRXN1/GRIA2/CDH2
GOBP_APPENDAGE_DEVELOPMENT	GOBP_APPENDAGE_DEVELOPMENT	159	-0.367634623503044	-1.85383669763804	9.11846670234118e-06	0.000219532005894854	0.000151985953895138	3922	tags=33%, list=15%, signal=28%	DLX6/ALX4/ZNF219/KAT2A/SFRP2/PITX1/LRP5/CREBBP/FBN2/RECK/NAGLU/CYP26B1/PRICKLE1/RNF165/PTCH1/TMEM231/HOXA11/WNT5A/FGF10/TBX5/OSR2/TBX4/SMAD4/BMP4/FRAS1/LMBR1/EXT1/RSPO4/CRABP2/BMP7/GREM1/NFIA/NOTCH1/ASPH/PKDCC/RSPO2/FGFR2/CACNA1C/OSR1/IFT172/GPC3/FGF9/FZD6/RARG/TGFB2/SEMA3C/AFF3/MEOX2/ITGA6/KAT2B/ITGB4/HAND2
GOBP_ADAPTIVE_IMMUNE_RESPONSE_BASED_ON_SOMATIC_RECOMBINATION_OF_IMMUNE_RECEPTORS_BUILT_FROM_IMMUNOGLOBULIN_SUPERFAMILY_DOMAINS	GOBP_ADAPTIVE_IMMUNE_RESPONSE_BASED_ON_SOMATIC_RECOMBINATION_OF_IMMUNE_RECEPTORS_BUILT_FROM_IMMUNOGLOBULIN_SUPERFAMILY_DOMAINS	323	0.316770370647994	1.71127081399505	9.25250203841758e-06	0.000221960559652792	0.000153667285316409	3282	tags=25%, list=13%, signal=22%	TRAF3IP2/BCL6/RELB/STAT3/C1RL/C1R/TNFAIP3/IL4R/SLC11A1/IL18BP/ADAM17/NFKBIZ/RAB27A/IL6/IL1RL1/NFKB2/ENTPD7/TNFSF13/C1S/IL1R1/BCL3/RNF168/TNFSF18/HAVCR2/MYD88/CTSC/BCL10/HSPD1/FZD5/CLU/MAD2L2/JAK3/IL20RB/SERPING1/ULBP1/ICAM1/LOXL3/IL33/FCGR1A/NOD2/SMAD7/JAK1/SOCS3/RAET1G/SEMA4A/CD274/RORA/CD1D/ARG1/RIPK2/FCGR3A/ULBP3/CD40/FADD/FBXO38/ARID5A/CLCF1/EXO1/MYO1G/FCER1G/ZC3H12A/KLHL6/SLC15A4/ZBTB7B/FOXJ…
GOBP_LYMPHOCYTE_APOPTOTIC_PROCESS	GOBP_LYMPHOCYTE_APOPTOTIC_PROCESS	79	0.467326123667384	2.00841499400147	9.31974302742908e-06	0.000222775143152082	0.000154231236115575	3276	tags=35%, list=13%, signal=31%	TRAF3IP2/BCL6/HIF1A/CHEK2/NFKBIZ/ARG2/VHL/BCL3/BCL10/ST3GAL1/BCL2L11/JAK3/LYN/MIF/ADAM8/CD274/AURKB/RIPK1/CRKL/FADD/RPS6/NOC2L/PRELID1/DNAJA3/DFFA/AKT1/FAS/IL2RA
GOBP_NEUTRAL_AMINO_ACID_TRANSPORT	GOBP_NEUTRAL_AMINO_ACID_TRANSPORT	49	0.544426812121547	2.12253656707336	9.48170138337877e-06	0.000225839955014072	0.000156353060459387	3231	tags=41%, list=12%, signal=36%	SLC6A6/SLC3A2/RGS2/SLC38A1/SLC7A5/SLC38A5/SLC38A2/SLC1A3/SLC43A2/SLC7A7/SLC38A6/SLC36A4/SFXN1/SLC7A11/SLC6A9/SLC1A5/SLC7A8/SLC38A9/CTNS/SLC1A1
GOCC_SITE_OF_POLARIZED_GROWTH	GOCC_SITE_OF_POLARIZED_GROWTH	160	-0.360841960355848	-1.82023930399847	9.97213543529428e-06	0.000236679086767463	0.00016385718621189	4909	tags=34%, list=19%, signal=28%	SIRT2/HAP1/ACAP3/OLFM1/SYAP1/KIF20B/TIAM2/PALLD/PCDH9/AMFR/SNCA/APBB1/TRAK1/ARHGAP4/SLC2A13/RASGRF1/TIAM1/GDPD5/SIGMAR1/STMN2/LMTK2/PINK1/MAP1B/PTCH1/LAMP5/KLC1/RTN4R/FRY/COPG2/PSEN2/NGEF/DCTN2/IGHMBP2/UNC5C/FEZ1/FSCN1/BOC/EXOC6/COBL/FLNA/MYO9A/FLRT3/APBB2/THY1/CDKL5/L1CAM/MAP2/NDRG2/NEO1/FRYL/LRRK2/GPM6A/CTTN/FRMD7
GOBP_DETOXIFICATION_OF_INORGANIC_COMPOUND	GOBP_DETOXIFICATION_OF_INORGANIC_COMPOUND	18	0.719861191160462	2.19257652990199	1.0757061383654e-05	0.000254406402264298	0.000176130125389046	2695	tags=61%, list=10%, signal=55%	MT1X/MT2A/MT1E/MT1G/SLC11A1/MT1A/MT1M/MT1F/TXN/MT1H/MT3
GOBP_POSITIVE_REGULATION_OF_TRANSMEMBRANE_RECEPTOR_PROTEIN_SERINE_THREONINE_KINASE_SIGNALING_PATHWAY	GOBP_POSITIVE_REGULATION_OF_TRANSMEMBRANE_RECEPTOR_PROTEIN_SERINE_THREONINE_KINASE_SIGNALING_PATHWAY	96	-0.422532093424985	-1.94443176460466	1.08274092745403e-05	0.000255168486882037	0.000176657730268816	3108	tags=35%, list=12%, signal=31%	CDKN2B/CREBBP/FLCN/RNF165/GIPC1/GDF7/ACVR2A/ACVRL1/SLC2A10/SH2B1/MIR140/SMAD4/BMP4/TGFB1I1/BMP7/SMAD2/PPARG/NOTCH1/MYOCD/JAK2/NPNT/TWSG1/CDKN1C/ITGA8/GPC3/SCUBE3/FERMT1/ILK/TNXB/FGF9/NEO1/KDR/BMP6/CDH5
GOBP_REGULATION_OF_PEPTIDASE_ACTIVITY	GOBP_REGULATION_OF_PEPTIDASE_ACTIVITY	272	0.319326103833785	1.68565863060667	1.10693538382097e-05	0.000259955035926798	0.000179971544213478	6600	tags=40%, list=25%, signal=30%	VEGFA/SERPINA3/PLAUR/SPOCK1/STAT3/SERPINB8/SERPINA1/MAP3K5/EGLN3/BCL2L13/SIAH2/GAPDH/BIRC3/TANK/TIMP1/MYC/PSMB8/SERPINE1/SERPINB6/CTSL/IFI16/LAPTM5/HGF/RFFL/BCL10/HSPD1/NKX3-1/NLRC4/CSTB/RPS27L/IFT57/PSMA3/SERPING1/LYN/SERPINB1/CSNK2A1/RPS3/FAM162A/GPX1/HIP1/S100A8/RIPK2/SERPINE2/FADD/CLDN4/SMAD3/BIRC2/SLC22A2/USP47/PRELID1/RPS6KA3/ACER2/AKT1/MIR21/CDKN2D/LRP1/FAS/HSPE1/CSTA/MALT1/EIF2AK3/DDRGK1/…
GOBP_CENTRAL_NERVOUS_SYSTEM_NEURON_DIFFERENTIATION	GOBP_CENTRAL_NERVOUS_SYSTEM_NEURON_DIFFERENTIATION	145	-0.373483021053861	-1.8462118568158	1.13127489949985e-05	0.000264742059522814	0.000183285686698503	3002	tags=28%, list=12%, signal=25%	TAL1/ISL1/GLI2/SEMA3E/PLXNA3/EPHB3/GDF7/CBLN1/GABRB1/GBA2/DMRT3/B4GALT6/PTCH1/DLL4/GATA2/TTLL1/OPHN1/CHD5/BMPR1B/MDGA2/NR4A2/OGDH/HERC1/AGTPBP1/FGFR2/ADARB1/LMO4/IFT172/SHANK3/ID4/DCLK1/PLXNA1/BRINP3/ARHGEF28/MAP2/SLIT2/NOVA2/NTRK2/DCLK2/LHX6
GOBP_REGULATION_OF_DNA_TEMPLATED_TRANSCRIPTION_IN_RESPONSE_TO_STRESS	GOBP_REGULATION_OF_DNA_TEMPLATED_TRANSCRIPTION_IN_RESPONSE_TO_STRESS	37	0.591191134438809	2.14870999382463	1.22075827398364e-05	0.000284687635114025	0.000197094367213497	4986	tags=59%, list=19%, signal=48%	HMOX1/VEGFA/HIF1A/HSPA5/ARNT/CEBPB/VHL/RELA/BAG3/RBPJ/DDIT3/ATF4/SIN3A/MUC1/NCK2/RPS6KA3/EPAS1/EGR1/CREB3L1/NFE2L2/RGS14/TMBIM6
GOBP_SENSORY_SYSTEM_DEVELOPMENT	GOBP_SENSORY_SYSTEM_DEVELOPMENT	351	-0.286022679830966	-1.6136715428042	1.2283069179e-05	0.00028545340977447	0.000197624526776163	3498	tags=26%, list=13%, signal=23%	ATP8A2/SRF/HESX1/MYOM2/VSTM4/SDK2/MITF/FRS2/LRP5/ATP2B4/FGF2/TMEM135/CRYGN/IMPG2/AHI1/SLITRK6/UNC45B/ISL1/FBN2/WNT9B/NAGLU/P2RY12/BCL2/MFRP/JAG1/PRICKLE1/COL8A2/LAMB2/TMEM231/TDRD7/ALDH1A3/RBP4/LAMC3/DLL4/CRYAB/NES/WNT5A/FGF10/ACVRL1/SKIL/KLF4/OSR2/VIM/SP3/RORB/ADAMTS18/BMP4/COL5A1/TTC8/RHOJ/BMPR1B/PTPRM/PXDN/MFAP5/STAU2/BMP7/FSCN2/NFIA/C3/NOTCH1/AGTPBP1/PDE6A/SEMA3A/MDM1/CACNA1C/FZD4/TWSG1/CDKN1…
GOBP_STRESS_FIBER_ASSEMBLY	GOBP_STRESS_FIBER_ASSEMBLY	106	-0.403195676547489	-1.88159448743814	1.23801361664495e-05	0.000286713672533034	0.000198497029337865	3871	tags=35%, list=15%, signal=30%	TACR1/ARHGAP6/CGNL1/SRF/CORO2B/SORBS3/PTGER4/ARRB1/RHPN2P1/ARHGEF10L/INPP5K/ROCK1/PPM1F/FHDC1/TJP1/RHPN1/CLASP1/TTC8/ARHGAP28/ARHGEF10/MYOC/DLC1/LIMCH1/WNT11/ROCK2/CLASP2/ARHGEF15/TPM1/CCDC88A/CD47/ITGB5/RGCC/ASAP3/PFN2/ELN/SFRP1/FRMD7
GOBP_DEVELOPMENTAL_GROWTH_INVOLVED_IN_MORPHOGENESIS	GOBP_DEVELOPMENTAL_GROWTH_INVOLVED_IN_MORPHOGENESIS	224	-0.32499204800853	-1.73184905932297	1.26044520740896e-05	0.00029090206114442	0.000201396726062223	4103	tags=30%, list=16%, signal=26%	EDN3/PPP3CB/TNN/GSK3B/MED12/SRF/SFRP2/ARHGAP4/SEMA6A/ADNP/IMPACT/TIAM1/SLC23A2/SYT17/SIX1/SEMA5A/SEMA3E/PLXNA3/PRICKLE1/S100B/LAMB2/MAP1B/MAGI2/SYT1/WNT5A/RTN4R/FGF10/CPNE6/TMEM108/RND2/SYT4/BMP4/FLRT1/EXT1/SEMA3B/CRABP2/EDN1/SLC9A6/NOTCH1/WNT11/VCL/NDN/RNF157/SEMA3A/FGFR2/COBL/SEMA3D/NRN1/SEMA5B/HDAC6/DCLK1/PLXNA1/FLRT3/CDKL5/ESR1/L1CAM/RARG/MAP2/SEMA3C/SLIT2/NLGN3/NKD1/EPB41L5/SFRP1/SEMA3G/CTTN…
GOBP_FOCAL_ADHESION_ASSEMBLY	GOBP_FOCAL_ADHESION_ASSEMBLY	84	-0.435977424563408	-1.93658121263361	1.26481382778257e-05	0.000290907180389991	0.000201400270207954	3797	tags=44%, list=15%, signal=38%	ARHGAP6/SLK/CORO2B/PEAK1/TLN1/PTPRK/BCL2/DAPK3/ROCK1/PPM1F/DMTN/AJUBA/FAM107A/ACVRL1/CLASP1/PTPRA/CORO1C/DUSP3/MYOC/DLC1/LIMCH1/GREM1/VCL/ROCK2/ACTN2/CLASP2/EPHA3/COL16A1/PTK2/THY1/THSD1/TEK/KDR/APOD/EPB41L5/SFRP1/CTTN
GOBP_REGULATION_OF_CALCIUM_ION_TRANSPORT	GOBP_REGULATION_OF_CALCIUM_ION_TRANSPORT	212	-0.332822401683838	-1.75227602489971	1.32866517997491e-05	0.000304546440053838	0.000210842974846776	4030	tags=31%, list=16%, signal=27%	PPP3CB/CACNA1D/NPPA/RYR2/GNB5/SNCA/TMEM38A/SLN/BDKRB1/FCRL3/PLCG1/PIK3CG/CXCL11/CAMK2A/CXCL9/BCL2/CACNB4/REM1/INPP5K/UBR3/AHNAK/CASQ1/CALM2/GSTM2/CCL3/MIR133A1/SRI/CALM3/ADRA2A/JPH2/PSEN2/PRNP/CACNA2D1/ATP1A2/CLIC2/HOMER2/PDGFB/ATP2B1/APLNR/ADCYAP1R1/GPER1/CACNA1C/ATP1B1/TSPAN13/CASQ2/ACE/SLC8A1/WFS1/SESTD1/CRACR2B/TRPC1/THY1/IL16/TRPC6/MYLK/PLN/DMD/CASK/PKD2/PLP1/NOS3/CAV1/AKAP5/CAMK2G/CALM1/RAM…
GOCC_SMALL_SUBUNIT_PROCESSOME	GOCC_SMALL_SUBUNIT_PROCESSOME	70	0.478007984953819	2.00257245399656	1.33919319793597e-05	0.000305911947910766	0.000211788340481916	7591	tags=54%, list=29%, signal=39%	AATF/FCF1/NOP14/DNTTIP2/IMP4/NAT10/PDCD11/DHX37/NOL10/PNO1/UTP3/IMP3/HEATR1/RPS6/XRCC5/UTP14A/BMS1/TBL3/NOL7/DCAF13/WDR75/UTP20/NOP58/PWP2/C1orf131/FBL/WDR43/WDR3/RPS12/RPS17/DIMT1/EMG1/RPS13/WDR36/NOP56/KRR1/RPS27/RPS19BP1
GOCC_RNA_POLYMERASE_I_COMPLEX	GOCC_RNA_POLYMERASE_I_COMPLEX	10	0.850847113256925	2.20735184866924	1.36778638319133e-05	0.000311380757234679	0.000215574495481856	3166	tags=80%, list=12%, signal=70%	POLR2H/POLR1C/POLR2L/POLR1D/POLR1B/POLR2K/POLR2F/POLR1E
GOBP_REGULATION_OF_MUSCLE_CELL_DIFFERENTIATION	GOBP_REGULATION_OF_MUSCLE_CELL_DIFFERENTIATION	137	-0.373575031747667	-1.82690982108283	1.42853948631924e-05	0.000324108975658803	0.000224386469893927	3991	tags=34%, list=15%, signal=29%	MIR145/ID2/OLFM2/MIR22/SRF/KAT2A/FRS2/RBPMS2/PARP2/BCL2/CYP26B1/RBM38/HDAC9/LAMB2/TBX1/RBM24/NFATC3/EFEMP2/BHLHE41/HDAC5/NFATC2/MIR133A1/MIR140/MEGF10/LAMC1/SMAD4/BMP4/IGF1/SETD3/MIR100/EDN1/PDGFB/PRDM6/NOTCH1/MYOCD/GPER1/SOX6/FGFR2/FZD7/DMPK/TMEM119/MEF2C/FGF9/IGF2/HEY2/EFNB2/PI16
GOBP_REGULATION_OF_CALCIUM_ION_TRANSMEMBRANE_TRANSPORT	GOBP_REGULATION_OF_CALCIUM_ION_TRANSMEMBRANE_TRANSPORT	145	-0.3704048994237	-1.83099599871791	1.51111312859681e-05	0.000341685140868191	0.000236554765010069	4164	tags=34%, list=16%, signal=29%	TMC2/PPP3CB/NPPA/RYR2/GNB5/SNCA/TMEM38A/SLN/BDKRB1/PLCG1/PIK3CG/CXCL11/CXCL9/BCL2/CACNB4/REM1/UBR3/AHNAK/CASQ1/CALM2/GSTM2/MIR133A1/SRI/CALM3/ADRA2A/JPH2/PSEN2/PRNP/CACNA2D1/ATP1A2/CLIC2/APLNR/ADCYAP1R1/GPER1/CACNA1C/ATP1B1/TSPAN13/CASQ2/SLC8A1/SESTD1/TRPC1/THY1/PLN/DMD/PKD2/PLP1/CAV1/AKAP5/CALM1/RAMP3
GOBP_POSITIVE_REGULATION_OF_VASCULAR_ENDOTHELIAL_GROWTH_FACTOR_PRODUCTION	GOBP_POSITIVE_REGULATION_OF_VASCULAR_ENDOTHELIAL_GROWTH_FACTOR_PRODUCTION	27	0.64563749538806	2.17538465649183	1.56982991309071e-05	0.000353766720818724	0.000244919059983176	3423	tags=67%, list=13%, signal=58%	HIF1A/ADORA2B/ARNT/IL6/RELA/C5AR1/CYP1B1/ATF4/PTGS2/RORA/SULF1/IL6ST/CCBE1/C5/C3AR1/HPSE/CXCL17/EIF2AK3
GOBP_CELL_SURFACE_PATTERN_RECOGNITION_RECEPTOR_SIGNALING_PATHWAY	GOBP_CELL_SURFACE_PATTERN_RECOGNITION_RECEPTOR_SIGNALING_PATHWAY	66	0.486473046434658	2.02106206445556	1.62830018844684e-05	0.000365711851049486	0.000253188888362521	6197	tags=52%, list=24%, signal=39%	FLOT1/TLR2/NFKBIA/IRAK2/TNFAIP3/LBP/TLR5/TNIP2/IRAK4/RELA/MYD88/MFHAS1/LYN/TMEM126A/NOD2/PIK3AP1/RIPK2/PELI1/CD14/F2RL1/NMI/IFI35/IRAK1/TRAF6/TLR1/COLEC10/TIRAP/MAP3K7/NINJ1/ZNRF1/LY96/TICAM2/NR1D1/WDFY1
GOCC_GLYCOPROTEIN_COMPLEX	GOCC_GLYCOPROTEIN_COMPLEX	21	-0.688144875611635	-2.29833914839213	1.64065660180034e-05	0.000367254670095308	0.000254257009721004	5287	tags=62%, list=20%, signal=49%	GP5/SNTG2/SGCZ/SSPN/DAG1/SGCE/SNTA1/SGCD/FLNA/SGCG/DMD/SGCB/PGM5
GOBP_T_HELPER_17_CELL_DIFFERENTIATION	GOBP_T_HELPER_17_CELL_DIFFERENTIATION	31	0.617370415390073	2.14890922571497	1.680750708072e-05	0.000374825404378698	0.0002594983651537	3282	tags=52%, list=13%, signal=45%	STAT3/NFKBIZ/IL6/ENTPD7/TNFSF18/LOXL3/SMAD7/JAK1/SOCS3/RORA/ZC3H12A/ZBTB7B/MIR21/RC3H1/JUNB/MALT1
GOBP_RNA_SPLICING_VIA_TRANSESTERIFICATION_REACTIONS	GOBP_RNA_SPLICING_VIA_TRANSESTERIFICATION_REACTIONS	301	0.315822741118992	1.69252218653121	1.68817246778588e-05	0.000374825404378698	0.0002594983651537	6589	tags=35%, list=25%, signal=26%	WTAP/DDX23/NUP98/PRDX6/RBM19/HNRNPC/HNRNPF/PRMT5/SF3B5/SNRPD2/PRPF4/BUD31/RBM8A/PQBP1/RBMXL1/SRSF4/KHDRBS3/RBM22/SMU1/RBM47/CTNNBL1/CWC22/GEMIN5/SRSF12/EIF4A3/GPATCH1/SRSF9/SNRPC/ZCCHC8/EFTUD2/RNF113A/PAXBP1/KHSRP/HSPA8/RBM4/PPIL3/U2AF2/NCL/SNRPA1/DYRK1A/KHDRBS1/HNRNPA3/SF3A1/SF3B3/JMJD6/DAZAP1/RBM7/NPM1/RBM44/KDM1A/TXNL4B/SNRPG/SRSF3/PRPF19/SF3A3/SNRPD1/HNRNPU/SNRNP35/SF3B6/PRPF31/CELF1/DHX16/SM…
GOBP_EPITHELIAL_CELL_PROLIFERATION	GOBP_EPITHELIAL_CELL_PROLIFERATION	410	-0.278987647382659	-1.59721545718704	1.69127853163554e-05	0.000374825404378698	0.0002594983651537	3683	tags=28%, list=14%, signal=24%	MIR22/ATOH8/CCL11/BGLAP/F3/SFRP2/SRSF6/VSTM4/EPB41L4B/ROBO1/PLCG1/SYNJ2BP/RAF1/FRS2/FGF2/RREB1/CDKN2B/RASGRF1/NLRC3/CLEC12B/PLXNB3/MCC/SIX1/COL4A3/WDR77/PTPRK/SEMA5A/MAP2K5/FGF16/VEGFB/FLCN/JAG1/COL8A2/TBX1/RAB33B/PTCH1/EMC10/DACH1/PURA/DLL4/ACVR2A/HYAL1/MIR24-1/AGTR1/AKT3/WNT5A/FGF10/HMGB1/ACVRL1/GATA2/OSR2/RICTOR/FST/RGN/THBS4/LAMC1/BMP4/NR4A3/HSPG2/EDNRB/LAMA5/IGF1/PTPRM/MAPK1/ERBB2/FGF18/SCG2…
GOMF_PHOSPHORIC_ESTER_HYDROLASE_ACTIVITY	GOMF_PHOSPHORIC_ESTER_HYDROLASE_ACTIVITY	313	-0.291134752016149	-1.61388106596958	1.7029047494824e-05	0.000376156484761905	0.00026041989602993	3861	tags=26%, list=15%, signal=23%	LCK/EYA1/MYH6/SACM1L/PLCH2/F2RL2/MTM1/PLD3/PDE9A/ENPP6/STYX/PLCG1/NT5M/GDPD5/INPPL1/PDE1C/DUSP1/PTPRK/PTPRH/BPNT1/NAPEPLD/PPP1R3E/FIG4/PHLPP2/ALPL/INPP5K/PTPN4/INPP4A/GDPD1/DUSP28/PDE10A/PPM1F/DUSP26/ENPP1/DUSP19/NT5C2/PTPRA/PON3/CHRM3/PTPN11/PLCD1/FBP2/PPM1M/PTPRM/SMPD3/DUSP3/ATP1A2/PPM1A/PPP2R5A/PLCD3/CDC14B/PDE5A/MPPE1/PLCG2/PTPN14/PLCB1/PDE6A/DUSP4/PTPN3/PTK2/PTPRD/LPIN3/INPP4B/PPP2CB/PPP1R3C…
GOBP_TELOMERE_ORGANIZATION	GOBP_TELOMERE_ORGANIZATION	150	0.393234687219515	1.90629164293035	1.74458364765174e-05	0.000384095340583325	0.000265916108620601	5089	tags=37%, list=20%, signal=30%	SP100/MYC/HNRNPC/CCT4/TEP1/TCP1/DKC1/CCT2/MAD2L2/NOP10/DOT1L/TNKS1BP1/HSP90AB1/NAT10/NABP2/FEN1/RFC1/POT1/AURKB/HMBOX1/ACD/SMG6/PKIB/EZH2/DCLRE1C/EXO1/TFPT/XRCC5/TERF2/TINF2/SPDYA/BLM/APEX1/MAPK15/WRAP53/SLF1/PARP3/PML/CCT8/EID3/SMG1/HNRNPU/PINX1/RPA3/NSMCE1/CTC1/XRCC6/CCNE1/INO80/SRC/GAR1/GNL3/ACTR8/CCNE2/ACTL6A/RAD51
GOBP_POSITIVE_REGULATION_OF_WNT_SIGNALING_PATHWAY	GOBP_POSITIVE_REGULATION_OF_WNT_SIGNALING_PATHWAY	136	-0.369511902426959	-1.80238221806995	1.75521212127209e-05	0.00038516835172702	0.000266658973523373	3311	tags=32%, list=13%, signal=28%	ADNP/EDA/DKK2/FGF2/SEMA5A/RECK/RSPO1/CSNK1G3/DAPK3/AMER1/ATP6AP2/TBL1XR1/WNT5A/FGF10/WNK2/JUP/RSPO4/PPM1A/ADGRA2/HHEX/DIXDC1/RSPO2/FGFR2/JRK/NRARP/ZBED3/RSPO3/DACT1/DAAM2/LGR5/GPC3/ILK/FGF9/ATP6V1C2/TBL1X/LGR6/PPM1B/NKD1/LRRK2/SFRP1/SFRP4/CAV1/ANKRD6/GPRC5B
GOMF_RIBONUCLEOPROTEIN_COMPLEX_BINDING	GOMF_RIBONUCLEOPROTEIN_COMPLEX_BINDING	155	0.371533741452623	1.82224839691576	1.7681495250691e-05	0.000386739371610703	0.000267746618828834	4112	tags=35%, list=16%, signal=29%	YBX3/SRP68/HSPA5/CPEB4/PRMT5/PIM1/SRP72/SNRPD2/SEC61G/SEC61A1/PQBP1/MRRF/XPO5/GTPBP4/ETF1/PPP1CA/DERL2/EIF2S1/GEMIN5/NAA16/EIF4A3/ABCE1/SND1/SMG6/EZH2/MRPS27/ZC3H12A/EIF1/DERL1/WDR12/NEAT1/ERI1/NME1/TIMM50/EIF1B/SEC61A2/TTC5/DERL3/NPM1/SECISBP2L/RPSA/CCDC47/DHX29/NDUFAB1/EIF5AL1/HNRNPU/ZNF593/SPATA5L1/PRPF31/YTHDF1/PES1/SECISBP2/RNASEL/YTHDF3
GOBP_REGULATION_OF_SYNAPSE_ASSEMBLY	GOBP_REGULATION_OF_SYNAPSE_ASSEMBLY	101	-0.410951458263259	-1.91127001884667	1.77446187302798e-05	0.000386855808344505	0.000267827230072662	4160	tags=41%, list=16%, signal=34%	EFNB3/SLITRK2/AMIGO1/SNCA/OXTR/SLITRK3/CBLN2/ADNP/OGT/SLITRK6/LRRTM2/SIX1/NLGN1/LRRC4B/EPHB3/LINGO2/CBLN1/SLITRK1/WNT5A/AGRN/PDLIM5/FZD1/STAU2/COLQ/LRRN1/SLITRK5/CLSTN1/ARHGEF15/PTPRD/FLRT3/MEF2C/EEF2K/AMIGO2/PTPN13/NEGR1/NLGN3/NTRK2/FLRT2/NRXN1/CLSTN2/EPHA7
GOBP_INTRINSIC_APOPTOTIC_SIGNALING_PATHWAY_IN_RESPONSE_TO_ENDOPLASMIC_RETICULUM_STRESS	GOBP_INTRINSIC_APOPTOTIC_SIGNALING_PATHWAY_IN_RESPONSE_TO_ENDOPLASMIC_RETICULUM_STRESS	56	0.50812807950653	2.03539805544503	1.79821460969528e-05	0.000390761376061381	0.000270531124807882	3668	tags=43%, list=14%, signal=37%	CASP4/PTPN2/ERO1A/MAP3K5/HYOU1/ITPR1/CEBPB/ERN1/PTPN1/XBP1/DDIT3/BCL2L11/PPP1R15A/ATF4/BCL2L1/TXNDC12/NCK2/TNFRSF10B/TRIB3/PML/BRSK2/EIF2AK3/CREB3L1/PMAIP1
GOBP_RESPONSE_TO_HYDROGEN_PEROXIDE	GOBP_RESPONSE_TO_HYDROGEN_PEROXIDE	96	0.427227740237415	1.91416318313673	1.81983236562014e-05	0.000394179224048401	0.000272897362407081	2085	tags=29%, list=8%, signal=27%	HMOX1/SOD2/STK24/FOSL1/MAP3K5/TNFAIP3/IL18BP/ERN1/IL6/BNIP3/RELA/PPIF/KDM6B/TXN/CYP1B1/CASP3/SIRPA/RPS3/MAPK13/TRPA1/CRK/GPX1/RIPK1/EZH2/ADAM9/ECT2/TXNIP/SPHK1
GOBP_DEVELOPMENTAL_CELL_GROWTH	GOBP_DEVELOPMENTAL_CELL_GROWTH	216	-0.328700615427748	-1.74137747791585	1.85093480710469e-05	0.000398337834853751	0.000275776443421047	3490	tags=27%, list=13%, signal=24%	ARHGAP4/SEMA6A/ADNP/MAP2K4/IMPACT/TIAM1/SLC23A2/PRMT2/SYT17/PARP2/SEMA5A/SEMA3E/PLXNA3/PRICKLE1/S100B/ADRA1A/LAMB2/MAP1B/SYT1/MIR24-1/WNT5A/RTN4R/CPNE6/TMEM108/RND2/SYT4/FLRT1/EXT1/PDLIM5/SEMA3B/IGF1/CRABP2/EDN1/SLC9A6/VCL/NDN/RNF157/SEMA3A/COBL/SEMA3D/NRN1/SEMA5B/SORBS2/HDAC6/DCLK1/PLXNA1/FLRT3/CDKL5/L1CAM/RARG/MAP2/SEMA3C/SLIT2/NLGN3/SEMA3G/CTTN/EPHA7/PI16/SLIT3
GOBP_RESPONSE_TO_TRANSFORMING_GROWTH_FACTOR_BETA	GOBP_RESPONSE_TO_TRANSFORMING_GROWTH_FACTOR_BETA	273	-0.306889390421647	-1.66926984332608	1.84829780773643e-05	0.000398337834853751	0.000275776443421047	3782	tags=28%, list=15%, signal=24%	SAP30L/ING2/APAF1/SNX25/LTBP4/NR3C1/VASN/OGT/COL4A2/CDKN2B/PBLD/CREBBP/FMOD/FBN2/PTPRK/ZFYVE9/FLCN/SMAD5/GIPC1/CIDEA/ROCK1/GDF10/RASL11B/NREP/WNT5A/ACVRL1/SKIL/SLC2A10/MIR140/SMAD4/EDN1/PPM1A/TGFB1I1/SMAD2/PPARG/ITGB8/PDGFD/JUN/MYOCD/PMEPA1/SOX6/ROCK2/WWOX/FGFR2/NPNT/TWSG1/HYAL2/CDKN1C/IL17RD/CX3CR1/LTBP2/ITGA8/PTK2/CLEC3B/CLDN5/ACTA2/FERMT1/RBBP7/TNXB/CTSK/FOS/MEF2C/CAV2/ITGB5/ASPN/MXRA5/TGFB2/H…
GOCC_RUFFLE	GOCC_RUFFLE	174	-0.347698326157126	-1.78042966814714	1.97947045599828e-05	0.00042463447955117	0.00029398208324239	3617	tags=31%, list=14%, signal=27%	MTM1/PDE9A/PLCG1/AMOT/TIAM1/PACSIN1/BAIAP2/WIPF1/TLN1/ITGAV/PSD/TLR4/FRMD4B/KLHL41/S100B/FGD6/ACAP2/INPP5K/ROCK1/MYADM/EZR/FAM107A/ARHGEF4/APC/LIMA1/MYO1C/RASGRP2/CORO1C/S100A6/AIF1L/ERBB2/PLEKHA1/DLC1/RASA1/C2CD5/PLCG2/CDK6/FSCN1/FGD5/SH2D3C/EPS8L2/MYO6/COBL/CLASP2/TPM1/CYTH3/FERMT1/CDKL5/PSD3/ASAP3/EPB41L5/PDLIM7/CTTN/PODXL
GOMF_EXTRACELLULAR_MATRIX_BINDING	GOMF_EXTRACELLULAR_MATRIX_BINDING	51	-0.506713752029237	-2.08049498870673	1.99808065569562e-05	0.000427257310816958	0.000295797916474596	1713	tags=37%, list=7%, signal=35%	AGRN/ADGRG6/PXDN/CD248/FBLN2/SPARCL1/BCAM/SSC5D/NTN4/THSD1/TINAGL1/SMOC2/CLEC14A/SLIT2/ELN/DCN/SPARC/ITGA6/OLFML2A
GOBP_PROTEIN_LOCALIZATION_TO_SYNAPSE	GOBP_PROTEIN_LOCALIZATION_TO_SYNAPSE	71	-0.463640384524899	-1.99631236876119	2.01213898038146e-05	0.00042889319094564	0.00029693046569357	3686	tags=37%, list=14%, signal=32%	RAB11A/GRIN2C/SLITRK3/NSG1/OGT/HSPB1/BAIAP2/NLGN1/GPC6/DAG1/PCLO/WNT5A/GRIP1/ERBB4/STAU2/ERBB2/KIF5B/CLSTN1/MAP1A/RELN/ZDHHC2/C1QL3/GRIP2/GRIN2A/NRXN1/LGI1
GOBP_CELL_CELL_JUNCTION_ASSEMBLY	GOBP_CELL_CELL_JUNCTION_ASSEMBLY	134	-0.368993691818085	-1.79260012384778	2.04727210077037e-05	0.000434996576839875	0.000301155949460022	4693	tags=37%, list=18%, signal=31%	CDH22/CLDN11/PIP5K1C/PKN2/FRMPD2/F11R/CDH13/ILDR1/CLDN19/ARL2/POF1B/CDH19/DSG1/SRF/STRN/CTNND2/GJB2/TLN1/PKP1/CDH10/FLCN/ROCK1/ACE2/TBX5/TJP1/GJC1/APC/TBCD/JUP/MYO1C/CDH24/MPDZ/CD9/WNT11/FSCN1/VCL/APLNR/GJA4/ROCK2/CDH8/ARVCF/PRKCH/ACE/CLDN5/PECAM1/RAMP2/MPP7/CDH5/CAV1/CDH2
GOBP_REGULATION_OF_TRANSLATIONAL_INITIATION	GOBP_REGULATION_OF_TRANSLATIONAL_INITIATION	78	0.462305757479132	1.98553046890688	2.0716375265031e-05	0.000437396528860734	0.000302817479384581	5442	tags=44%, list=21%, signal=35%	EIF4EBP1/EIF2B2/GIGYF2/ALKBH1/BZW1/EIF5/BZW2/PPP1CA/PPP1R15A/KLHL25/EIF2S1/PAIP2/ATF4/CDC123/EIF2B5/RBM4/EIF1/AGO2/NCK2/DNAJC3/EIF1B/EIF3B/KHDRBS1/NPM1/DHX29/EIF2AK3/YTHDF1/YTHDF3/EIF4A2/EIF4G1/EIF4G2/NCBP2/DAZL/UHMK1
GOBP_ACTION_POTENTIAL	GOBP_ACTION_POTENTIAL	132	-0.378951714075366	-1.83847292416363	2.06603003376663e-05	0.000437396528860734	0.000302817479384581	5217	tags=39%, list=20%, signal=32%	SCN4A/TRPM4/MIR1-1/SLC4A3/SOD1/KCNQ3/TMEM161B/CACNA1I/CLDN19/CACNA1D/KCNB1/KCNA1/TACR1/RYR2/YWHAH/KCNJ8/ABCC9/SCN3B/DSP/KCNJ5/KCNMB2/KCNH2/ADRA1A/CACNB4/SNTA1/CD36/MIR133A1/SRI/KCND2/CALM3/GJC1/JUP/DSG2/CACNA2D1/ATP1A2/GPER1/CACNA1C/PTPN3/GRIA1/ATP1B1/FLNA/SLC8A1/SCN2B/CTNNA3/KCNJ3/FGF12/DMD/SCN4B/NTRK2/GPD1L/CAV1/CALM1
GOBP_CELL_SUBSTRATE_JUNCTION_ORGANIZATION	GOBP_CELL_SUBSTRATE_JUNCTION_ORGANIZATION	101	-0.408951396563062	-1.90196804926714	2.15811984883146e-05	0.000454223149315377	0.000314466851193516	3797	tags=43%, list=15%, signal=36%	ARHGAP6/SLK/CORO2B/PEAK1/TLN1/PTPRK/BCL2/PRICKLE1/DAPK3/ROCK1/LAMA3/PPM1F/DMTN/AJUBA/FAM107A/ACVRL1/CLASP1/LAMC1/PTPRA/PLEC/CORO1C/DUSP3/MYOC/DLC1/LIMCH1/GREM1/VCL/ROCK2/ACTN2/CLASP2/EPHA3/COL16A1/PTK2/THY1/THSD1/TEK/KDR/APOD/EPB41L5/SFRP1/ITGA6/CTTN/ITGB4
GOBP_POSITIVE_REGULATION_OF_EPITHELIAL_CELL_MIGRATION	GOBP_POSITIVE_REGULATION_OF_EPITHELIAL_CELL_MIGRATION	156	-0.362652281611228	-1.81880708794858	2.19329893554191e-05	0.000460180243748652	0.000318591054751872	3871	tags=35%, list=15%, signal=30%	TACR1/FGFR1/RAB11A/ATOH8/EPB41L4B/PLCG1/PIK3CG/SASH1/HSPB1/HBEGF/FGF2/RREB1/SEMA5A/FGF16/PIK3C2A/RRAS/HDAC9/EMC10/PPM1F/HYAL1/AKT3/WNT5A/FGF10/HMGB1/GATA2/CLASP1/MIR143/RHOJ/EDN1/DOCK5/FGF18/PDGFB/DOCK1/PLCG2/ADGRA2/FUT1/ROCK2/MIR10A/CLASP2/CTSH/FLT4/PTK2/HDAC6/TEK/TGFB2/SMOC2/KDR/SPARC/EPB41L5/NOS3/ANXA3/ANGPT1/PLK2/GPLD1
GOBP_DNA_REPLICATION	GOBP_DNA_REPLICATION	261	0.325791296483928	1.71233901502097	2.20244353296448e-05	0.000460654830191603	0.000318919619477291	5089	tags=33%, list=20%, signal=27%	BCL6/CDK2/BAZ1A/RRM1/TOP1MT/ZPR1/POLE3/USP37/MCMBP/HMGA1/BRPF3/GINS4/TICRR/RFC2/SSRP1/POLE4/POLD3/SLFN11/GTPBP4/RBMS1/CHAF1B/REV3L/NFIC/SIN3A/POLD4/TSPYL2/FEN1/RFC1/GINS3/ORC1/CDC45/MCM10/TIMELESS/SAMHD1/S100A11/TFPT/CDC7/RFWD3/TEFM/RRM2/FBXO5/SET/TERF2/DNAJA3/BLM/GINS1/EME1/HELB/POLD2/ESCO2/JADE1/TTF1/POLE2/KAT7/THOC1/POLQ/RFC4/TOP1/JADE3/RPA3/DBF4/PPP2CA/ANKRD17/WAPL/CDK1/UCN/POLG2/SDE2/METTL4/…
GOBP_RESPONSE_TO_PEPTIDOGLYCAN	GOBP_RESPONSE_TO_PEPTIDOGLYCAN	11	0.820299389410002	2.1769311794504	2.21850735114325e-05	0.000462569149570149	0.000320244937194051	1712	tags=64%, list=7%, signal=59%	IRAK3/IL6/RELA/MYD88/C5AR1/NOD2/RIPK2
GOBP_CARDIAC_MUSCLE_CELL_ACTION_POTENTIAL_INVOLVED_IN_CONTRACTION	GOBP_CARDIAC_MUSCLE_CELL_ACTION_POTENTIAL_INVOLVED_IN_CONTRACTION	52	-0.508113921267321	-2.10051823719499	2.26080790060676e-05	0.000469925070768977	0.000325337573666917	3982	tags=42%, list=15%, signal=36%	CACNA1D/RYR2/KCNJ8/SCN3B/DSP/KCNJ5/KCNH2/SNTA1/MIR133A1/GJC1/JUP/DSG2/CACNA2D1/CACNA1C/FLNA/SCN2B/CTNNA3/KCNJ3/FGF12/SCN4B/GPD1L/CAV1
GOBP_CARDIAC_MUSCLE_CELL_CONTRACTION	GOBP_CARDIAC_MUSCLE_CELL_CONTRACTION	73	-0.449269964428998	-1.9480595067783	2.2755438882414e-05	0.000471523691764696	0.000326444327718385	3982	tags=40%, list=15%, signal=34%	CACNA1D/RYR2/PIK3CA/GSN/KCNJ8/ABCC9/SCN3B/DSP/KCNJ5/KCNH2/SNTA1/MIR133A1/SRI/SGCD/GJC1/JUP/DSG2/CACNA2D1/ATP1A2/CACNA1C/FLNA/SCN2B/CTNNA3/KCNJ3/FGF12/PLN/SCN4B/GPD1L/CAV1
GOCC_COLLAGEN_TRIMER	GOCC_COLLAGEN_TRIMER	80	-0.440151142719583	-1.93062790384388	2.29089962108208e-05	0.000473240468021679	0.000327632882781135	6136	tags=51%, list=24%, signal=39%	COL18A1/COL6A2/C1QTNF5/C1QTNF9B/COL14A1/COL8A1/COL2A1/COL1A1/SCARA3/COL22A1/SFTPD/COL26A1/FCN3/EDA/COL4A2/COL9A3/COL6A1/COL4A3/EMID1/COL8A2/COL5A1/CTHRC1/COL25A1/COL28A1/COLQ/COL15A1/C1QTNF3/COL9A2/COL4A6/COL16A1/COL10A1/C1QTNF9/COL12A1/C1QL3/ADIPOQ/COL1A2/C1QTNF2/COL6A6/C1QTNF7/COL4A5/COL21A1
GOMF_NUCLEOTIDYLTRANSFERASE_ACTIVITY	GOMF_NUCLEOTIDYLTRANSFERASE_ACTIVITY	125	0.394621364113165	1.85998109434083	2.30222781248236e-05	0.000474117253813676	0.000328239897345664	3236	tags=30%, list=12%, signal=26%	UAP1/NANS/POLR2H/POLR3A/POLE3/SIRT4/NUDT5/POLR1C/TEP1/FICD/POLR3C/POLE4/POLD3/DKC1/PAPOLA/POLR2L/PARP6/REV3L/POLR1D/POLD4/POLR2I/THG1L/POLR1B/POLR2K/PARP9/POLR2A/TERF2/TRNT1/POLM/GPHN/POLE2/POLR2F/COASY/PARP3/ABL1/NMNAT1/POLQ
GOCC_DISTAL_AXON	GOCC_DISTAL_AXON	249	-0.309556961265257	-1.67673564021955	2.4241469852776e-05	0.000497693735351626	0.000344562319315209	4197	tags=27%, list=16%, signal=23%	SLC6A3/CAD/TIAM2/KCNA1/PALLD/KCNK2/PCDH9/TNN/AMFR/SNCA/APBB1/CALB2/TRAK1/ARHGAP4/SLC2A13/RASGRF1/TIAM1/PACSIN1/GDPD5/SIGMAR1/STMN2/LMTK2/PINK1/MAP1B/ROR1/PTCH1/OPRK1/LAMP5/KLC1/RTN4R/ADRA2A/OPHN1/COPG2/PSEN2/NGEF/PRNP/DCTN2/IGHMBP2/UNC5C/FEZ1/FSCN1/GPER1/PRSS12/BOC/CDH8/EXOC6/COBL/KCNA6/PRRT2/UNC13C/KCNC4/FLNA/SLC8A1/MYO9A/GRIK3/FLRT3/APBB2/THY1/CDKL5/L1CAM/MAP2/NDRG2/NEO1/NTRK2/LRRK2/GPM6A/CTTN/…
GOBP_REGULATION_OF_TRANSCRIPTION_FROM_RNA_POLYMERASE_II_PROMOTER_IN_RESPONSE_TO_STRESS	GOBP_REGULATION_OF_TRANSCRIPTION_FROM_RNA_POLYMERASE_II_PROMOTER_IN_RESPONSE_TO_STRESS	32	0.594071383729182	2.08580738898354	2.4972600028584e-05	0.00051113642810799	0.000353868937150577	3536	tags=53%, list=14%, signal=46%	HMOX1/VEGFA/HIF1A/HSPA5/ARNT/CEBPB/VHL/BAG3/RBPJ/DDIT3/ATF4/SIN3A/MUC1/NCK2/EPAS1/EGR1/CREB3L1
GOBP_POSITIVE_REGULATION_OF_CELL_JUNCTION_ASSEMBLY	GOBP_POSITIVE_REGULATION_OF_CELL_JUNCTION_ASSEMBLY	96	-0.412102150353725	-1.89643467059368	2.56886176594429e-05	0.000524188774373937	0.000362905311093927	3529	tags=41%, list=14%, signal=35%	OXTR/SLITRK3/CBLN2/ADNP/SLITRK6/LRRTM2/NLGN1/LRRC4B/EPHB3/LINGO2/CBLN1/ROCK1/SLITRK1/PPM1F/ACE2/TBX5/AGRN/MYOC/STAU2/LRRN1/SLITRK5/CLSTN1/COL16A1/PTPRD/FLRT3/CLDN5/THY1/TEK/EEF2K/AMIGO2/KDR/NLGN3/NTRK2/EPB41L5/SFRP1/FLRT2/NRXN1/CLSTN2/CAV1
GOBP_INTERLEUKIN_1_MEDIATED_SIGNALING_PATHWAY	GOBP_INTERLEUKIN_1_MEDIATED_SIGNALING_PATHWAY	31	0.610268383183678	2.12418885987106	2.60450732932182e-05	0.000529847038150486	0.000366822628816979	3885	tags=58%, list=15%, signal=49%	NFKBIA/IL1RAP/IRAK2/IRAK3/TNIP2/IL6/IRAK4/RELA/IL1R1/IL1R2/MYD88/OTUD4/IL1RL2/MIR21/EGR1/MIR27A/IRAK1/TRAF6
GOMF_GROWTH_FACTOR_BINDING	GOMF_GROWTH_FACTOR_BINDING	125	-0.377567331918619	-1.80878802338761	2.64350181725502e-05	0.000534530442987548	0.000370065034172574	3542	tags=34%, list=14%, signal=29%	LTBP4/S100A13/VASN/KL/COL6A1/NKD2/ITGAV/IGFBP2/INSR/FGFR3/IL10RA/CD36/ACVR2A/ACVRL1/FGFRL1/COL5A1/IGFBPL1/PXDN/ERBB2/PDGFB/IL11RA/FGFR2/ERBB3/TWSG1/HYAL2/LTBP2/FLT4/FLT1/SORT1/TEK/HTRA1/COL1A2/KDR/NTRK2/CHRDL1/CD109/KAZALD1/ITGA6/IGFBP6/ITGB4/EPHA7/LTBP1
GOBP_SIGNAL_TRANSDUCTION_IN_RESPONSE_TO_DNA_DAMAGE	GOBP_SIGNAL_TRANSDUCTION_IN_RESPONSE_TO_DNA_DAMAGE	177	0.357084283714437	1.79053831592767	2.64106645612461e-05	0.000534530442987548	0.000370065034172574	7288	tags=44%, list=28%, signal=32%	SOX4/CDK2/IER3/NDRG1/SP100/CHEK2/SNAI2/GIGYF2/GTSE1/BCL3/TICRR/SESN2/USP10/CDKN1A/WAC/DTX3L/RPS27L/MAD2L2/DOT1L/MIF/FEM1B/MUC1/GADD45A/HIPK2/DYRK3/RFWD3/BRSK1/PARP9/THOC5/SPRED1/BLM/RPL26/ACER2/EME1/DYRK1A/TRIM39/NPM1/PML/ABL1/THOC1/KDM1A/PRPF19/PMAIP1/CDK1/SDE2/SYF2/BATF/CASP2/ZNF830/PAXIP1/ZNF385A/CLSPN/FBXO6/RAD51/PTTG1IP/HINFP/RPA4/MDM2/UIMC1/FOXO4/BID/E2F7/PLK1/CLOCK/ATR/BABAM1/CUL4A/DTL/CEP…
GOBP_NEGATIVE_REGULATION_OF_VIRAL_PROCESS	GOBP_NEGATIVE_REGULATION_OF_VIRAL_PROCESS	80	0.441623500427685	1.9129199754795	2.75149432188591e-05	0.000554691310132001	0.000384022764899867	4486	tags=34%, list=17%, signal=28%	PTX3/PLSCR1/IFITM2/IFITM3/IFI16/SNX3/HMGA2/TNIP1/MAVS/TRIM27/TRIM8/ISG20/UBP1/TRIM11/TRIM59/C18orf25/TRIM21/CSNK2B/ZFP36/ZC3HAV1/APOBEC3B/APOBEC3G/APOBEC3A/SRPK1/RNASEL/MIR30C1/IFITM1
GOBP_SMALL_GTPASE_MEDIATED_SIGNAL_TRANSDUCTION	GOBP_SMALL_GTPASE_MEDIATED_SIGNAL_TRANSDUCTION	471	-0.263345849567309	-1.52629618155835	2.76112392424025e-05	0.000554961033781983	0.000384209499431187	3717	tags=25%, list=14%, signal=22%	PLEKHG3/CDC42EP2/F2RL2/CGNL1/CHML/GPR20/ARHGEF17/ARHGAP4/ROBO1/P2RY10/GARNL3/SYNJ2BP/RAF1/PIK3CG/OGT/ARHGAP1/ARRB1/DOCK9/AMOT/FGF2/ARHGAP23/RASGRF1/TIAM1/KCTD10/SIPA1L2/ITGAV/SCAI/P2RY8/RALGAPA1/HACE1/PSD/RAP2C/LZTR1/ARHGEF40/ARHGEF10L/LAT/GPR174/ABRA/PLEKHG4B/IQSEC3/FLCN/TRIO/SRGAP3/RRAS/RERG/RAB33B/ROCK1/PREX2/LPAR4/ARHGAP10/ABR/ARHGAP20/AGTR1/RALGPS1/RTN4R/FGF10/ARHGEF4/RHOBTB2/DAB1/ADRA2A/RND…
GOMF_WNT_PROTEIN_BINDING	GOMF_WNT_PROTEIN_BINDING	32	-0.591722533577427	-2.18028204521723	2.89367493123993e-05	0.000576028686463919	0.000398795014086072	3556	tags=56%, list=14%, signal=49%	SFRP2/LRP5/RECK/ROR1/FZD2/TRABD2A/LRP6/FZD8/CTHRC1/FZD1/SFRP5/FZD4/FZD7/ROR2/FZD6/SFRP1/SFRP4/FRZB
GOBP_APPENDAGE_MORPHOGENESIS	GOBP_APPENDAGE_MORPHOGENESIS	128	-0.380747974560372	-1.82733811158617	2.88881738796941e-05	0.000576028686463919	0.000398795014086072	3922	tags=34%, list=15%, signal=29%	DLX6/ALX4/ZNF219/SFRP2/PITX1/LRP5/CREBBP/FBN2/RECK/CYP26B1/PRICKLE1/RNF165/PTCH1/TMEM231/HOXA11/WNT5A/FGF10/TBX5/OSR2/TBX4/SMAD4/BMP4/FRAS1/LMBR1/EXT1/CRABP2/BMP7/GREM1/NFIA/NOTCH1/ASPH/PKDCC/RSPO2/FGFR2/CACNA1C/OSR1/GPC3/FGF9/FZD6/RARG/TGFB2/SEMA3C/AFF3/HAND2
GOCC_VESICLE_LUMEN	GOCC_VESICLE_LUMEN	296	0.31263813598881	1.66553826843453	2.90036855428568e-05	0.000576028686463919	0.000398795014086072	4138	tags=31%, list=16%, signal=26%	VEGFA/PYGL/SERPINA3/PTX3/PNP/SERPINA1/SRGN/ALDOC/PCSK1/FN1/TIMP1/PRDX6/ORM2/HSPA6/SERPINE1/RAB27A/HGF/NFKB1/PGAM1/PKM/PDGFA/MVP/NEU1/RNASE2/CTSC/PSMD11/CANT1/PGM2/CLU/CCT2/CSTB/GPI/HK3/SERPING1/SERPINB1/MIF/HEBP2/CXCL1/PA2G4/CAP1/F5/PRDX4/FGR/HSP90AB1/GTPBP2/PSMD12/ARG1/S100A8/PAFAH1B2/S100A11/CDC37L1/ACTN1/FERMT3/FGG/FTL/CTSA/ILF2/PDXK/AMPD3/IMPDH2/S100A7/HSPA8/S100A12/XRCC5/RNASE3/CRISP3/DNAJC3…
GOCC_CHROMOSOMAL_REGION	GOCC_CHROMOSOMAL_REGION	347	0.299354920698797	1.63338958554985	2.88015677380257e-05	0.000576028686463919	0.000398795014086072	7013	tags=38%, list=27%, signal=28%	CDK2/SP100/BAZ1A/NUP98/CHEK2/CEBPB/CHMP4B/CSNK1A1/POLE3/SEH1L/TEP1/BUB3/GTF2B/DAXX/RCC2/SPC25/PPP1CA/SMARCC1/NAT10/SIN3A/AURKA/NABP2/FEN1/POT1/CHMP4A/AURKB/HMBOX1/TOX4/AHCTF1/ORC1/ACD/SKA1/SMG6/UHRF2/XPO1/SUMO3/EZH2/CHMP4C/ZNF330/MEN1/SS18L1/THOC5/HJURP/CENPN/XRCC5/SKA3/TERF2/TINF2/BIRC5/SPDYA/BLM/APEX1/DCTN1/BUB1B/ITGB3BP/SPC24/NUP85/KIF2C/CENPA/ESCO2/WRAP53/SPDL1/CHD4/SLF1/THOC3/KAT7/PML/RAD51A…
GOBP_RNA_SPLICING	GOBP_RNA_SPLICING	438	0.28095425898009	1.57292584995089	2.9569881111279e-05	0.00058553613691654	0.000405377192936314	6589	tags=33%, list=25%, signal=25%	WTAP/DDX23/NUP98/ERN1/PRDX6/ZPR1/RBM19/HNRNPC/HNRNPF/PRMT5/SF3B5/SNRPD2/PRPF4/SLC38A2/NONO/RRAGC/BUD31/RBM8A/PPP1R9B/PQBP1/RBMXL1/ZBTB8OS/SRSF4/KHDRBS3/RBM22/WBP11/SMU1/RBM47/CDK12/DDX47/CTNNBL1/CWC22/GEMIN5/SRSF12/PUS7/EIF4A3/CLASRP/GPATCH1/SRSF9/SNRPC/ZCCHC8/EFTUD2/RNF113A/PAXBP1/ESRP1/KHSRP/PDCD7/HSPA8/RBM4/PPIL3/THOC5/POLR2A/TRPT1/CLP1/U2AF2/NCL/IVNS1ABP/SNRPA1/SUPT20H/DYRK1A/USP22/KHDRBS1/HN…
GOBP_GLYCOLYTIC_PROCESS_THROUGH_FRUCTOSE_6_PHOSPHATE	GOBP_GLYCOLYTIC_PROCESS_THROUGH_FRUCTOSE_6_PHOSPHATE	22	0.67221359951435	2.15188617845494	2.993128960558e-05	0.000589206239206315	0.000407918070723725	2514	tags=45%, list=10%, signal=41%	PGK1/HK2/TPI1/ENO1/PGAM1/PKM/HK3/PFKP/GALK1/ENO2
GOBP_BIOLOGICAL_PROCESS_INVOLVED_IN_SYMBIOTIC_INTERACTION	GOBP_BIOLOGICAL_PROCESS_INVOLVED_IN_SYMBIOTIC_INTERACTION	273	0.317982133655944	1.68031387740395	2.98855841866112e-05	0.000589206239206315	0.000407918070723725	3992	tags=28%, list=15%, signal=24%	ITGB3/CXCL8/PTX3/PLSCR1/SLC3A2/IFITM2/IFITM3/ITGA5/RAB29/ZDHHC9/APOL1/GAPDH/FN1/TREM1/CHMP4B/XPR1/P4HB/CTSB/CTSL/STOM/NPC1/SNX3/CDC42/HMGA2/MYD88/SLC7A1/HSPD1/CXCL6/ANPEP/CCNK/LDLR/TRIM8/ICAM1/ITGA2/NOD2/HSP90AB1/CLEC5A/CHMP4A/TRIM22/SAP30BP/TRIM11/GPX1/BCL2L1/SAP30/ARG1/ROMO1/VPS37B/ZFYVE1/TRIM59/TAF11/CHMP4C/ZNF502/HSPA8/TNFRSF14/ZC3H12A/THOC5/TRIM21/CBL/CXCR4/NUP153/SLC1A5/AKT1/RAB9A/CHD1/F2RL…
GOBP_NEGATIVE_REGULATION_OF_ADAPTIVE_IMMUNE_RESPONSE	GOBP_NEGATIVE_REGULATION_OF_ADAPTIVE_IMMUNE_RESPONSE	60	0.484133733565118	1.97036191344011	3.05816972166473e-05	0.000600244279973667	0.000415559904762097	3222	tags=37%, list=12%, signal=32%	BCL6/IL4R/IL1RL1/TNFSF18/HAVCR2/TRIM27/JAK3/IL20RB/LOXL3/IL33/NOD2/SMAD7/ARG1/TNFRSF14/SAMSN1/ZC3H12A/ZBTB7B/FOXJ1/RC3H1/PARP3/THOC1/PTPRC
GOBP_BONE_MORPHOGENESIS	GOBP_BONE_MORPHOGENESIS	93	-0.413335556358196	-1.88867762039021	3.08166309382629e-05	0.000603086873888284	0.000417527883626448	2627	tags=31%, list=10%, signal=28%	CYP26B1/EXT2/FGFR3/ANXA6/CER1/ALPL/FOXN3/HOXA11/OSR2/BMP4/DCANP1/EXT1/BMPR1B/SMPD3/FGF18/THBS3/FGFR2/NAB1/RAB23/TMEM119/MEF2C/TEK/RARG/MMP16/BMP6/FOXC1/SFRP4/ZMPSTE24/FREM1
GOCC_CATALYTIC_STEP_2_SPLICEOSOME	GOCC_CATALYTIC_STEP_2_SPLICEOSOME	88	0.424158095364512	1.86557286293857	3.1677002322821e-05	0.000618117132789041	0.000427933602040995	6589	tags=41%, list=25%, signal=31%	DDX23/HNRNPC/HNRNPF/SNRPD2/BUD31/RBM8A/RBM22/CWC22/EIF4A3/GPATCH1/ZCCHC8/EFTUD2/PPIL3/SNRPA1/HNRNPA3/SF3A1/SF3B3/RBM44/SNRPG/PRPF19/SF3A3/SNRPD1/HNRNPU/SF3B6/SNRPF/MAGOHB/SYF2/LSM2/DHX38/LSM7/CWC27/BCAS2/SNRPE/MAGOH/TFIP11/SNRPB2
GOMF_LIPASE_ACTIVITY	GOMF_LIPASE_ACTIVITY	106	-0.391808668436729	-1.82845470212822	3.21329900841733e-05	0.000625192158817941	0.000432831769738466	5034	tags=40%, list=19%, signal=32%	PLA2G2D/CCR5/LYPLAL1/PLCH1/DAGLA/ABHD12/ABHD1/PLBD1/ASPG/LIPM/PLCB2/PLCH2/F2RL2/PLD3/PLCG1/GDPD5/ABHD15/NAPEPLD/GDPD1/PLA2G6/LIPE/LPL/PNPLA4/PLA1A/CHRM3/PLCD1/LCAT/PNPLA2/SMPD3/PLCD3/PLCG2/PLA2G12A/PLCB1/CES1/PLA2G2A/PNPLA7/DDHD2/PLD1/MGLL/PLCL1/PLCB4/GPLD1
GOBP_ACUTE_PHASE_RESPONSE	GOBP_ACUTE_PHASE_RESPONSE	37	0.57746664760414	2.09882774711307	3.24501929656826e-05	0.000627714281847727	0.0004345778808486	2324	tags=43%, list=9%, signal=39%	SERPINA3/PLSCR1/SERPINA1/LBP/FN1/ASS1/CEBPB/ORM2/IL6/CD163/APOL2/TNFRSF11A/PTGES/PTGS2/SAA1/SAA2
GOCC_PROTEASOME_COMPLEX	GOCC_PROTEASOME_COMPLEX	57	0.494870557065756	2.00099557382942	3.23694459676913e-05	0.000627714281847727	0.0004345778808486	9426	tags=68%, list=36%, signal=44%	PSMB8/PSMD11/PSMA3/PSMA1/PSMD4/PSMD5/PSMA4/PSMA6/PSMD12/PSMB10/PSMB3/RAD23B/PSMC4/PAAF1/RAD23A/PSME1/PSMC5/UBR1/PSMB5/PSMD7/ZFAND2A/PSMB9/UBE3A/PSME4/PSME2/PSMA5/PSMC1/PSMD8/PSMB1/PSMC6/PSMB7/PSME3/TXNL1/PSMD2/PSMD6/PSMD14/PSMC2/PSMA2/PSMB4
GOBP_DNA_TEMPLATED_DNA_REPLICATION	GOBP_DNA_TEMPLATED_DNA_REPLICATION	153	0.368667255712195	1.7976156185354	3.26442205272753e-05	0.000629382559214271	0.000435732859257704	6931	tags=42%, list=27%, signal=31%	BCL6/CDK2/BAZ1A/RRM1/ZPR1/POLE3/MCMBP/HMGA1/GINS4/TICRR/RFC2/POLE4/POLD3/SLFN11/REV3L/POLD4/FEN1/RFC1/GINS3/ORC1/CDC45/MCM10/TIMELESS/SAMHD1/CDC7/RFWD3/TEFM/FBXO5/TERF2/DNAJA3/BLM/GINS1/EME1/HELB/POLD2/POLE2/KAT7/THOC1/POLQ/RFC4/DBF4/POLG2/METTL4/CCNE1/INO80/ORC5/RRM2B/CCNE2/ZNF830/ORC6/RAD51/RPA4/E2F8/MGME1/CARM1/E2F7/ATR/LRWD1/MCM2/TK1/CDT1/RECQL4/RFC5/ATAD5/WDHD1
GOBP_REGULATION_OF_DNA_METABOLIC_PROCESS	GOBP_REGULATION_OF_DNA_METABOLIC_PROCESS	471	0.276161444274455	1.55247791104607	3.27245077852333e-05	0.000629382559214271	0.000435732859257704	7009	tags=37%, list=27%, signal=27%	BCL6/CDK2/IER3/RLF/BAZ1A/MYC/HNRNPC/POLE3/IL6/USP37/CCT4/TNFSF13/PRMT5/SF3B5/BRPF3/HGF/HMGA2/PDGFA/TICRR/RNF168/RFC2/CDKN1A/TCP1/OTUD4/SLFN11/DKC1/CCT2/UBE2B/MAD2L2/GTPBP4/CYP1B1/KPNA2/AXIN2/SMARCC1/NPAS2/RPS3/HSP90AB1/NAT10/NABP2/TSPYL2/TIGAR/POT1/AURKB/HMBOX1/MPV17/ACD/RNF169/SMG6/TIMELESS/PKIB/TAF6/CD40/S100A11/MEN1/CLCF1/TFPT/MIR29A/CDC7/SLC15A4/XRCC5/FBXO5/TMEM161A/TERF2/TINF2/BLM/DFFA/AKT1/…
GOBP_EMBRYONIC_PATTERN_SPECIFICATION	GOBP_EMBRYONIC_PATTERN_SPECIFICATION	67	-0.466135356602131	-1.99223995224232	3.30941469943148e-05	0.000634131120530883	0.000439020373615317	2642	tags=31%, list=10%, signal=28%	SMAD5/PTCH1/TDRD7/DISP1/WNT5A/FGF10/SMAD4/DCANP1/HOXD8/LAMA5/ERBB4/BMP7/SMAD2/FGFR2/NRARP/COBL/CXXC4/MEOX1/CHRDL1/MEOX2/EPB41L5
GOBP_REGULATION_OF_DNA_BINDING_TRANSCRIPTION_FACTOR_ACTIVITY	GOBP_REGULATION_OF_DNA_BINDING_TRANSCRIPTION_FACTOR_ACTIVITY	358	0.294288667385808	1.61193485385011	3.31608982796667e-05	0.000634131120530883	0.000439020373615317	4090	tags=29%, list=16%, signal=25%	HMOX1/FLOT1/TRAF1/TLR2/NFKBIA/STAT3/FLOT2/IL1RAP/IRAK2/TNFAIP3/IRAK3/SP100/BMP2/TRAF3/PTEN/BHLHE40/IL6/RELA/PIM1/BCL3/TRIB1/BUD31/TNFSF18/HAVCR2/MYD88/BCL10/TNFRSF11A/CLU/FANK1/NLRC4/MAVS/TRIM27/NFKBIE/DDIT3/CIB1/ADORA3/MAD2L2/CYP1B1/ANKRD42/ARID5B/TRIM8/NOD2/RPS3/TAF3/SMAD7/MAP3K13/ADAM8/TRIM22/G3BP2/STK3/LRP8/PSMA6/RIPK1/PPRC1/S100A8/RIPK2/CRTC2/PRKD1/CD40/HIPK2/AGT/MEN1/SMAD3/COMMD1/SPHK1/ZC3H…
GOBP_NEGATIVE_REGULATION_OF_CELL_ACTIVATION	GOBP_NEGATIVE_REGULATION_OF_CELL_ACTIVATION	201	0.33860198427871	1.72340438403003	3.61501662844515e-05	0.000689324965646251	0.000477232064729811	3357	tags=28%, list=13%, signal=25%	BCL6/UBASH3B/PDGFRA/PTPN2/THBD/TNFAIP3/C1QTNF1/IL4R/FN1/CEBPB/ARG2/MILR1/LAPTM5/CBLB/PDGFA/TNFSF18/HAVCR2/BCR/VSIG4/CBFB/CASP3/JAK3/IL20RB/LDLR/LOXL3/LYN/SMAD7/FGR/LRRC32/IRF1/CD274/TNFAIP8L2/ARG1/VTCN1/SDC4/SERPINE2/PELI1/TNFRSF14/SAMSN1/ZC3H12A/ZBTB7B/TYROBP/FOXJ1/MDK/RASSF5/CD300LF/MIR21/IL13RA2/BTN2A2/RC3H1/PARP3/EMILIN1/CNR2/THOC1/PTPRC/IL2RA/INHBA
GOBP_TOLL_LIKE_RECEPTOR_2_SIGNALING_PATHWAY	GOBP_TOLL_LIKE_RECEPTOR_2_SIGNALING_PATHWAY	17	0.724005146774435	2.16694685159278	3.6292703882891e-05	0.000690076895136902	0.000477752639032555	5003	tags=71%, list=19%, signal=57%	TLR2/TNFAIP3/TNIP2/MFHAS1/LYN/NOD2/PIK3AP1/RIPK2/F2RL1/IRAK1/TLR1/TIRAP
GOBP_POSITIVE_REGULATION_OF_CELLULAR_COMPONENT_BIOGENESIS	GOBP_POSITIVE_REGULATION_OF_CELLULAR_COMPONENT_BIOGENESIS	455	-0.261024920907512	-1.51241038088213	3.67793651310849e-05	0.000697349265785699	0.000482787431957763	4011	tags=26%, list=15%, signal=22%	TENM1/SLITRK2/ARL2/RP1/AMIGO1/TACR1/GSK3B/MLST8/CDC42EP2/SLAIN2/LMOD2/SRF/CCL11/PIK3CA/SNCA/SORBS3/FES/PDE4DIP/OXTR/HAS3/USP16/SLITRK3/CBLN2/ADNP/SNX7/BAIAP2/TAL1/SLITRK6/LRRTM2/SNX4/MAPRE1/NLGN1/NAV3/ARHGEF10L/P2RY12/TLR4/LRRC4B/EPHB3/LINGO2/MYO3A/CBLN1/PINK1/DAG1/MAP1B/MAPK9/ROCK1/CD36/SLITRK1/MOAP1/PPM1F/HYAL1/ACE2/AJUBA/PALM/TBX5/RICTOR/CNOT6L/TRABD2A/CLASP1/APC/AGRN/ARHGEF10/SMPD3/MYOC/DOCK1…
GOBP_POSITIVE_REGULATION_OF_CHEMOKINE_PRODUCTION	GOBP_POSITIVE_REGULATION_OF_CHEMOKINE_PRODUCTION	66	0.474779510235322	1.97248103291635	3.71559344089209e-05	0.000702499064968666	0.000486352730502736	3247	tags=33%, list=13%, signal=29%	HMOX1/TLR2/HIF1A/LBP/IL4R/ADORA2B/ADAM17/IL6/IL1RL1/HAVCR2/MYD88/TSLP/MAVS/ALOX15B/IL33/MIF/NOD2/RIPK2/APP/C5/F2RL1/EGR1
GOBP_ALANINE_TRANSPORT	GOBP_ALANINE_TRANSPORT	16	0.721000374576661	2.13032608875032	3.78370488974765e-05	0.000712977436686878	0.000493607095598014	2680	tags=56%, list=10%, signal=50%	SLC6A6/SLC3A2/SLC38A1/SLC7A5/SLC38A5/SLC38A2/SLC36A4/SFXN1/SLC7A8
GOMF_UNFOLDED_PROTEIN_BINDING	GOMF_UNFOLDED_PROTEIN_BINDING	109	0.412885921739961	1.8973198630594	3.80297243235045e-05	0.000712977436686878	0.000493607095598014	3242	tags=30%, list=12%, signal=27%	CANX/GRPEL1/HYOU1/HSPA5/ERN1/HSPA6/LMAN1/ERO1B/CCT4/HSPD1/TCP1/CLU/DNAJB11/CCT2/SHQ1/TTC1/CHAF1B/HSP90AB1/SRSF12/TMEM67/CDC37L1/NUDC/CALR/HSPA8/PFDN5/DNAJA3/HSP90AB2P/GRPEL2/DNAJC4/NPM1/TAPBP/CCT8/HSPE1
GOBP_SEGMENTATION	GOBP_SEGMENTATION	91	-0.411655600601876	-1.87351517541091	3.79411316735507e-05	0.000712977436686878	0.000493607095598014	3691	tags=31%, list=14%, signal=26%	MED12/KAT2A/SFRP2/FRS2/HOXA2/MTF2/TDRD7/WNT5A/TCF15/IRX1/EGR2/LRP6/SMAD4/DCANP1/HOXD8/LAMA5/POFUT1/NOTCH1/NRARP/COBL/OSR1/MEOX1/SEMA3C/MEOX2/NKD1/EPB41L5/SFRP1/FOXC1
GOBP_NUCLEAR_TRANSPORT	GOBP_NUCLEAR_TRANSPORT	318	0.30732731622824	1.65756823901664	3.82825163227085e-05	0.000715711960189632	0.000495500255373605	5509	tags=33%, list=21%, signal=26%	TRAF3IP2/NFKBIA/GCKR/STAT3/IER3/SP100/NUP98/ANKRD54/ZPR1/E2F3/IPO4/STK4/SEH1L/SARNP/BCL3/AHCYL1/CBLB/YWHAE/NUP58/POM121/BAG3/RBM8A/XPOT/CDKN1A/MAVS/TXN/NUP188/RBM22/XPO5/KPNA2/STRADA/SMG7/IL33/POM121C/PTGS2/IPO7/STK3/AHCTF1/EIF4A3/ABCE1/SMG6/XPO1/PRKD1/RGPD2/NXT1/SNUPN/CALR/SMAD3/NUP35/ECT2/RAPGEF3/TXNIP/UPF2/MMP12/RBM4/AGFG1/ZC3H12A/SUFU/THOC5/RPL23/RAN/NUP153/HTATIP2/AKT1/NUP85/AKIRIN2/GLE1/DDX…
GOBP_SARCOPLASMIC_RETICULUM_CALCIUM_ION_TRANSPORT	GOBP_SARCOPLASMIC_RETICULUM_CALCIUM_ION_TRANSPORT	38	-0.55368651858927	-2.15765743815257	3.89259990180447e-05	0.000725715073614967	0.000502425590609684	3734	tags=53%, list=14%, signal=45%	RYR2/TMEM38A/SLN/CASQ1/CALM2/GSTM2/CCL3/MIR133A1/SRI/CALM3/ATP1A2/CLIC2/CACNA1C/CASQ2/SLC8A1/RYR3/PLN/DMD/ZMPSTE24/CALM1
GOBP_PROTEIN_LOCALIZATION_TO_CHROMOSOME_TELOMERIC_REGION	GOBP_PROTEIN_LOCALIZATION_TO_CHROMOSOME_TELOMERIC_REGION	29	0.607143422968783	2.08640720076756	3.94601532856547e-05	0.000733630016502464	0.000507905247846351	3537	tags=52%, list=14%, signal=45%	CCT4/TCP1/DKC1/CCT2/NABP2/POT1/ACD/XRCC5/TERF2/TINF2/SPDYA/TPP1/WRAP53/CCT8/PINX1
GOCC_FICOLIN_1_RICH_GRANULE	GOCC_FICOLIN_1_RICH_GRANULE	180	0.349200478595312	1.75160946476236	3.98991766403905e-05	0.000739737366354941	0.000512133475932349	4251	tags=31%, list=16%, signal=26%	PYGL/PNP/SERPINA1/FTH1/ALDOC/FPR1/SLC11A1/FPR2/HSPA6/SERPINB6/CTSB/SLC2A3/PGAM1/PKM/MVP/PSMD11/CANT1/PGM2/CSTB/SIRPA/GPI/HK3/MIF/PRDX4/HSP90AB1/ADAM8/PSMD12/PAFAH1B2/FCAR/ILF2/PLEKHO2/AMPD3/FCER1G/IMPDH2/HSPA8/LAMTOR1/TMEM179B/CSNK2B/ITGAX/PGM1/ITGB2/CCT8/CD58/EEF1A1/NME2/IMPDH1/KCMF1/ENPP4/DBNL/SIGLEC14/ARSB/CD300A/MMP9/ADGRE3/XRCC6
GOBP_CELLULAR_RESPONSE_TO_GLUCOSE_STARVATION	GOBP_CELLULAR_RESPONSE_TO_GLUCOSE_STARVATION	48	0.519011794406067	2.02204701261958	4.01856740753251e-05	0.000742990929795996	0.000514385976387266	4527	tags=46%, list=17%, signal=38%	PLIN2/UPP1/SLC2A1/HSPA5/ASNS/CPEB4/SLC7A5/IFI16/PLIN3/XBP1/SESN2/ATF4/SH3GLB1/ATG14/ZC3H12A/NUAK2/TBL2/EIF2AK3/PMAIP1/BECN1/BHLHA15/NFE2L2
GOBP_GASTRULATION	GOBP_GASTRULATION	175	-0.339297760213395	-1.74048480582188	4.04768013646048e-05	0.000746311932598622	0.000516685166324461	4049	tags=33%, list=16%, signal=28%	WNT8B/MIR145/EYA1/ATOH8/SRF/SFRP2/NR0B1/FRS2/LRP5/COL4A2/AMOT/COL6A1/TAL1/ITGAV/DUSP1/MAP2K5/PRICKLE1/EXT2/DAG1/CER1/LAMA3/MYADM/ACVR2A/HOXA11/WNT5A/KLF4/CLASP1/SMAD4/BMP4/COL5A1/NR4A3/EXT1/PRKAR1A/BMP7/PHLDB1/SMAD2/SOX17/WNT11/MIXL1/APLNR/ITGA7/DUSP4/FGFR2/CLASP2/TWSG1/FZD7/OSR1/ITGA8/GPC3/COL12A1/SOX7/ADIPOQ/ITGB5/EPB41L5/SFRP1/FOXC1/ITGB4
GOBP_SEMAPHORIN_PLEXIN_SIGNALING_PATHWAY	GOBP_SEMAPHORIN_PLEXIN_SIGNALING_PATHWAY	44	-0.518621738226425	-2.08980198005162	4.07779673554355e-05	0.000748751924809174	0.00051837441679209	3483	tags=55%, list=13%, signal=47%	SEMA4D/SEMA6C/PLXNA2/GDNF/RAC1/SEMA4F/SEMA6A/PLXNB3/SEMA5A/PLXNB1/SEMA3E/PLXNA3/SEMA3B/EDN1/NCAM1/SEMA3A/SEMA3D/FLNA/SEMA5B/PLXNA1/SEMA3C/KDR/SEMA3G/HAND2
GOBP_POSITIVE_REGULATION_OF_DNA_BINDING_TRANSCRIPTION_FACTOR_ACTIVITY	GOBP_POSITIVE_REGULATION_OF_DNA_BINDING_TRANSCRIPTION_FACTOR_ACTIVITY	218	0.332271743719791	1.70643928821408	4.08328780151425e-05	0.000748751924809174	0.00051837441679209	4197	tags=32%, list=16%, signal=27%	FLOT1/TRAF1/TLR2/STAT3/FLOT2/IL1RAP/IRAK2/IRAK3/BMP2/PTEN/IL6/RELA/BUD31/TNFSF18/MYD88/BCL10/TNFRSF11A/CLU/FANK1/NLRC4/MAVS/TRIM27/DDIT3/CIB1/ANKRD42/ARID5B/TRIM8/NOD2/RPS3/MAP3K13/ADAM8/TRIM22/STK3/LRP8/PSMA6/RIPK1/PPRC1/S100A8/RIPK2/CRTC2/PRKD1/CD40/HIPK2/AGT/SMAD3/SPHK1/S100A12/MTPN/TRIM21/RIPK4/APP/AKT1/IKBKE/NPM1/MALT1/CFLAR/UBE2V1/DDRGK1/HDAC4/ARHGEF2/IRAK1/S100A9/SLCO3A1/TRAF6/CSF3/COPS5/S…
GOBP_MRNA_EXPORT_FROM_NUCLEUS	GOBP_MRNA_EXPORT_FROM_NUCLEUS	67	0.460347162143584	1.91358881506934	4.1658399596316e-05	0.000761802372945746	0.000527409476626353	9380	tags=66%, list=36%, signal=42%	SARNP/RBM8A/SMG7/EIF4A3/SMG6/XPO1/NXT1/UPF2/AGFG1/THOC5/NUP85/GLE1/DDX19A/THOC3/POLDIP3/THOC1/SRSF3/SMG1/AKAP8L/DDX39A/MAGOHB/CASC3/NUP214/NCBP2/SUPT6H/RAE1/NSUN2/ZC3H11B/MAGOH/DDX19B/ALKBH5/PABPN1/THOC2/WNK1/NXT2/C12orf50/NUP88/NCBP3/SETD2/IWS1/HNRNPA2B1/NUP155/FYTTD1/TPR
GOMF_CHEMOREPELLENT_ACTIVITY	GOMF_CHEMOREPELLENT_ACTIVITY	27	-0.616700129058607	-2.18816036377884	4.34892511624361e-05	0.000793115961935109	0.00054908843716347	3483	tags=48%, list=13%, signal=42%	SEMA6A/SEMA5A/SEMA3E/SEMA3B/DPP4/SEMA3A/SEMA3D/SEMA5B/FLRT3/SEMA3C/FLRT2/SEMA3G/EPHA7
GOBP_HOMEOSTASIS_OF_NUMBER_OF_CELLS	GOBP_HOMEOSTASIS_OF_NUMBER_OF_CELLS	288	0.309368279029055	1.64075749087731	4.38343388215665e-05	0.000797237037317241	0.000551941531729222	3360	tags=26%, list=13%, signal=23%	HMOX1/VEGFA/SOX4/TRAF3IP2/BCL6/HIF1A/STAT3/ACVR1B/PTPN2/TNFAIP3/FOSL2/HSCB/ARNT/ADAM17/NFKBIZ/ANKRD54/IL6/RACGAP1/CHST3/VHL/ZFP36L1/GIGYF2/LPCAT3/TMOD3/CSF1/SLC11A2/MAEA/BCL10/BCR/CXCL6/SH2B2/BCL2L11/CASP3/JAK3/IL20RB/GPI/MAFB/MFHAS1/LYN/MIF/NOD2/SOS1/SFXN1/FLVCR1/SLC7A11/EZH2/FADD/HIPK2/DYRK3/NLE1/RPS6/KMT2E/SLC15A4/LYAR/DNAJA3/GAPT/EPAS1/SLC1A5/OCIAD2/AKT1/SASH3/ZFP36/ASXL1/RC3H1/JMJD6/AP3B1/AB…
GOMF_TRANSMEMBRANE_RECEPTOR_PROTEIN_KINASE_ACTIVITY	GOMF_TRANSMEMBRANE_RECEPTOR_PROTEIN_KINASE_ACTIVITY	78	-0.433337415144602	-1.89809988920959	4.40849520204793e-05	0.0007996221785178	0.000553592807856654	4279	tags=40%, list=16%, signal=33%	FGFR4/EFNB3/EPHA10/FGFR1/LTBP4/EPHB6/EPHB3/INSR/FGFR3/ROR1/PDGFRL/ACVR2A/ACVRL1/FGFRL1/BMPR1B/ERBB4/ERBB2/EPHB4/FGFR2/EPHA3/FLT4/EPHA5/FLT1/ROR2/CRIM1/TEK/TIE1/KDR/NTRK2/EPHA7/LTBP1
GOBP_REGULATION_OF_LYMPHOCYTE_ACTIVATION	GOBP_REGULATION_OF_LYMPHOCYTE_ACTIVATION	458	0.277690286484135	1.55597097259313	4.43774331282702e-05	0.000802751783587872	0.000555759489703117	3357	tags=23%, list=13%, signal=20%	SOX4/ABL2/BCL6/IL15RA/MMP14/PNP/CCL2/PTPN2/FLOT2/TNFAIP3/IL4R/CEBPB/NFKBIZ/TNIP2/IL6/ZMIZ1/ARG2/ZFP36L1/TNFSF13/TNFRSF9/ZFP36L2/LAPTM5/CBLB/MAP3K8/XBP1/TNFSF18/HAVCR2/MYD88/CDKN1A/BCL10/SLC7A1/HSPD1/SLAMF8/SHB/VSIG4/CBFB/MAD2L2/CASP3/JAK3/SIRPA/IL20RB/KLHL25/SMARCC1/LOXL3/LYN/MIF/NOD2/RPS3/DHPS/SOS1/SMAD7/FGR/LRRC32/ADAM8/CD38/IRF1/CD274/TNFAIP8L2/CD1D/TNFSF8/ARG1/VTCN1/SDC4/RIPK2/FCGR3A/PELI1/CD…
GOMF_HEPARIN_BINDING	GOMF_HEPARIN_BINDING	147	-0.358864612902484	-1.77506740128373	4.51396159444142e-05	0.000814338138857047	0.00056378093172737	3312	tags=31%, list=13%, signal=27%	PRELP/HBEGF/FGF2/IMPG2/CXCL11/RPL22/VEGFB/RSPO1/ADAMTSL5/PTCH1/EFEMP2/RTN4R/FGF10/PCOLCE2/FGFRL1/THBS4/LPL/BMP4/COL5A1/NELL2/RSPO4/COL25A1/BMP7/COL28A1/COLQ/ANOS1/THBS3/RSPO2/FGFR2/TWSG1/GREM2/LTBP2/RSPO3/CLEC3B/TNXB/FSTL1/FGF9/ECM2/SMOC2/SELP/SLIT2/LGR6/SFRP1/APOB/SLIT3
GOBP_NEGATIVE_REGULATION_OF_APOPTOTIC_SIGNALING_PATHWAY	GOBP_NEGATIVE_REGULATION_OF_APOPTOTIC_SIGNALING_PATHWAY	219	0.339760181440502	1.74870780718188	4.56611852628033e-05	0.000821533099365438	0.000568762132220884	5905	tags=38%, list=23%, signal=30%	HMOX1/SOD2/HIF1A/PLAUR/YBX3/IER3/TNFAIP3/HYOU1/SIAH2/ITPRIP/MCL1/SERPINE1/PTPN1/SNAI2/AATF/RELA/ENO1/PPIF/HGF/RFFL/NONO/XBP1/GCLM/CLU/URI1/ICAM1/NOG/MIF/CSNK2A1/ATF4/PTGS2/SLC35F6/GPX1/BCL2L1/RIPK1/MUC1/HTT/PARL/FGG/CXCL12/USP47/NOC2L/TXNDC12/TMEM161A/PRELID1/IVNS1ABP/GNAI2/AKT1/MIR21/CDKN2D/KDM1A/C8orf44-SGK3/CFLAR/CREB3L1/ARHGEF2/HDAC1/SH3RF1/WNT4/MMP9/FZD9/CSF2/GRINA/MEIS3/NFE2L2/SLC25A5/SRC/R…
GOBP_PYRUVATE_METABOLIC_PROCESS	GOBP_PYRUVATE_METABOLIC_PROCESS	109	0.409887200405809	1.88353994649773	4.67498089665871e-05	0.000833478895611602	0.000577032421694665	2514	tags=28%, list=10%, signal=25%	PGK1/LDHA/HK2/HIF1A/DDIT4/STAT3/TPI1/IER3/PDK1/ALDOC/GAPDH/ARNT/ENO1/SLC16A1/PGAM1/PKM/VDAC1/PCK2/GPI/HK3/ME2/SLC16A3/FAHD1/TIGAR/SLC2A6/PFKP/GALK1/MPC2/APP/ENO2
GOCC_PIGMENT_GRANULE	GOCC_PIGMENT_GRANULE	108	0.40574642485207	1.86305322822874	4.65883243069444e-05	0.000833478895611602	0.000577032421694665	3606	tags=31%, list=14%, signal=27%	CANX/FLOT1/ITGB3/MMP14/SLC3A2/PDIA4/SLC2A1/PDIA6/RAB29/ATP1A1/HSPA5/RAB27A/P4HB/CTSB/STOM/CCT4/YWHAE/ATP6V1B2/ATP1B3/CD63/HSP90AB1/RAB1A/SND1/CAPG/HSPA8/RAN/RPN1/SLC1A5/GANAB/TPP1/RAB9A/CTNS/RAB38/GPR143
GOBP_SENSORY_ORGAN_MORPHOGENESIS	GOBP_SENSORY_ORGAN_MORPHOGENESIS	238	-0.310784562080293	-1.675609157785	4.68232578440105e-05	0.000833478895611602	0.000577032421694665	3922	tags=29%, list=15%, signal=24%	DLX6/RP1/EYA1/ATP8A2/HESX1/SDK2/FRS2/LRP5/FGF2/HOXA2/IMPG2/AHI1/SLITRK6/SIX1/FBN2/NAGLU/BCL2/MFRP/KCNQ4/JAG1/CYP26B1/STOX1/MYO3A/COL8A2/TBX1/FZD2/TDRD7/ALDH1A3/RBP4/WNT5A/FGF10/GATA2/OSR2/SP3/RORB/BMP4/DCANP1/COL5A1/TTC8/PTPRM/EDN1/MAPK1/CTHRC1/MFAP5/STAU2/BMP7/FSCN2/CDH23/NOTCH1/AGTPBP1/MYO6/FGFR2/OSR1/ITGA8/IFT172/TSPAN12/THY1/PROM1/FGF9/FZD6/LRIG3/RARG/KDR/NTRK2/NKD1/FRZB/FAT1/THRB
GOBP_RESPONSE_TO_EXTRACELLULAR_STIMULUS	GOBP_RESPONSE_TO_EXTRACELLULAR_STIMULUS	454	0.279370189203684	1.5668191835945	4.67473521636976e-05	0.000833478895611602	0.000577032421694665	3423	tags=23%, list=13%, signal=20%	PLIN2/ADM/SOD2/IL15RA/UPP1/CD68/SLC2A1/CHSY1/STK24/ABCA1/FOSL1/MAP3K5/TNC/VDR/ADORA2B/PCSK1/HSPA5/ASS1/ASNS/CPEB4/NFKBIZ/XPR1/SLC7A5/SPP1/CSNK1A1/SNAI2/BBS4/BNIP3/MAP1LC3B/RELA/SLC16A1/PIM1/SEH1L/IFI16/GLUL/PLIN3/NUDT15/SLC38A2/NONO/RRAGC/XBP1/GDF15/SESN2/PPP1R9B/CDKN1A/BCL10/GCLM/TNFRSF11A/DDIT3/AKR1C3/PCK2/CYP1B1/EIF2S1/SIPA1/H6PD/LDLR/ITGA2/LYN/LIPG/NOD2/FADS1/ATF4/GABARAPL1/F5/RRAGD/PTGS2/SH3…
GOBP_PROTEIN_LOCALIZATION_TO_CHROMOSOME	GOBP_PROTEIN_LOCALIZATION_TO_CHROMOSOME	91	0.423946658775194	1.87313350839843	4.77305905972494e-05	0.000845134504940186	0.000585101809549128	8802	tags=58%, list=34%, signal=39%	CCT4/BUB3/RNF4/TCP1/DKC1/RCC2/CCT2/ZMYND8/NABP2/POT1/AURKB/ACD/EZH2/XRCC5/TERF2/TINF2/SPDYA/BUB1B/CENPA/ESCO2/TPP1/WRAP53/SPDL1/SLF1/PARP3/CCT8/ZW10/PINX1/WAPL/CDK1/CTCFL/CHMP7/GNL3/TTK/XRCC4/PLK1/BOD1/ATR/LRWD1/TNKS/PPHLN1/CCT5/WBP2/SPIDR/BRCA2/RPA1/GNL3L/SPI1/RAD21/SETD2/SGF29/CHAMP1/LEMD2
GOCC_LYSOSOMAL_LUMEN	GOCC_LYSOSOMAL_LUMEN	91	-0.408706698181133	-1.86009421520051	4.76694142722268e-05	0.000845134504940186	0.000585101809549128	3571	tags=35%, list=14%, signal=30%	PLD3/PRELP/NSG1/MANBA/HEXA/FMOD/GYG1/NAGLU/GPC6/MAN2B2/HYAL1/CD74/HSPG2/AGRN/SDC3/CD1E/CTSF/ACAN/FUCA1/IDUA/ASAH1/GM2A/NAAA/CUBN/GPC3/CTSK/IDS/EPDR1/OMD/DCN/APOB/OGN
GOBP_POSITIVE_REGULATION_OF_NF_KAPPAB_TRANSCRIPTION_FACTOR_ACTIVITY	GOBP_POSITIVE_REGULATION_OF_NF_KAPPAB_TRANSCRIPTION_FACTOR_ACTIVITY	140	0.376499369241405	1.80630360399545	5.1380693332777e-05	0.000907364064581204	0.000628184452300748	7680	tags=51%, list=30%, signal=36%	FLOT1/TRAF1/TLR2/STAT3/FLOT2/IL1RAP/IRAK2/IRAK3/IL6/RELA/TNFSF18/MYD88/BCL10/TNFRSF11A/CLU/NLRC4/CIB1/ANKRD42/TRIM8/NOD2/RPS3/MAP3K13/ADAM8/TRIM22/PSMA6/RIPK1/S100A8/RIPK2/PRKD1/CD40/AGT/SPHK1/S100A12/MTPN/TRIM21/RIPK4/NPM1/MALT1/CFLAR/UBE2V1/DDRGK1/ARHGEF2/IRAK1/S100A9/SLCO3A1/TRAF6/CLEC7A/IL18R1/TNFSF11/TIRAP/RHEBL1/LAMTOR5/HSPA1B/PRKCI/TICAM2/BTK/TRADD/NTS/CLOCK/RPS6KA5/UBE2N/ERC1/DHX33/TRIM62…
GOBP_GLUCOSE_6_PHOSPHATE_METABOLIC_PROCESS	GOBP_GLUCOSE_6_PHOSPHATE_METABOLIC_PROCESS	26	0.628802696955115	2.09693080177033	5.37808297390933e-05	0.000947250245904609	0.000655798372608002	2202	tags=35%, list=8%, signal=32%	HK2/PGD/PGAM1/TKT/GPI/H6PD/HK3/TIGAR/TALDO1
GOCC_RIBONUCLEOPROTEIN_GRANULE	GOCC_RIBONUCLEOPROTEIN_GRANULE	248	0.322315499533972	1.67772238486909	5.40571688838319e-05	0.000949618454959282	0.000657437926306473	4112	tags=29%, list=16%, signal=24%	PATL1/PRRC2C/NFKBIZ/GABPB1/CNOT8/ZFP36L1/GIGYF2/CDC42/SARNP/PABPC4/MEX3A/RBPMS/PQBP1/DCP1A/SHB/RPLP0/NUFIP2/PUM1/EIF2S1/SERPINB1/CNOT1/ISG20/ZC3H12D/NOCT/DAZAP2/SYMPK/CAPRIN1/PSMA4/G3BP2/PSMA6/STAU1/HIPK2/DYRK3/FASTKD1/RPS6/UPF2/RBM4/ZC3H12A/DDX3Y/TRIM21/AGO2/NCL/RPUSD3/PCBP1/TBRG4/PNRC1/EIF3B/RPL28/DDX19A/HELZ2/ZFP36/RC3H1/POLDIP3/APOBEC3B/SNRPG/LARP4/USP3/TOP1/ELAVL1/SMG1/HNRNPU/APOBEC3G/LARP4B…
GOBP_MODULATION_OF_PROCESS_OF_ANOTHER_ORGANISM	GOBP_MODULATION_OF_PROCESS_OF_ANOTHER_ORGANISM	16	0.714015221344345	2.10968718939682	5.53548906071354e-05	0.000969869850349626	0.000671458331365693	4432	tags=69%, list=17%, signal=57%	CXCL6/BCL2L1/ARG1/NOS2/AKT1/F2RL1/S100A9/BECN1/PPARA/CLEC7A/MIR30C1
GOCC_POTASSIUM_CHANNEL_COMPLEX	GOCC_POTASSIUM_CHANNEL_COMPLEX	72	-0.443761981991293	-1.91138264895257	5.58414937059271e-05	0.000975841037529426	0.000675592291585794	6250	tags=49%, list=24%, signal=37%	LRRC55/KCNQ5/AKAP9/KCNMB4/HCN1/ABCC8/KCNN1/KCNQ3/KCNIP4/KCNB1/KCNA1/KCNK2/ABCB8/KCNS1/KCNJ8/ABCC9/KCNJ5/KCNMB2/KCNH2/KCNQ4/KCNMB1/CALM2/KCNS2/KCND2/CALM3/KCNB2/KCNK6/KCNAB1/KCNA6/KCNC4/KCNJ3/GRIK3/KCNA4/KCNMA1/CALM1
GOBP_CELL_MIGRATION_INVOLVED_IN_SPROUTING_ANGIOGENESIS	GOBP_CELL_MIGRATION_INVOLVED_IN_SPROUTING_ANGIOGENESIS	71	-0.446556894656563	-1.92275539817781	5.66178100256258e-05	0.000984868727331834	0.00068184232351392	3683	tags=38%, list=14%, signal=33%	MIR22/SRF/ROBO1/FGF2/MAP2K5/PIK3C2A/HDAC9/DLL4/HDAC5/AKT3/KLF4/GATA2/RHOJ/GREM1/NOTCH1/STARD13/EPHB4/MIR10A/NR4A1/CLEC14A/SLIT2/KDR/MEOX2/EFNB2/CARD10/PLK2/GPLD1
GOCC_NEURON_SPINE	GOCC_NEURON_SPINE	168	-0.337737438298074	-1.7281125767357	5.6652392054797e-05	0.000984868727331834	0.00068184232351392	4012	tags=28%, list=15%, signal=24%	P2RX6/ARFGEF2/SHISA6/NEDD4/ANKS1B/STRN/GABBR1/TIAM1/BAIAP2/CAMK2A/CNN3/PRKAR2B/NLGN1/PSD/GIPC1/MAP1B/ATP6AP2/SHISA9/CRYAB/ABR/PALM/KCND2/APBA1/OPHN1/CTTNBP2/ATP1A2/DGKI/GPER1/ACTN2/PRRT2/GRIA1/ITGA8/SHANK3/PTK2/GRIP2/EEF2K/SYNE1/RGS7BP/PALMD/KCNA4/NTRK2/GRIN2A/GPM6A/CTTN/PPP1R9A/GRIA2/AKAP5
GOBP_STRIATED_MUSCLE_CELL_DEVELOPMENT	GOBP_STRIATED_MUSCLE_CELL_DEVELOPMENT	72	-0.442724720308712	-1.90691492962787	5.77781717021425e-05	0.00100183757306331	0.00069359016043859	5457	tags=54%, list=21%, signal=43%	TNNT3/NEB/MYPN/LMOD3/KRT19/ACTA1/MIR1-1/SYNPO2L/TCAP/MYL2/NRAP/MYH6/LMOD2/SRF/MYOM2/MEF2A/MYOZ1/KLHL41/ACTC1/CASQ1/TNNT2/OBSL1/SMAD4/FHOD3/PLEC/PRKAR1A/TTN/EDN1/MYH11/ACTN2/CSRP1/LDB3/TPM1/CFL2/LMOD1/TMOD2/MYL9/NEBL/PGM5
GOMF_ORGANIC_ACID_TRANSMEMBRANE_TRANSPORTER_ACTIVITY	GOMF_ORGANIC_ACID_TRANSMEMBRANE_TRANSPORTER_ACTIVITY	135	0.373013212655083	1.78395767465787	5.83651916358421e-05	0.00100940110495786	0.000698826529528021	3642	tags=31%, list=14%, signal=27%	SLC6A6/SLC43A3/SLC3A2/ABCC3/SLC38A1/SLC22A4/SLC7A5/SLC19A2/SLC6A8/SLC38A5/SLC16A1/SLC38A2/SLC16A10/PDPN/SLC1A3/SLC43A2/SLC7A7/SLC7A1/SLC16A6/SLC38A6/SLC36A4/SLC16A3/SFXN1/SLC25A44/SLC7A11/SLC22A2/SLC6A9/SLC5A6/SLC15A4/MPC2/SLC25A2/SLC1A5/SLC7A8/SLC38A9/SLC25A22/CTNS/SLC1A1/SLC10A7/SLC25A10/SLCO1C1/ABCC4/SLC26A6
GOBP_GLYCOLYTIC_PROCESS	GOBP_GLYCOLYTIC_PROCESS	81	0.42459209093988	1.83728952862541	5.90610778299181e-05	0.00101880359256609	0.000705336040714323	3992	tags=33%, list=15%, signal=28%	PGK1/LDHA/HK2/HIF1A/DDIT4/STAT3/TPI1/IER3/ALDOC/GAPDH/ARNT/ENO1/PGAM1/PKM/GPI/HK3/TIGAR/SLC2A6/PFKP/GALK1/APP/ENO2/PGM1/NUPR1/HDAC4/PPP2CA/PPARA
GOCC_90S_PRERIBOSOME	GOCC_90S_PRERIBOSOME	26	0.62676830207126	2.09014650310943	6.00463709012382e-05	0.00103313717337272	0.000715259436361117	5807	tags=62%, list=22%, signal=48%	NOP14/IMP4/IMP3/HEATR1/NOC2L/WDR12/SRFBP1/BMS1/TBL3/RSL1D1/RRP36/UTP20/PES1/PWP2/WDR3/KRI1
GOCC_MITOCHONDRIAL_LARGE_RIBOSOMAL_SUBUNIT	GOCC_MITOCHONDRIAL_LARGE_RIBOSOMAL_SUBUNIT	55	0.488573383103785	1.95867996894312	6.17003454436044e-05	0.00105887285142063	0.000733076708887306	9222	tags=64%, list=36%, signal=41%	MPV17L2/MRPL52/MRPL32/MRPL27/MRPL50/MRPL30/MRPL57/MRPL2/NSUN4/MRPL46/MRPL14/MRPL3/MRPL15/NSUN3/MRPL35/MRPL41/MRPL1/MRPL9/MRPL21/MRPL12/MTERF4/MRPL34/MRPL13/MRPL36/MRPL40/MRPL4/MRPS18A/MRPL28/MRPS30/MRPL49/MRPL53/MRPL37/MRPL54/MRPL22/MRPL16
GOCC_DYSTROPHIN_ASSOCIATED_GLYCOPROTEIN_COMPLEX	GOCC_DYSTROPHIN_ASSOCIATED_GLYCOPROTEIN_COMPLEX	17	-0.711052883489574	-2.20898373932704	6.30372252715298e-05	0.00107391036548518	0.000743487450182167	4795	tags=65%, list=18%, signal=53%	SNTG2/SGCZ/SSPN/DAG1/SGCE/SNTA1/SGCD/SGCG/DMD/SGCB/PGM5
GOBP_POSITIVE_REGULATION_OF_TORC1_SIGNALING	GOBP_POSITIVE_REGULATION_OF_TORC1_SIGNALING	47	0.519908272017385	2.01612088226482	6.35932578446649e-05	0.00107391036548518	0.000743487450182167	5480	tags=51%, list=21%, signal=40%	TBK1/CSNK1A1/FNIP2/PIM1/SEH1L/RRAGC/SESN2/USP32/WAC/RRAGD/RHEB/SIK3/LAMTOR1/LAMTOR4/MIOS/AKT1/SLC38A9/CTNS/RRAGA/GPR137B/SRC/RRAGB/LAMTOR5/CLEC16A
GOBP_MATURATION_OF_SSU_RRNA	GOBP_MATURATION_OF_SSU_RRNA	49	0.51514750333934	2.00838641472012	6.37277775930169e-05	0.00107391036548518	0.000743487450182167	5807	tags=55%, list=22%, signal=43%	TSR1/FCF1/NOP14/RPP40/IMP4/NAT10/DHX37/NOL10/UTP3/IMP3/HEATR1/NOB1/SRFBP1/BMS1/RRS1/TBL3/RIOK3/NOL11/DCAF13/RRP36/UTP20/PWP2/BYSL/WDR43/WDR3/DDX52/KRI1
GOBP_AXIS_SPECIFICATION	GOBP_AXIS_SPECIFICATION	85	-0.425412799828182	-1.89761455022974	6.41274523083045e-05	0.00107391036548518	0.000743487450182167	3287	tags=32%, list=13%, signal=28%	FRS2/AHI1/WDR77/PRICKLE1/CER1/PTCH1/TDRD7/WNT5A/FGF10/SMAD4/BMP4/DCANP1/TTC8/HOXD8/SMAD2/NOTCH1/NRARP/COBL/IFT172/GPC3/MDFI/CXXC4/LEFTY2/CHRDL1/EPB41L5/SFRP1/HEY2
GOBP_POSITIVE_REGULATION_OF_CALCIUM_ION_TRANSMEMBRANE_TRANSPORT	GOBP_POSITIVE_REGULATION_OF_CALCIUM_ION_TRANSMEMBRANE_TRANSPORT	73	-0.435080821738181	-1.88653459636722	6.3645817437726e-05	0.00107391036548518	0.000743487450182167	4030	tags=36%, list=16%, signal=30%	PPP3CB/RYR2/SNCA/BDKRB1/PLCG1/CXCL11/CXCL9/CASQ1/CALM2/GSTM2/SRI/CALM3/JPH2/CACNA2D1/APLNR/ADCYAP1R1/GPER1/ATP1B1/TRPC1/THY1/PKD2/PLP1/CAV1/AKAP5/CALM1/RAMP3
GOBP_NEGATIVE_REGULATION_OF_INFLAMMATORY_RESPONSE	GOBP_NEGATIVE_REGULATION_OF_INFLAMMATORY_RESPONSE	157	0.363286170504604	1.79159032994664	6.35227272806477e-05	0.00107391036548518	0.000743487450182167	3992	tags=31%, list=15%, signal=27%	STAT3/PTPN2/IER3/TNFAIP3/TNFRSF1A/ARNT/CYP19A1/FPR2/NT5E/LPCAT3/HGF/NFKB1/SIGLEC10/FNDC4/RHBDF2/SLAMF8/BCR/SIRPA/IL20RB/LDLR/MFHAS1/IL33/LYN/NOD2/PSMA1/FGR/SOCS3/RORA/TNFAIP8L2/GPX1/ELF4/MIR223/SAA1/SMAD3/ACP5/MDK/HCK/PPARD/MIR30C2/YES1/ZFP36/PTPRC/IL2RA/CXCL17/PTGIS/PBK/NLRP12/SLC39A8/PPARA
GOBP_RESPONSE_TO_TOPOLOGICALLY_INCORRECT_PROTEIN	GOBP_RESPONSE_TO_TOPOLOGICALLY_INCORRECT_PROTEIN	146	0.366591215329673	1.77553385480427	6.35568956567373e-05	0.00107391036548518	0.000743487450182167	3898	tags=31%, list=15%, signal=26%	PTPN2/ERO1A/HSPA5/ERN1/HSPA6/DNAJB9/PTPN1/MANF/FICD/EDEM2/XBP1/BAG3/DAXX/HSPD1/CLU/DDIT3/BCL2L11/BFAR/NGLY1/PPP1R15A/DERL2/EIF2S1/ATF4/SDF2L1/PARP6/HSP90AB1/TMTC4/UBXN4/HSPA8/DERL1/NCK2/DNAJC3/AKIRIN2/DERL3/EDEM1/TBL2/DNAJC4/HSPE1/EIF2AK3/DDRGK1/AUP1/CREB3L1/EDEM3/ERP27/COPS5
GOBP_ALPHA_BETA_T_CELL_ACTIVATION	GOBP_ALPHA_BETA_T_CELL_ACTIVATION	169	0.355069752456185	1.76659303744114	6.30038032146648e-05	0.00107391036548518	0.000743487450182167	3282	tags=25%, list=13%, signal=22%	BCL6/PNP/RELB/STAT3/IL4R/FOSL2/NFKBIZ/IL6/CTSL/ARG2/ENTPD7/BCL3/CBLB/TNFSF18/SHB/CBFB/JAK3/KLHL25/LOXL3/SMAD7/JAK1/SOCS3/SEMA4A/IRF1/CD274/RORA/TNFSF8/STOML2/RIPK2/ELF4/MEN1/TNFRSF14/ZC3H12A/ZBTB7B/MIR21/SASH3/RC3H1/AP3B1/JUNB/ABL1/PTPRC/IL2RA/MALT1
GOBP_POSITIVE_REGULATION_OF_SYNAPTIC_TRANSMISSION	GOBP_POSITIVE_REGULATION_OF_SYNAPTIC_TRANSMISSION	149	-0.343341067329998	-1.7090751645425	6.41811065582061e-05	0.00107391036548518	0.000743487450182167	4419	tags=31%, list=17%, signal=26%	CYP46A1/CACNG4/TACR2/EFNB3/TACR1/GSK3B/CCR2/SNCA/BGLAP/GRIN2C/OXTR/CALB2/PDE9A/NSG1/IGSF11/LRRTM2/NLGN1/ADRA1A/PINK1/SYT1/FAM107A/PRNP/MAPK1/RIMS3/ADCY1/GPER1/NALCN/KIF5B/CLSTN1/CX3CR1/GRIA1/RELN/SHANK3/HDAC6/ZDHHC2/ROR2/RIMS4/NLGN3/NTRK2/GRIN2A/NPTN/NRXN1/LGI1/CLSTN2/AKAP5/PLK2
GOBP_REGULATION_OF_VASCULATURE_DEVELOPMENT	GOBP_REGULATION_OF_VASCULATURE_DEVELOPMENT	293	-0.291673082598777	-1.61015242099682	6.39845226266693e-05	0.00107391036548518	0.000743487450182167	3568	tags=29%, list=14%, signal=25%	F3/SFRP2/SEMA6A/PLCG1/SYNJ2BP/PIK3CG/SASH1/COL4A2/HSPB1/ATP2B4/AMOT/FGF2/ISL1/COL4A3/SEMA5A/RECK/FGF16/SEMA3E/VEGFB/JMJD8/RRAS/FOXJ2/SPINK5/ROCK1/EMC10/HYAL1/MIR24-1/AKT3/WNT5A/ACVRL1/KLF4/GATA2/TJP1/THBS4/MIR143/JUP/HSPG2/RHOJ/PTPRM/ERBB2/FGF18/GREM1/PPARG/C3/ADGRA2/FUT1/GAB1/ITGB8/APLNR/CYSLTR1/DDAH1/HHEX/ROCK2/HSPB6/VASH1/MIR10A/PPP1R16B/CX3CR1/CTSH/FLT1/KLF2/TSPAN12/CLDN5/TEK/CD34/ECSCR/ANGPT…
GOBP_PROTEIN_STABILIZATION	GOBP_PROTEIN_STABILIZATION	195	0.342047866011015	1.73512329718591	6.48616185999628e-05	0.0010825905568318	0.000749496902682862	3180	tags=26%, list=12%, signal=23%	SOX4/FLOT1/FLOT2/GAPDH/IFI30/SAV1/CHEK2/TNIP2/PTEN/VHL/CCT4/STK4/PIM1/SEL1L/BAG3/PRKRA/HSPD1/TCP1/CLU/RAB21/P3H1/CCT2/UBE2B/DNAAF2/GTPBP4/URI1/CSNK2A1/ATP1B3/CDK7/SMAD7/HSP90AB1/STXBP4/STK3/NAA16/HIP1/USP36/PEX19/CDC37L1/CALR/SMAD3/RPL23/TYROBP/ZSWIM7/HSP90AB2P/UXT/MT3/TRIM39/USP2/NPM1/RABL3/CCT8
GOBP_MITOCHONDRIAL_RNA_METABOLIC_PROCESS	GOBP_MITOCHONDRIAL_RNA_METABOLIC_PROCESS	48	0.509223081683245	1.98391062047608	6.55291682293209e-05	0.00108830452347108	0.000753452784499075	6568	tags=50%, list=25%, signal=37%	DARS2/TRIT1/SUPV3L1/TRMT5/FASTKD1/TEFM/TRNT1/TBRG4/TFB2M/EARS2/YARS2/PUS1/METTL4/PPARGC1B/TRMT10C/WARS2/MTERF3/TFAM/PRKAA1/SLIRP/SLC25A33/MRPL12/MTERF4/FOXO3
GOMF_TRANSLATION_INITIATION_FACTOR_ACTIVITY	GOMF_TRANSLATION_INITIATION_FACTOR_ACTIVITY	48	0.508943822236394	1.98282263801337	6.55291682293209e-05	0.00108830452347108	0.000753452784499075	4929	tags=48%, list=19%, signal=39%	EIF2S2/EIF2B2/EIF4A1/EIF3I/EIF5/EIF2S1/EIF2B4/EIF3CL/EIF3D/EIF2B5/EIF1AY/EIF1/AGO2/EIF1B/EIF3B/DHX29/EIF3J/EIF3M/COPS5/EIF4A2/EIF4G1/DENR/EIF4G2
GOBP_CARDIAC_SEPTUM_DEVELOPMENT	GOBP_CARDIAC_SEPTUM_DEVELOPMENT	102	-0.393799920956352	-1.82757452137958	6.67582995392011e-05	0.00110597351192048	0.000765685342812828	3384	tags=32%, list=13%, signal=28%	ROBO1/FRS2/KCNJ8/ISL1/JAG1/MIR17HG/PARVA/NDST1/TBX1/FZD2/ZFPM2/WNT5A/TBX5/FGFRL1/SMAD4/BMP4/ZBTB14/ADAMTS6/HEY1/FZD1/BMP7/NOTCH1/WNT11/APLNR/FGFR2/LMO4/TGFB2/SEMA3C/SLIT2/HEG1/NOS3/HEY2/SLIT3
GOCC_POSTSYNAPTIC_SPECIALIZATION_MEMBRANE	GOCC_POSTSYNAPTIC_SPECIALIZATION_MEMBRANE	106	-0.380963996673949	-1.77784583949941	6.72328846070153e-05	0.00111108567080186	0.000769224582300407	4885	tags=51%, list=19%, signal=42%	LRFN5/GRIN2D/RAPSN/LRRC4/LRRTM1/ABHD17A/GRIA4/GABRA5/PTPRS/LIN7B/ATP2B2/AKAP9/GABRB2/GRID2/SEMA4F/GRID1/NETO1/DAGLA/GABRA4/CACNG4/EFNB3/P2RX6/KCNB1/SHISA6/GRIN2C/SLITRK3/NLGN4X/TIAM1/LRRTM2/NLGN1/SIGMAR1/CDH10/LRRC4B/GABRB1/SLITRK1/SHISA9/KCND2/CNKSR2/ADRA2A/ERBB4/RGS9/ADCY1/ACTN2/CACNA1C/PRRT2/GRIA1/ITGA8/GRIK3/RGS7BP/GRIN2A/CLSTN2/GRIA2/EFNB2/GSG1L
GOCC_CYTOPLASMIC_STRESS_GRANULE	GOCC_CYTOPLASMIC_STRESS_GRANULE	82	0.435569777405745	1.89809198181874	6.77893999951e-05	0.00111752328612612	0.00077368145910923	4760	tags=38%, list=18%, signal=31%	PRRC2C/GIGYF2/PABPC4/RBPMS/PQBP1/NUFIP2/PUM1/EIF2S1/DAZAP2/CAPRIN1/G3BP2/STAU1/HIPK2/DYRK3/RBM4/EIF3B/DDX19A/ZFP36/RC3H1/LARP4/ELAVL1/LARP4B/CELF1/YTHDF1/FXR2/MOV10/YTHDF3/ATXN2L/EIF4G1/CASC3/UBAP2L
GOBP_NEGATIVE_REGULATION_OF_ION_TRANSMEMBRANE_TRANSPORTER_ACTIVITY	GOBP_NEGATIVE_REGULATION_OF_ION_TRANSMEMBRANE_TRANSPORTER_ACTIVITY	61	-0.46156644055634	-1.9389388091389	6.88079003757796e-05	0.00112684103416878	0.000780132303571047	3774	tags=43%, list=15%, signal=37%	HECW1/GNB5/NEDD4/SLN/HECW2/CALM2/MIR24-1/GSTM2/MIR133A1/SRI/CALM3/ADRA2A/PCSK9/GOPC/ATP1A2/CLIC2/KCNAB1/CAB39/ACTN2/OSR1/CASQ2/PLN/PKD2/CAV1/CALM1/STK39
GOMF_POTASSIUM_ION_TRANSMEMBRANE_TRANSPORTER_ACTIVITY	GOMF_POTASSIUM_ION_TRANSMEMBRANE_TRANSPORTER_ACTIVITY	130	-0.364294586431887	-1.74472916701067	6.86502952922655e-05	0.00112684103416878	0.000780132303571047	6367	tags=43%, list=25%, signal=33%	KCNT1/LRRC55/SLC12A8/KCNQ5/ATP4A/SLC9A3/KCNK16/KCNMB4/HCN1/ABCC8/SLC12A1/KCNN1/SLC9C2/TRPM5/KCNQ3/KCNK7/CCT8L2/KCNIP4/SLC12A5/KCNB1/KCNA1/KCNK2/TMEM38A/KCNS1/SLC9A7/KCNJ8/ABCC9/KCNJ5/KCNMB2/KCNH2/KCNQ4/KCNMB1/KCNS2/ATP12A/KCND2/KCNK5/KCNB2/KCNJ12/KCNK17/KCNK6/ATP1A2/TMCO3/SLC9A6/KCNAB1/KCNA6/KCNC4/SCN2B/KCNJ3/SLC24A4/GRIK3/SLC12A4/KCNA4/PKD2/TMEM175/KCNMA1/KCNN3
GOBP_REGULATION_OF_MRNA_CATABOLIC_PROCESS	GOBP_REGULATION_OF_MRNA_CATABOLIC_PROCESS	198	0.336679441571936	1.71499315205129	6.88597016248365e-05	0.00112684103416878	0.000780132303571047	4112	tags=29%, list=16%, signal=24%	TRAF3IP2/YBX3/PATL1/PLEKHN1/SLC11A1/HNRNPC/CNOT8/ZFP36L1/GIGYF2/ZFP36L2/PABPC4/RBM8A/MYD88/DCP1A/AXIN2/PUM1/RBM47/TNKS1BP1/CNOT1/MIR151A/ZC3H12D/NOCT/CAPRIN1/EXOSC8/EIF4A3/MIR223/CNOT10/FASTKD1/KHSRP/DIS3/ZC3H12A/AGO2/CNOT11/TBRG4/APEX1/AKT1/TTC5/IKBKE/ZFP36/RC3H1/NPM1/ZC3HAV1/ELAVL1/HNRNPU/MIR27A/LARP4B/CELF1/YTHDF1/CNOT6/METTL16/PNLDC1/SECISBP2/FXR2/MOV10/RNASEL/EXOSC5/YTHDF3
GOBP_VASCULOGENESIS	GOBP_VASCULOGENESIS	79	-0.419204341899902	-1.84519749992966	6.92573861743652e-05	0.00113058459918299	0.000782724040923122	3183	tags=35%, list=12%, signal=31%	AMOT/ITGAV/RRAS/CUL7/ZFPM2/TMEM100/TBX5/GJC1/HEY1/RASA1/SOX17/EGFL7/NOTCH1/ITGB8/MYOCD/APLNR/FZD4/ACKR3/SOX18/CD34/TIE1/RAMP2/KDR/HEG1/NTRK2/HEY2/RASIP1/CAV1
GOBP_GLYCEROLIPID_METABOLIC_PROCESS	GOBP_GLYCEROLIPID_METABOLIC_PROCESS	336	-0.275098964564038	-1.5409720156156	7.1186966246224e-05	0.0011592563627396	0.000802574018224813	3698	tags=24%, list=14%, signal=21%	SACM1L/PLCH2/PIK3CA/MTM1/ENPP6/CAT/MBOAT1/PLCG1/PIK3CG/DGKE/PI4KA/FGF2/INPPL1/CNEP1R1/BPNT1/NAPEPLD/SLC44A3/PIK3C2A/FIG4/GPAM/IP6K3/DPM3/INPP5K/INPP4A/GDPD1/PLA2G6/GK5/TBL1XR1/AJUBA/PIK3R4/EFR3A/LIPE/PCSK9/RGN/LPL/PNPLA4/PLA1A/PTPN11/PLCD1/LCAT/PNPLA2/CHKB/CIDEC/FABP3/PIGK/PDGFB/MBOAT2/MPPE1/PLCG2/C3/DGKI/PLCB1/SERAC1/PIK3C2B/ITPKB/DGKG/PLA2G2A/CPT1A/LPIN3/INPP4B/CDS2/NAAA/CAPN2/PCYT2/PNPLA7/GPD1…
GOBP_REGULATION_OF_SYNAPSE_STRUCTURE_OR_ACTIVITY	GOBP_REGULATION_OF_SYNAPSE_STRUCTURE_OR_ACTIVITY	226	-0.309775686957094	-1.65190595799714	7.14421886410671e-05	0.00116058875867636	0.000803496459882416	3697	tags=27%, list=14%, signal=23%	NEDD4/SNCA/OXTR/SLITRK3/CBLN2/ADNP/OGT/TIAM1/BAIAP2/SLITRK6/LRRTM2/SIX1/NLGN1/YWHAZ/LRRC4B/EPHB3/LINGO2/CBLN1/IL10RA/DAG1/ROCK1/SLITRK1/WNT5A/AGRN/PDLIM5/NGEF/PRNP/CTTNBP2/FZD1/STAU2/COLQ/CDH8/TUBA1A/LRRN1/SLITRK5/CLSTN1/RELN/SHANK3/ARHGEF15/PTPRD/DMPK/FLRT3/ROR2/CDKL5/C1QL3/MEF2C/EEF2K/AMIGO2/PTPN13/NEGR1/NLGN3/NTRK2/LRRK2/GPM6A/FLRT2/NRXN1/CLSTN2/PAK3/CDH2/EPHA7
GOBP_AMINO_ACID_TRANSMEMBRANE_TRANSPORT	GOBP_AMINO_ACID_TRANSMEMBRANE_TRANSPORT	87	0.426441396667588	1.87452931944292	7.18155625173966e-05	0.0011638294429272	0.000805740043842436	3231	tags=32%, list=12%, signal=28%	SLC6A6/SLC3A2/RGS2/SLC11A1/SLC38A1/SLC22A4/SLC7A5/SLC38A5/SLC38A2/SLC16A10/SLC1A3/SLC43A2/SLC7A7/SLC7A1/SLC38A6/SLC36A4/LRRC8A/SFXN1/SLC7A11/SLC22A2/SLC6A9/SLC15A4/SLC25A2/SLC1A5/SLC7A8/SLC38A9/SLC25A22/SLC1A1
GOBP_CHAPERONE_MEDIATED_PROTEIN_FOLDING	GOBP_CHAPERONE_MEDIATED_PROTEIN_FOLDING	71	0.450305503489352	1.89819695037251	7.24455235921106e-05	0.00116879921164502	0.000809180704060236	5601	tags=46%, list=22%, signal=37%	PDIA4/ERO1A/HSPA5/HSPA6/CCT4/HSPA13/TCP1/CLU/FKBP5/P3H1/CCT2/CSNK2A1/SDF2L1/PEX19/FKBP4/FKBP11/HSPA8/PFDN5/DNAJC7/DFFA/HSPA7/CCT8/HSPE1/HSPA9/BAG1/PFDN2/FKBP2/VBP1/HSPA1B/PPID/PTGES3/TOR1B/HSPA14
GOBP_ORGAN_GROWTH	GOBP_ORGAN_GROWTH	158	-0.346899134695501	-1.74678611637676	7.24714885451495e-05	0.00116879921164502	0.000809180704060236	2830	tags=27%, list=11%, signal=24%	PARP2/BCL2/MIR17HG/FGFR3/ADRA1A/ANXA6/CER1/RBP4/VGLL4/MIR24-1/ZFPM2/FGF10/TBX5/EXT1/PRKAR1A/PDLIM5/PTPN11/IGF1/SMPD3/EDN1/ERBB4/SMAD2/NOTCH1/BNC2/THBS3/WWC3/RSPO2/FGFR2/SORBS2/ESR1/MEF2C/FGF9/RARG/TGFB2/HEG1/ACACB/FOXC1/EVC/ZMPSTE24/IGF2/HEY2/AR/PI16
GOBP_NEGATIVE_REGULATION_OF_EPITHELIAL_CELL_PROLIFERATION	GOBP_NEGATIVE_REGULATION_OF_EPITHELIAL_CELL_PROLIFERATION	138	-0.360346595757036	-1.75906509407247	7.45000381197614e-05	0.00119862681522972	0.000829830890190257	3683	tags=31%, list=14%, signal=27%	MIR22/ATOH8/SFRP2/ROBO1/SYNJ2BP/CDKN2B/NLRC3/MCC/COL4A3/WDR77/PTPRK/FLCN/PTCH1/DLL4/MIR24-1/WNT5A/ACVRL1/RGN/BMP4/PTPRM/SCG2/PPARG/CDK6/NOTCH1/VASH1/FGFR2/LIMS2/CDKN1C/IFT172/FLT1/GPC3/MEF2C/CAV2/SERPINF1/RGCC/TGFB2/SPARC/CD109/CASK/SFRP1/CAV1/EFNB2/AR
GOBP_T_HELPER_17_TYPE_IMMUNE_RESPONSE	GOBP_T_HELPER_17_TYPE_IMMUNE_RESPONSE	42	0.534726499401683	2.00434919221794	7.5768712747712e-05	0.00121611509453342	0.000841938340314094	4989	tags=50%, list=19%, signal=40%	TRAF3IP2/STAT3/NFKBIZ/IL6/ENTPD7/TNFSF18/LOXL3/SMAD7/JAK1/SOCS3/RORA/ARID5A/ZC3H12A/ZBTB7B/MIR21/RC3H1/JUNB/MALT1/CLEC7A/BATF/SLAMF6
GOBP_GLUCOSE_CATABOLIC_PROCESS	GOBP_GLUCOSE_CATABOLIC_PROCESS	24	0.633768194593946	2.07797018893684	8.01854295578337e-05	0.00128392602878129	0.000888885069034459	2514	tags=42%, list=10%, signal=38%	PGK1/HK2/TPI1/ENO1/PGAM1/PKM/HK3/TIGAR/PFKP/ENO2
GOBP_NUCLEAR_TRANSCRIBED_MRNA_CATABOLIC_PROCESS	GOBP_NUCLEAR_TRANSCRIBED_MRNA_CATABOLIC_PROCESS	116	0.392725044486747	1.81805288871338	8.18710144074374e-05	0.00130778687214553	0.000905404359807912	6412	tags=44%, list=25%, signal=33%	PATL1/XRN2/CNOT8/ZFP36L1/ZFP36L2/RBM8A/DCP1A/ETF1/SMG7/TNKS1BP1/CNOT1/NOCT/MRTO4/CAPRIN1/SMG9/EXOSC8/GSPT2/EIF4A3/SMG6/CNOT10/DIS3/UPF2/ZC3H12A/AGO2/ERI1/CNOT11/PNRC1/ZFP36/RC3H1/UPF3B/SMG1/HNRNPU/CNOT6/RNPS1/PNLDC1/SECISBP2/EXOSC5/MAGOHB/SMG8/CASC3/NCBP2/EXOSC2/LSM7/NT5C3B/RC3H2/DHX34/EXOSC9/PAN3/DXO/DCP2/MAGOH
GOBP_NEGATIVE_REGULATION_OF_TRANSMEMBRANE_TRANSPORT	GOBP_NEGATIVE_REGULATION_OF_TRANSMEMBRANE_TRANSPORT	118	-0.374293413787836	-1.78601899288608	8.30118332240007e-05	0.00132285285659104	0.000915834811659276	3774	tags=34%, list=15%, signal=29%	HECW1/GNB5/NEDD4/SLN/HECW2/KCNH2/BCL2/SLC43A1/REM1/INPP5K/UBR3/CALM2/SLC26A5/MIR24-1/GSTM2/MIR133A1/SRI/ENPP1/CALM3/ADRA2A/PCSK9/MIR143/ISCU/GOPC/ATP1A2/CLIC2/KCNAB1/CAB39/ACTN2/PID1/OSR1/CASQ2/ACE/SESTD1/ARL6IP5/PLN/PKD2/CAV1/CALM1/STK39
GOBP_EMBRYONIC_ORGAN_MORPHOGENESIS	GOBP_EMBRYONIC_ORGAN_MORPHOGENESIS	255	-0.303007728708591	-1.6484015822961	8.32601740847066e-05	0.00132365877707587	0.000916392764897809	3979	tags=27%, list=15%, signal=23%	ID2/DLX6/ALX4/EYA1/RYR2/ATP8A2/MED12/SRF/HESX1/FRS2/CLUAP1/HOXA2/RBPMS2/AHI1/SLITRK6/SIX1/FBN2/WNT9B/NAGLU/KCNQ4/STOX1/NDST1/MYO3A/TBX1/FZD2/ALDH1A3/RBP4/HYAL1/HOXA11/WNT5A/FGF10/GATA2/OSR2/SP3/BMP4/DCANP1/EDN1/MAPK1/CTHRC1/MFAP5/BMP7/SMAD2/HOXB4/VANGL2/SOX17/CDH23/NOTCH1/WNT11/ASB2/APLNR/MYO6/FGFR2/OSR1/DSCAML1/ITGA8/IFT172/HOXB3/MDFI/SOX18/MEF2C/FGF9/FZD6/LRIG3/RARG/MMP16/PKD2/FRZB/HAND2
GOBP_INTRINSIC_APOPTOTIC_SIGNALING_PATHWAY_IN_RESPONSE_TO_DNA_DAMAGE	GOBP_INTRINSIC_APOPTOTIC_SIGNALING_PATHWAY_IN_RESPONSE_TO_DNA_DAMAGE	99	0.40947821516839	1.84398832478252	8.41256057575667e-05	0.00133424805529714	0.000923723912558764	3198	tags=31%, list=12%, signal=28%	SOD2/DDIT4/IER3/TNFRSF1A/CHEK2/MCL1/SNAI2/FNIP2/IFI16/BCL3/CDKN1A/BCL2A1/CLU/RPS27L/BCL2L11/MIF/RPS3/BCL2L1/MUC1/HIPK2/CXCL12/USP47/TMEM161A/RPL26/IKBKE/TP73/PML/CDKN2D/NUPR1/ABL1/KDM1A
GOCC_TRANSPORT_VESICLE	GOCC_TRANSPORT_VESICLE	389	-0.269043027701039	-1.53177401558164	8.52911299922616e-05	0.00134953553909742	0.000934307712395012	3755	tags=24%, list=14%, signal=21%	AMPH/DNM1L/RAB11A/RAB14/SYTL2/SNCA/SSPN/ANKRD27/PLEKHF2/RAB11FIP5/MAL2/HLA-DPA1/SLC2A13/GABBR1/SLC2A4/PICK1/TMEM30A/NKD2/SYT17/SLC30A8/CLTB/HLA-DRA/CLCN4/GIPC1/MAP6/FGFR3/OPRK1/RPH3AL/LAMP5/ATP6AP2/SV2B/SYT1/VAMP3/MCTP1/CD74/SLC5A7/ERP29/LAMP1/FGFRL1/APBA1/KDELR3/SLC35F1/SYT4/RAB40B/COPG2/PSEN2/BACE1/STX2/SYPL1/VPS45/SLC17A5/IGF1/CD55/SEC31A/GOPC/CTTNBP2/EDN1/VMA21/HLA-DQB2/ATP2B1/DGKI/SLC40A1/TM…
GOBP_POSITIVE_REGULATION_OF_TRANSPORTER_ACTIVITY	GOBP_POSITIVE_REGULATION_OF_TRANSPORTER_ACTIVITY	82	-0.41447769729709	-1.82930956425112	8.77024772448269e-05	0.00138441669858402	0.000958456566116504	3943	tags=37%, list=15%, signal=31%	NPPA/ALG10B/CCR2/RYR2/NDUFA4/ADRB2/ABCB1/CASQ1/CALM2/GSTM2/WNK2/CALM3/JPH2/CACNA2D1/EDN1/ACTN2/ATP1B1/RELN/SHANK3/ACTN4/KCTD7/ATP1B2/TRPC6/ADIPOQ/DMD/NLGN3/TCAF1/PKD2/CALM1/STK39
GOBP_BONE_DEVELOPMENT	GOBP_BONE_DEVELOPMENT	196	-0.320792026313538	-1.66956727611712	8.91218412531784e-05	0.00140351172590005	0.000971676396771496	2752	tags=26%, list=11%, signal=23%	PLXNB1/SMAD5/CYP26B1/EXT2/FGFR3/ANXA6/CER1/ALPL/SBDS/AMER1/FOXN3/HOXA11/TRIM45/OSR2/RGN/BMP4/DCANP1/EXT1/BMPR1B/IGF1/SMPD3/MYOC/ADAMTS12/FGF18/HOXB4/GREM1/ADAMTS7/BNC2/RANBP3L/THBS3/FGFR2/NAB1/IFT172/RAB23/PLS3/TMEM119/MEF2C/TEK/RARG/MMP16/PDGFC/KDR/BMP6/LRRC17/FOXC1/SFRP4/EVC/ZMPSTE24/FREM1/OGN
GOBP_PROTEIN_POLYMERIZATION	GOBP_PROTEIN_POLYMERIZATION	259	-0.297699516767366	-1.61510813792987	8.99216445618078e-05	0.00141278302124925	0.000978095081198612	4011	tags=27%, list=15%, signal=23%	TENM1/ARL2/TUBGCP6/MLST8/ARHGAP6/TRIM6/CDC42EP2/SLAIN2/LMOD2/CCL11/SNCA/FES/PDE4DIP/HAUS5/GSN/TUBGCP3/BAIAP2/MAPRE1/NAV3/STMN2/GAS7/PINK1/GBA2/MAP1B/CEP192/CASQ1/MYADM/DMTN/FAM107A/FHDC1/INF2/RICTOR/TUBB1/CLASP1/TBCD/FHOD3/SPTA1/ARHGAP28/ADD2/ADD1/ADD3/RASA1/GOLGA2/JAK2/TUBA1A/COBL/CLASP2/KANK2/CCL21/DIAPH3/DAAM2/CASQ2/SPTBN1/TUBG2/KANK3/GPX4/LMOD1/SVIL/TMOD2/KANK4/MAP2/MAP4/PFN2/SLIT2/ELN/CDH5/C…
GOBP_REGULATION_OF_ANIMAL_ORGAN_MORPHOGENESIS	GOBP_REGULATION_OF_ANIMAL_ORGAN_MORPHOGENESIS	120	-0.371139974219114	-1.77640356855807	9.1413019522638e-05	0.00143285091256444	0.000991988443088013	3691	tags=35%, list=14%, signal=30%	MED12/CELSR2/SFRP2/ROBO1/FRS2/FGF2/TIAM1/AHI1/SIX1/WNT9B/STOX1/PRICKLE1/TBX1/DMRT3/MAGI2/FZD2/HOXA11/WNT5A/FGF10/BMP4/VANGL1/EDN1/CTHRC1/FZD1/BMP7/VANGL2/GREM1/AGTR2/WNT11/RSPO2/DAAM1/FZD7/RSPO3/DACT1/GPC3/NTN4/CD34/FZD6/NKD1/SFRP1/ANKRD6/AR
GOMF_NEUTRAL_L_AMINO_ACID_TRANSMEMBRANE_TRANSPORTER_ACTIVITY	GOMF_NEUTRAL_L_AMINO_ACID_TRANSMEMBRANE_TRANSPORTER_ACTIVITY	39	0.553645732520294	2.03819352297413	9.25906254961172e-05	0.0014479183561811	0.0010024199051498	3231	tags=44%, list=12%, signal=38%	SLC6A6/SLC3A2/SLC38A1/SLC7A5/SLC38A5/SLC38A2/SLC1A3/SLC43A2/SLC38A6/SLC36A4/SFXN1/SLC7A11/SLC6A9/SLC1A5/SLC7A8/SLC38A9/SLC1A1
GOBP_3_UTR_MEDIATED_MRNA_DESTABILIZATION	GOBP_3_UTR_MEDIATED_MRNA_DESTABILIZATION	19	0.66544472160829	2.05045853054428	9.31279193909051e-05	0.00145292579133643	0.00100588664251936	4036	tags=53%, list=16%, signal=44%	PLEKHN1/ZFP36L1/ZFP36L2/PUM1/ZC3H12D/KHSRP/ZC3H12A/ZFP36/RC3H1/MOV10
GOBP_CARDIAC_SEPTUM_MORPHOGENESIS	GOBP_CARDIAC_SEPTUM_MORPHOGENESIS	68	-0.438187853958774	-1.88015810692669	9.36370713095307e-05	0.00145747190296439	0.00100903399731837	2930	tags=37%, list=11%, signal=33%	ISL1/JAG1/MIR17HG/PARVA/TBX1/FZD2/ZFPM2/WNT5A/TBX5/FGFRL1/SMAD4/BMP4/HEY1/FZD1/BMP7/NOTCH1/WNT11/APLNR/FGFR2/TGFB2/SEMA3C/SLIT2/NOS3/HEY2/SLIT3
GOBP_POSITIVE_REGULATION_OF_CELL_PROJECTION_ORGANIZATION	GOBP_POSITIVE_REGULATION_OF_CELL_PROJECTION_ORGANIZATION	317	-0.278932948337679	-1.55066326366883	9.41237143657519e-05	0.00146164737877025	0.00101192475427534	4041	tags=28%, list=16%, signal=24%	BMP5/TIAM2/TENM1/ROBO3/RP1/TNN/AMIGO1/GSK3B/ATP8A2/CDC42EP2/SRF/KAT2A/PIK3CA/FES/TRAK1/TMEM106B/ANKRD27/ROBO1/ADNP/RREB1/TIAM1/PACSIN1/BAIAP2/TMEM30A/PLXNB3/NLGN1/SEMA5A/PLXNB1/P2RY12/PLXNA3/STMN2/KIDINS220/MAP6/MYO3A/MAP1B/ROR1/MAGI2/CUL7/SLITRK1/EHD1/PALM/WNT5A/SKIL/CHODL/OBSL1/RND2/APC/GRIP1/AGRN/CORO1C/FBXW8/CUX1/CRABP2/FZD1/DOCK11/STAU2/BMP7/FEZ1/FSCN1/EPS8L2/COBL/FZD4/EPHA3/CCL21/FLNA/RELN/…
GOBP_ESTABLISHMENT_OF_PROTEIN_LOCALIZATION_TO_TELOMERE	GOBP_ESTABLISHMENT_OF_PROTEIN_LOCALIZATION_TO_TELOMERE	17	0.706692714190329	2.1151307540848	9.46714760658925e-05	0.00146365055516159	0.00101331158929932	3180	tags=59%, list=12%, signal=52%	CCT4/TCP1/DKC1/CCT2/NABP2/POT1/ACD/SPDYA/WRAP53/CCT8
GOBP_LEUKOCYTE_CELL_CELL_ADHESION	GOBP_LEUKOCYTE_CELL_CELL_ADHESION	381	0.28507179829726	1.577234054534	9.46900777506303e-05	0.00146365055516159	0.00101331158929932	3282	tags=24%, list=13%, signal=21%	SOX4/ABL2/BCL6/GOLPH3/PNP/CCL2/PTPN2/FLOT2/ITGA5/IL4R/ASS1/CEBPB/NFKBIZ/HAS2/NT5E/IL6/ZMIZ1/ARG2/MSN/RELA/LAPTM5/CBLB/TNIP1/MAP3K8/XBP1/TNFSF18/HAVCR2/BCL10/SLC7A1/HSPD1/SHB/VSIG4/CBFB/CASP3/JAK3/SIRPA/IL20RB/KLHL25/SMARCC1/ICAM1/LOXL3/LYN/NOD2/RPS3/DHPS/SMAD7/LRRC32/ADAM8/IRF1/CD274/TNFAIP8L2/CD1D/ARG1/VTCN1/SDC4/CD177/S100A8/RIPK2/OLR1/PELI1/FADD/FERMT3/CXCL12/TNFRSF14/ZC3H12A/ZBTB7B/IL1RL2/FOX…
GOBP_REGULATION_OF_SMOOTH_MUSCLE_CONTRACTION	GOBP_REGULATION_OF_SMOOTH_MUSCLE_CONTRACTION	56	-0.472964390545745	-1.97336128708313	9.57224727015564e-05	0.00147619933131686	0.00102199933260308	4862	tags=52%, list=19%, signal=42%	SOD1/GHRL/TACR2/DOCK4/MIR145/TACR1/SRF/OXTR/ADRB2/ORMDL3/ZDHHC21/ADRA1A/DAPK3/ADRA2A/KCNB2/MIR143/ADRA2B/CHRM3/SETD3/EDN1/ATP1A2/DOCK5/ATP2B1/MYOCD/GPER1/NPNT/CNN1/CTTN/CAV1
GOBP_REGULATION_OF_ACTIN_FILAMENT_BUNDLE_ASSEMBLY	GOBP_REGULATION_OF_ACTIN_FILAMENT_BUNDLE_ASSEMBLY	98	-0.397990039449391	-1.83562415254685	9.62562900874197e-05	0.00148101919437954	0.00102533621044119	3871	tags=36%, list=15%, signal=31%	TACR1/ARHGAP6/CGNL1/CORO2B/SORBS3/PTGER4/RHPN2P1/ARHGEF10L/INPP5K/ROCK1/PPM1F/TJP1/RHPN1/CLASP1/TTC8/ARHGAP28/ARHGEF10/MYOC/DLC1/LIMCH1/WNT11/ROCK2/CLASP2/FLNA/SHANK3/ARHGEF15/TPM1/CCDC88A/CD47/SYNPO2/RGCC/ASAP3/PFN2/SFRP1/FRMD7
GOBP_REGULATION_OF_TRANSCRIPTION_ELONGATION_BY_RNA_POLYMERASE_II	GOBP_REGULATION_OF_TRANSCRIPTION_ELONGATION_BY_RNA_POLYMERASE_II	82	0.429773694503591	1.87283426410458	9.90013320262553e-05	0.00150695903044402	0.00104329482523211	7000	tags=48%, list=27%, signal=35%	ELL2/INTS10/EAF1/VHL/RNF168/BRD4/CCNK/PWWP2A/ZMYND8/CDK12/LEO1/INTS5/EZH2/INTS4/INTS8/EAF2/NELFCD/MED15/PWWP2B/SUPT5H/NELFE/HNRNPU/MED18/MED11/ELL/WDR43/GTF2F1/NCBP2/SUPT6H/ZMYND11/INTS12/MED28/MED8/MED10/MED19/MED24/CCNT1/EAPP/INTS7
GOBP_CENTRAL_NERVOUS_SYSTEM_NEURON_DEVELOPMENT	GOBP_CENTRAL_NERVOUS_SYSTEM_NEURON_DEVELOPMENT	75	-0.427168406189227	-1.86185096504286	9.8645526048603e-05	0.00150695903044402	0.00104329482523211	2850	tags=29%, list=11%, signal=26%	GLI2/SEMA3E/PLXNA3/EPHB3/GABRB1/GBA2/B4GALT6/GATA2/NR4A2/OGDH/AGTPBP1/FGFR2/ADARB1/DCLK1/PLXNA1/ARHGEF28/MAP2/SLIT2/NOVA2/NTRK2/DCLK2/LHX6
GOBP_MITOCHONDRIAL_TRANSLATION	GOBP_MITOCHONDRIAL_TRANSLATION	125	0.377985490015094	1.78157071384918	9.87333345053676e-05	0.00150695903044402	0.00104329482523211	9274	tags=51%, list=36%, signal=33%	SHMT2/ALKBH1/MPV17L2/MRPL52/DARS2/MRPL32/MRPL27/MRPL50/MRPL30/MRPS27/MRPS28/MRPS18B/MRPL57/MRPL2/RPUSD3/MRPS5/MRPS2/MRPS17/EARS2/MRPL46/YARS2/MRPL14/MRPS25/MRPL3/MRPL15/TSFM/MRPS7/NSUN3/TRMT10C/MRPL35/MRPL41/MRPL1/WARS2/MRPS33/TRUB2/MRPS18C/MRPL9/MALSU1/MRPL21/MRPL12/MRPS21/MRPL34/MRPL13/MRPL36/MRPL40/MRPS12/MRPL4/MRPS10/MRPS15/MRPS18A/TACO1/MTRF1/MRPL28/GATC/MRPS30/MRPL49/MTIF2/MRPL53/MRPL37/MRP…
GOBP_CELL_CYCLE_CHECKPOINT_SIGNALING	GOBP_CELL_CYCLE_CHECKPOINT_SIGNALING	180	0.339082668752814	1.70085795504486	9.82329966615904e-05	0.00150695903044402	0.00104329482523211	6559	tags=39%, list=25%, signal=30%	CDK2/IER3/CHEK2/GIGYF2/GTSE1/BUB3/TICRR/CDKN1A/CDK5RAP2/WAC/DTX3L/RPS27L/MAD2L2/SPC25/DOT1L/FEM1B/NABP2/AURKB/ORC1/CDC45/TIMELESS/MUC1/CHMP4C/RFWD3/BRSK1/PARP9/THOC5/BIRC5/BLM/RPL26/BUB1B/EME1/SPC24/TRIM39/SPDL1/PML/THOC1/MAD2L1/ZW10/PRPF19/NABP1/CDK1/SDE2/CDC20/ZWINT/SYF2/TTK/CASP2/NUF2/ZNF830/CLSPN/FBXO6/RAD51/LCMT1/INCENP/HINFP/ANAPC15/RPA4/MDM2/UIMC1/CHFR/FOXO4/NSUN2/PLK1/CLOCK/ATR/BABAM1/CUL…
GOMF_MRNA_BINDING	GOMF_MRNA_BINDING	422	0.277330855359206	1.54817741977187	9.90679774981877e-05	0.00150695903044402	0.00104329482523211	7203	tags=36%, list=28%, signal=26%	SHMT2/YBX3/EIF2S2/NUP98/CPEB4/HNRNPC/LARP6/CSTF2T/EIF4A1/ZFP36L1/ZFP36L2/PABPC4/SLBP/PKM/RBM8A/RBPMS/DCP1A/SRSF4/KHDRBS3/XPO5/ETF1/PUM1/PAIP2/RBMS1/RBM47/RPS3/ACO1/GEMIN5/MIR151A/ZC3H12D/NOCT/CAPRIN1/EXOSC8/G3BP2/EIF4A3/STAU1/EIF3D/SNRPC/RBMS3/PCBP3/MIR223/ESRP1/CALR/KHSRP/MIR29A/RBM4/ZC3H12A/THOC5/AGO2/NCL/PCBP1/MIR193B/RPL26/MIR374B/MIR30C2/MIR877/MIR3619/RSL1D1/KHDRBS1/MIR511/MIR21/HNRNPA3/ZFP…
GOBP_AORTIC_VALVE_MORPHOGENESIS	GOBP_AORTIC_VALVE_MORPHOGENESIS	36	-0.53827672865492	-2.04446132624737	9.96982879039619e-05	0.00151310802934516	0.00104755188770316	2644	tags=44%, list=10%, signal=40%	NPPA/ROBO1/JAG1/ROCK1/DLL4/BMP4/HEY1/SMAD2/NOTCH1/ROCK2/TIE1/SLIT2/ELN/NOS3/HEY2/SLIT3
GOBP_SECONDARY_PALATE_DEVELOPMENT	GOBP_SECONDARY_PALATE_DEVELOPMENT	24	-0.608761315353802	-2.10156567665938	0.000100669723724167	0.00152439470788653	0.00105536585814189	2341	tags=42%, list=9%, signal=38%	TBX1/FZD2/WNT5A/SMAD4/FZD1/SMAD2/WNT11/ITGB8/JAG2/TGFB2
GOBP_VENTRICULAR_CARDIAC_MUSCLE_CELL_ACTION_POTENTIAL	GOBP_VENTRICULAR_CARDIAC_MUSCLE_CELL_ACTION_POTENTIAL	35	-0.54879938259299	-2.06672272856356	0.000101526523160017	0.00153044373763512	0.00105955371017164	3734	tags=46%, list=14%, signal=39%	RYR2/KCNJ8/SCN3B/DSP/KCNJ5/KCNH2/SNTA1/MIR133A1/JUP/DSG2/CACNA1C/SCN2B/CTNNA3/KCNJ3/GPD1L/CAV1
GOBP_RESPONSE_TO_SALT	GOBP_RESPONSE_TO_SALT	317	-0.278203508606114	-1.54660811205789	0.000101419985447214	0.00153044373763512	0.00105955371017164	3734	tags=26%, list=14%, signal=22%	RYR2/NEDD4/SLC1A2/PIK3CA/PPP1R1B/OXTR/INHBB/MEF2A/CAT/ATP2B4/KCNJ8/JUND/ABCC9/TIAM1/BAIAP2/FOSB/SYT17/ADCY7/SIX1/NLGN1/KCNMB2/P2RY12/ALPL/PTCH1/OPRK1/KCNMB1/CD36/CALM2/SYT1/DMTN/SLC26A5/HDAC5/NFATC2/WNT5A/TNNT2/CPNE6/ENPP1/CALM3/SYT4/SLC25A23/PLEC/AGRN/RASGRP2/EDNRB/CHRM3/TTN/SEC31A/EDN1/TOMM20/ADD1/SUCNR1/HOMER2/PDGFB/AVPR1A/CPNE2/PLCG2/ADCY1/PLCB1/ROCK2/TUBA1A/ITPKB/LRP11/GRIA1/CASQ2/ANXA11/FAB…
GOMF_MONOSACCHARIDE_BINDING	GOMF_MONOSACCHARIDE_BINDING	69	0.450543437446696	1.88783447961668	0.0001027454664729	0.00154533799349016	0.0010698652712329	3816	tags=35%, list=15%, signal=30%	PYGL/HK2/PLOD2/P4HA1/EGLN3/ENG/LMAN1/SLC2A3/P4HA2/P3H1/GNPNAT1/GPI/HK3/SLC2A5/CLN5/PFKP/GYS1/GALK1/TALDO1/PLOD1/DPM1/P4HA3/LMAN2L/ALPK1
GOCC_SYNAPTIC_CLEFT	GOCC_SYNAPTIC_CLEFT	19	-0.660082220568899	-2.11371909302016	0.000103000614574723	0.00154570204786686	0.00107011731262197	2870	tags=47%, list=11%, signal=42%	NLGN1/CBLN1/LAMB2/LAMA5/COLQ/PRSS12/CDH8/C1QL3/LGI1
GOBP_RELEASE_OF_SEQUESTERED_CALCIUM_ION_INTO_CYTOSOL_BY_ENDOPLASMIC_RETICULUM	GOBP_RELEASE_OF_SEQUESTERED_CALCIUM_ION_INTO_CYTOSOL_BY_ENDOPLASMIC_RETICULUM	35	-0.54810193078612	-2.06409619590507	0.00010526364973995	0.00157612887630757	0.00109118235289122	2230	tags=46%, list=9%, signal=42%	CASQ1/CALM2/GSTM2/CCL3/MIR133A1/SRI/CALM3/ATP1A2/CLIC2/CACNA1C/CASQ2/SLC8A1/RYR3/PLN/DMD/CALM1
GOBP_NEGATIVE_REGULATION_OF_EPITHELIAL_CELL_MIGRATION	GOBP_NEGATIVE_REGULATION_OF_EPITHELIAL_CELL_MIGRATION	85	-0.416799012380498	-1.85919152111563	0.000106415640983992	0.00158982117211129	0.00110066177540304	3336	tags=33%, list=13%, signal=29%	SYNJ2BP/ATP2B4/FGF2/MCC/MAP2K5/DLL4/MIR24-1/HDAC5/HMGB1/ACVRL1/KLF4/JUP/CORO1C/PTPRM/PPARG/AGTR2/NOTCH1/VASH1/STARD13/MIR10A/MEF2C/SERPINF1/RGCC/PFN2/SLIT2/DCN/MEOX2/CARD10
GOBP_CELLULAR_RESPONSE_TO_DECREASED_OXYGEN_LEVELS	GOBP_CELLULAR_RESPONSE_TO_DECREASED_OXYGEN_LEVELS	145	0.362943375056489	1.75770562067103	0.000107496754111131	0.00160239593600401	0.00110936751048458	3734	tags=32%, list=14%, signal=27%	HMOX1/PGK1/VEGFA/HIF1A/ERO1A/HILPDA/EGLN3/PDK1/HYOU1/NDRG1/SLC9A1/CPEB4/MYC/P4HB/SIRT4/BNIP3/VHL/ZFP36L1/ENO1/NONO/BNIP3L/RBPJ/NKX3-1/AK4/NPEPPS/ATF4/FAM162A/PTGS2/KCNK3/TIGAR/ADAM8/RORA/HIPK2/CBL/PPARD/EPAS1/AKT1/MT3/MIR21/TBL2/MIEF1/EGR1/CFLAR/PTGIS/PMAIP1/IRAK1
GOBP_PROTEIN_LOCALIZATION_TO_POSTSYNAPSE	GOBP_PROTEIN_LOCALIZATION_TO_POSTSYNAPSE	40	-0.520940534643307	-2.06047964199259	0.000109548978280925	0.00162935847029829	0.00112803415764359	3686	tags=38%, list=14%, signal=32%	RAB11A/GRIN2C/NSG1/OGT/GPC6/DAG1/GRIP1/ERBB4/ERBB2/CLSTN1/ZDHHC2/C1QL3/GRIP2/GRIN2A/LGI1
GOMF_PEPTIDE_RECEPTOR_ACTIVITY	GOMF_PEPTIDE_RECEPTOR_ACTIVITY	96	-0.392337095534311	-1.80547873844543	0.000113025225617813	0.00167733444580936	0.00116124878788567	5900	tags=43%, list=23%, signal=33%	GUCY2F/HCRTR1/GUCY2C/SSTR2/PROKR1/CCKBR/FSHR/UTS2R/GALR1/GCGR/TACR2/TACR1/F2RL2/OXTR/BDKRB1/VIPR2/NPFFR2/INPP5K/OPRK1/NPY6R/AGTR1/GRPR/AVPR2/NMUR1/EDNRB/CALCRL/NPY5R/AVPR1A/AGTR2/APLNR/CYSLTR1/ADCYAP1R1/RAMP1/CX3CR1/LGR5/NPY1R/SORCS1/RAMP2/NPR1/RAMP3/NPR3
GOBP_ESTABLISHMENT_OF_TISSUE_POLARITY	GOBP_ESTABLISHMENT_OF_TISSUE_POLARITY	68	-0.436035004204189	-1.87092074928998	0.000114020365149534	0.00168508249437667	0.00116661290118444	3691	tags=38%, list=14%, signal=33%	MED12/CELSR2/SFRP2/TIAM1/WNT9B/PRICKLE1/MAGI2/FZD2/ASTN2/WNT5A/TTC8/VANGL1/CTHRC1/FZD1/ERBB4/VANGL2/WNT11/DAAM1/FZD7/RSPO3/DACT1/GPC3/FZD6/NKD1/SFRP1/ANKRD6
GOBP_REGULATION_OF_PROTEIN_UBIQUITINATION	GOBP_REGULATION_OF_PROTEIN_UBIQUITINATION	181	0.332134946353226	1.66973992936924	0.000114050854617157	0.00168508249437667	0.00116661290118444	4241	tags=30%, list=16%, signal=25%	SOX4/WBP1L/TNFAIP3/SIAH2/HSPA5/BIRC3/ARRDC3/PTEN/LIMK1/LAPTM5/CBLB/DAXX/BCL10/DTX3L/MAD2L2/GTPBP4/NOD2/RPS3/SMAD7/HSP90AB1/UBE2D1/RIPK2/PELI1/ADGRB1/BIRC2/SPRY2/COMMD1/SPHK1/DERL1/RPL23/FBXO5/GSK3A/U2AF2/IVNS1ABP/RASSF5/PLAA/AKT1/TRIB3/NMI/ARRDC4/NPM1/ABL1/KDM1A/MALT1/RPS2/MAD2L1/UBE2V1/PINX1/TRAF6/RPL11/PHF23/CDC20/SVBP/ARRB2
GOMF_STRUCTURAL_CONSTITUENT_OF_RIBOSOME	GOMF_STRUCTURAL_CONSTITUENT_OF_RIBOSOME	161	0.356200264084805	1.7669378178952	0.000115550139993566	0.00169600238372135	0.00117417293686906	9437	tags=49%, list=36%, signal=31%	RPL22L1/MRPL52/RPS27L/RPLP0/RPS3/MRPL32/RPL12/MRPL27/IMP3/RPS20/MRPL30/RPS6/RPL23/MRPS18B/MRPL57/MRPL2/MRPS5/RPL26/RPL39/MRPS2/RPS4Y1/RPL7L1/RPL28/MRPS17/MRPL46/RPSA/RPS18/RPS2/RPL24/MRPL14/MRPS25/MRPL3/RPS10/RPL11/RPL35A/MRPL15/MRPS7/MRPL35/MRPL41/MRPL1/RPS12/RPS17/MRPS33/RPL36A/LINC01004/RPS25/RPL35/MRPS18C/MRPL9/MRPL21/MRPL12/MRPS21/RPS13/MRPL34/RPL32/UBA52/MRPL13/RPL13A/MRPL36/MRPS12/MRPL4/RP…
GOBP_POSITIVE_REGULATION_OF_CYTOSOLIC_CALCIUM_ION_CONCENTRATION	GOBP_POSITIVE_REGULATION_OF_CYTOSOLIC_CALCIUM_ION_CONCENTRATION	142	-0.348884337826474	-1.71759424781855	0.000115470482902814	0.00169600238372135	0.00117417293686906	3926	tags=32%, list=15%, signal=28%	CD24/TACR1/CCR2/RYR2/OXTR/BDKRB1/CXCR3/PTGER4/PIK3CG/PKD1/ITGAV/BCL2/ADRA1A/CD36/AGTR1/XCR1/HMGB1/GATA2/ACKR4/LRP6/JPH2/EDNRB/CD55/CACNA2D1/RIC3/ADRA1B/EDN1/SPPL3/AVPR1A/PTGFR/ADRA1D/CYSLTR1/JAK2/ADCYAP1R1/GPER1/CACNA1C/ACKR2/ACKR3/CX3CR1/SLC8A1/TRPC6/ESR1/ADCY5/NPTN/PKD2/CAV1
GOBP_RESPONSE_TO_PEPTIDE	GOBP_RESPONSE_TO_PEPTIDE	460	-0.256109019224504	-1.48518968901315	0.000115101206779419	0.00169600238372135	0.00117417293686906	3998	tags=27%, list=15%, signal=23%	UPRT/MIR145/CYBB/MBD5/GSK3B/OSBPL8/CAPN10/SCNN1D/PIK3CA/NAGK/BGLAP/OXTR/INHBB/SRSF6/CAT/RAF1/LRP5/OGT/KCNJ8/SLC2A4/CRY1/ADRB2/KL/GJB2/BAIAP2/INPPL1/CAMK2A/PDK2/GNAI1/TLR4/PIK3C2A/JAG1/INSR/HDAC9/WDTC1/GPR21/DAG1/ANO1/MAP1B/ALPL/INPP5K/MZB1/ROCK1/OPRK1/CD36/HDAC5/AGTR1/GKAP1/ENPP1/NCOA2/MIR140/CPEB1/TWIST2/VIM/EGR2/KLF11/PCSK9/LRP6/MIR143/CRY2/MYO1C/PTPRA/NR4A3/LEPROTL1/EDNRB/PRKAR1A/BACE1/PTPN11/…
GOBP_CELLULAR_RESPONSE_TO_EXTRACELLULAR_STIMULUS	GOBP_CELLULAR_RESPONSE_TO_EXTRACELLULAR_STIMULUS	258	0.308581615851923	1.62099645529278	0.000116346890015207	0.00170396003254219	0.00117968216019104	2764	tags=24%, list=11%, signal=21%	PLIN2/UPP1/CD68/SLC2A1/STK24/FOSL1/MAP3K5/TNC/VDR/ADORA2B/HSPA5/ASNS/CPEB4/XPR1/SLC7A5/CSNK1A1/SNAI2/MAP1LC3B/PIM1/SEH1L/IFI16/GLUL/PLIN3/NUDT15/SLC38A2/NONO/RRAGC/XBP1/SESN2/PPP1R9B/CDKN1A/TNFRSF11A/AKR1C3/EIF2S1/SIPA1/LYN/FADS1/ATF4/GABARAPL1/RRAGD/SH3GLB1/CYP27B1/SLC39A4/PRKAB2/RHEB/ZFYVE1/PRKD1/RALB/ATG14/DCTPP1/HSPA8/ZC3H12A/FOLR1/LAMTOR1/CBL/NUAK2/PPARD/MIOS/FGF23/TTC5/GLRX2
GOMF_RNA_NUCLEASE_ACTIVITY	GOMF_RNA_NUCLEASE_ACTIVITY	117	0.37858885512728	1.75660407823388	0.000118399414065298	0.00173023423218131	0.00119787226089506	4091	tags=31%, list=16%, signal=26%	ENDOU/XRN2/ERN1/CNOT8/RNASE2/REXO2/TOE1/ISG20L2/CNOT1/RPP40/ISG20/ZC3H12D/FEN1/NOCT/EXOSC8/SND1/SMG6/SAMHD1/POP1/DIS3/EXO1/ZC3H12A/RNASE3/NOB1/AGO2/ERI1/APEX1/ELAC1/HELZ2/PPP1R8/RPP14/CNOT6/PNLDC1/EXOSC1/RNASEL/EXOSC5
GOBP_ENDOCHONDRAL_BONE_MORPHOGENESIS	GOBP_ENDOCHONDRAL_BONE_MORPHOGENESIS	59	-0.462179280510424	-1.92783099103888	0.000119116195512848	0.00173691655025598	0.00120249854981667	2561	tags=37%, list=10%, signal=34%	INPPL1/EXT2/FGFR3/ANXA6/CER1/ALPL/HOXA11/BMP4/EXT1/BMPR1B/SMPD3/FGF18/THBS3/NAB1/TMEM119/MEF2C/TEK/RARG/MMP16/BMP6/FOXC1/ZMPSTE24
GOBP_NEGATIVE_REGULATION_OF_RESPONSE_TO_EXTERNAL_STIMULUS	GOBP_NEGATIVE_REGULATION_OF_RESPONSE_TO_EXTERNAL_STIMULUS	404	0.278394401576614	1.54727596853321	0.000119655691248221	0.00174099030766162	0.00120531888529673	4112	tags=25%, list=16%, signal=22%	UBASH3B/PLAUR/CCL2/PDGFRA/STAT3/PTPN2/IER3/THBD/TNFAIP3/C1QTNF1/IRAK3/TNFRSF1A/ARNT/CYP19A1/FPR2/RTN4RL1/PTEN/SERPINE1/SPP1/CSNK1A1/NT5E/ARG2/SEMA4B/BBS4/GIGYF2/LPCAT3/IFI16/HGF/NFKB1/TFPI/TRIB1/PDGFA/SIGLEC10/FNDC4/HAVCR2/RHBDF2/SLAMF8/BCR/VSIG4/ST6GAL1/SIRPA/IL20RB/LDLR/SERPING1/MFHAS1/IL33/LYN/MIF/NOD2/PSMA1/FGR/SOCS3/SEMA4A/CRK/CHD8/AURKB/RORA/TNFAIP8L2/TRIM11/GPX1/ARG1/ELF4/SERPINE2/SAMHD1/M…
GOBP_NUCLEOBASE_CONTAINING_COMPOUND_TRANSPORT	GOBP_NUCLEOBASE_CONTAINING_COMPOUND_TRANSPORT	211	0.329749935903634	1.68805850674274	0.000121388588582532	0.0017623727188349	0.00122012231291314	6585	tags=36%, list=25%, signal=27%	FLOT1/NUP98/ZFP36L1/SEH1L/SARNP/SLBP/NUP58/MVP/POM121/RBM8A/XPOT/SIDT2/NUP188/XPO5/LRRC8A/SMG7/POM121C/G3BP2/AHCTF1/EIF4A3/RIPK1/SMG6/SLC35B1/XPO1/NXT1/SNUPN/KHSRP/NUP35/UPF2/AGFG1/THOC5/SLC25A17/EPG5/RAN/NUP153/NUP85/GLE1/DDX19A/KHDRBS1/ZFP36/THOC3/NPM1/POLDIP3/POM121B/THOC1/UPF3B/SRSF3/SMG1/AKAP8L/ABCC4/DDX39A/TOMM20L/MAGOHB/SLC35A2/SLC25A5/CASC3/NUP214/SLC25A26/NCBP2/GJB1/SUPT6H/RAE1/SLC17A9/A…
GOMF_CALCIUM_DEPENDENT_PHOSPHOLIPID_BINDING	GOMF_CALCIUM_DEPENDENT_PHOSPHOLIPID_BINDING	55	-0.467496755617827	-1.94347141152183	0.000122659929236473	0.00177697598783488	0.00123023241854398	3105	tags=38%, list=12%, signal=34%	ESYT2/SYT17/ESYT3/ANXA8/ANXA6/PCLO/ANXA8L1/SYT1/MCTP1/CPNE6/SYT4/C2CD5/CPNE2/ANXA4/DOC2B/ANXA11/DYSF/ESYT1/SYT15/CPNE4/ANXA3
GOBP_CELLULAR_RESPONSE_TO_CALCIUM_ION	GOBP_CELLULAR_RESPONSE_TO_CALCIUM_ION	82	-0.407934956752736	-1.80043298552988	0.000123310427749216	0.00178254145340282	0.00123408549039911	3505	tags=35%, list=14%, signal=31%	INHBB/MEF2A/JUND/FOSB/SYT17/NLGN1/SYT1/DMTN/NFATC2/WNT5A/CPNE6/SYT4/SLC25A23/RASGRP2/EDN1/ADD1/CPNE2/PLCG2/ADCY1/TUBA1A/ITPKB/RYR3/FOS/MEF2C/EEF2K/SYT15/CPNE4/PKD2/GPLD1
GOBP_REGULATION_OF_SYNAPTIC_PLASTICITY	GOBP_REGULATION_OF_SYNAPTIC_PLASTICITY	187	-0.319272034656665	-1.65118077624025	0.000124614450855677	0.00179750974046777	0.00124444830459775	4030	tags=28%, list=16%, signal=24%	PPP3CB/KCNB1/GSK3B/SHISA6/SRF/KAT2A/SNCA/GRIN2C/CALB2/PDE9A/NSG1/YWHAH/IGSF11/RASGRF1/BAIAP2/PICK1/CAMK2A/LRRTM2/NPAS4/S100B/GIPC1/CBLN1/DAG1/MAP1B/CNTN4/SHISA9/MCTP1/FAM107A/EGR2/SYT4/PRNP/MAPK1/RIMS3/STAU2/ADCY1/NSMF/PRRT2/UNC13C/MAP1A/CX3CR1/GRIA1/RELN/SHANK3/ACE/ZDHHC2/MEF2C/RIMS4/NTRK2/GRIN2A/CHRDL1/NPTN/AKAP5/PLK2
GOBP_PROTEIN_LOCALIZATION_TO_MITOCHONDRION	GOBP_PROTEIN_LOCALIZATION_TO_MITOCHONDRION	121	0.37720488486192	1.76313197476545	0.000125791283505215	0.00181058292580732	0.00125349910580635	6162	tags=37%, list=24%, signal=28%	HK2/GRPEL1/PITRM1/LMAN1/SIRT4/UBE2D3/CHCHD4/BNIP3L/HSPD1/FZD5/MAVS/DDIT3/TIMM13/NPEPPS/SH3GLB1/IMMP1L/USP36/ROMO1/RALA/PARL/TIMM17A/GSK3A/VPS11/TIMM50/TOMM34/AKT1/TOMM5/GRPEL2/AP3B1/TOMM40/RAC2/TIMM44/TOMM6/TOMM20L/TOMM22/TIMM8B/MAPT/TOMM40L/TIMM23/BAX/BID/ADCY10/PRKAA1/TIMM22/TRMT10B
GOBP_DNA_TEMPLATED_TRANSCRIPTION_ELONGATION	GOBP_DNA_TEMPLATED_TRANSCRIPTION_ELONGATION	126	0.368792209383524	1.73975554016653	0.000128751140751887	0.00184920898079909	0.00128024061800272	7000	tags=42%, list=27%, signal=31%	ELL2/INTS10/EAF1/VHL/RNF168/BRD4/CCNK/CTR9/PWWP2A/ZMYND8/CDK12/SETD5/POLR2I/LEO1/INTS5/EZH2/INTS4/THOC5/TEFM/INTS8/EAF2/NELFCD/MED15/PWWP2B/KAT7/POLR1E/THOC1/SUPT5H/NELFE/HNRNPU/ZC3H4/HMGN1/POLR2M/MED18/TSFM/MED11/ELL/WDR43/GTF2F1/NCBP2/SUPT6H/ZMYND11/INTS12/MED28/MED8/WDR82/MED10/MED19/RTF1/MED24/CCNT1/EAPP/INTS7
GOCC_NEURON_PROJECTION_MEMBRANE	GOCC_NEURON_PROJECTION_MEMBRANE	50	-0.483328947775544	-1.97592548917579	0.000129601743743461	0.00185743998046036	0.00128593908702517	4897	tags=48%, list=19%, signal=39%	ADGRV1/DAGLA/GABRA4/SLC12A5/KCNB1/SHISA6/SLC1A2/GABBR1/UNC5A/INSR/VEZT/SGCE/LAMP5/ATP6AP2/SHISA9/MYO1C/GPER1/KCNC4/GRIA1/ITGA8/SPTBN1/THY1/MYO1D/AKAP5
GOBP_NEGATIVE_REGULATION_OF_WNT_SIGNALING_PATHWAY	GOBP_NEGATIVE_REGULATION_OF_WNT_SIGNALING_PATHWAY	158	-0.340105587237904	-1.71257768749067	0.000130447316134433	0.00186556386087129	0.00129156339546508	3902	tags=33%, list=15%, signal=28%	TNN/GSK3B/SHISA6/AMFR/HECW1/SFRP2/DKK2/NKD2/ISL1/MCC/IGFBP2/PRICKLE1/CER1/AMER1/TMEM64/VGLL4/WNT5A/HIC1/TRABD2A/APC/NXN/LZIC/RNF43/CTHRC1/FZD1/SOX17/SFRP5/GREM1/NOTCH1/WNT11/CCDC88C/CTNNBIP1/WWOX/DACT1/TMEM170B/GPC3/FERMT1/MDFI/FGF9/FZD6/CXXC4/TMEM88/DKK3/SOX10/NKD1/SFRP1/SFRP4/IGFBP6/CAV1/ANKRD6/FRZB/CDH2
GOBP_EAR_DEVELOPMENT	GOBP_EAR_DEVELOPMENT	187	-0.318372947959924	-1.64653096508022	0.000131654742408938	0.00187881703825804	0.00130073880840342	4041	tags=28%, list=16%, signal=24%	BMP5/DLX6/KCNK2/EYA1/ATP8A2/HESX1/FGF2/HOXA2/GJB2/IFT27/AHI1/SLITRK6/SIX1/NAGLU/BCL2/KCNQ4/JAG1/STOX1/MCOLN3/MYO3A/ROR1/TBX1/FZD2/PCDH15/ALDH1A3/SLC26A5/WNT5A/FGF10/TCF15/GATA2/OSR2/BMP4/DCANP1/TTC8/PTPN11/EDN1/MAPK1/CTHRC1/CDH23/NOTCH1/MYO6/JAG2/FGFR2/OSR1/ITGA8/LGR5/CYTL1/FGF9/FZD6/LRIG3/TGFB2/HEY2/FRZB
GOMF_SULFUR_COMPOUND_BINDING	GOMF_SULFUR_COMPOUND_BINDING	234	-0.30438711848201	-1.63211329374445	0.000132317990481527	0.00188426448998481	0.00130451017715494	3180	tags=25%, list=12%, signal=22%	HBEGF/FGF2/DHTKD1/IMPG2/CXCL11/RPL22/SEMA5A/VEGFB/RSPO1/ADAMTSL5/ANXA6/PTCH1/EFEMP2/RTN4R/FGF10/ENPP1/PCOLCE2/FGFRL1/FST/THBS4/GSTP1/LPL/SMAD4/BMP4/COL5A1/AGRN/NELL2/RSPO4/PRNP/ACADL/COL25A1/OGDH/BMP7/TF/COL28A1/COLQ/ANOS1/THBS3/RSPO2/FGFR2/TWSG1/GREM2/LTBP2/RSPO3/CLEC3B/TNXB/FSTL1/FGF9/CD34/ECM2/SMOC2/SELP/SLIT2/LGR6/ACACB/SFRP1/N6AMT1/APOB/SLIT3
GOBP_CHEMOKINE_PRODUCTION	GOBP_CHEMOKINE_PRODUCTION	96	0.402319754948072	1.80256474530946	0.000134055199331998	0.00190494999815088	0.00131883112629222	1236	tags=23%, list=5%, signal=22%	HMOX1/TLR2/HIF1A/LBP/IL4R/ADORA2B/TREM1/ADAM17/IL6/SNAI2/ARG2/IL1RL1/HAVCR2/MYD88/TSLP/MAVS/CXCL6/SIRPA/ALOX15B/IL33/MIF/NOD2
GOBP_MITOCHONDRION_ORGANIZATION	GOBP_MITOCHONDRION_ORGANIZATION	498	0.264251359743035	1.49033531736466	0.000135400887617972	0.00191999606107434	0.00132924778611578	6413	tags=33%, list=25%, signal=25%	SOD2/HK2/HIF1A/GOLPH3/PLAUR/CNTNAP1/GRPEL1/IER3/RAB29/MTFP1/SLC9A1/RRM1/PITRM1/MCL1/LMAN1/GABPB1/SIRT4/UBE2D3/BNIP3/MAP1LC3B/PPIF/SDHAF2/HGF/MLLT11/APOO/CHCHD4/SESN2/BNIP3L/BCL2A1/GCLM/PEX5/HSPD1/VDAC1/FZD5/CLU/BCL2L11/LONP1/TIMM13/MARCKS/NPEPPS/TMEM126A/NOD2/GABARAPL1/FAM162A/SH3GLB1/AURKA/TIGAR/SLC35F6/FUNDC2/SUPV3L1/GPX1/MPV17/IMMP1L/BCL2L1/THG1L/USP36/STOML2/ROMO1/RALA/HTT/WASF1/TMEM70/PARL/A…
GOBP_POSITIVE_REGULATION_OF_CALCIUM_ION_TRANSPORT	GOBP_POSITIVE_REGULATION_OF_CALCIUM_ION_TRANSPORT	103	-0.389706461902527	-1.80805394124738	0.000138132859913685	0.00195351302041991	0.00135245217955734	4030	tags=34%, list=16%, signal=29%	PPP3CB/CACNA1D/RYR2/SNCA/BDKRB1/PLCG1/CXCL11/CAMK2A/CXCL9/CASQ1/CALM2/GSTM2/CCL3/SRI/CALM3/JPH2/CACNA2D1/PDGFB/ATP2B1/APLNR/ADCYAP1R1/GPER1/ATP1B1/WFS1/TRPC1/THY1/TRPC6/MYLK/CASK/PKD2/PLP1/CAV1/AKAP5/CALM1/RAMP3
GOBP_MORPHOGENESIS_OF_A_BRANCHING_STRUCTURE	GOBP_MORPHOGENESIS_OF_A_BRANCHING_STRUCTURE	189	-0.319537279945578	-1.65652023621248	0.000138348299966986	0.00195351302041991	0.00135245217955734	3287	tags=28%, list=13%, signal=25%	FRS2/LRP5/FGF2/PKD1/GREB1L/SIX1/GLI2/WNT9B/SEMA3E/BCL2/GDF7/DAG1/PTCH1/DLL4/HS3ST3B1/HOXA11/WNT5A/FGF10/SMAD4/SPINT2/BMP4/EXT1/LAMA5/EDN1/NOTCH4/BMP7/GREM1/AGTR2/NOTCH1/CTNNBIP1/RSPO2/FGFR2/NRARP/NPNT/RSPO3/CTSH/GPC3/PLXNA1/ILK/ESR1/NTN4/TIE1/SEMA3C/SLIT2/KDR/SOX10/LRRK2/SFRP1/PKD2/PGR/RASIP1/AR/EPHA7
GOMF_ALANINE_TRANSMEMBRANE_TRANSPORTER_ACTIVITY	GOMF_ALANINE_TRANSMEMBRANE_TRANSPORTER_ACTIVITY	14	0.729178724530066	2.0904309394933	0.000139369099125338	0.00196378395883345	0.00135956293484707	2680	tags=57%, list=10%, signal=51%	SLC6A6/SLC3A2/SLC38A1/SLC38A5/SLC38A2/SLC36A4/SFXN1/SLC7A8
GOBP_VASOCONSTRICTION	GOBP_VASOCONSTRICTION	71	-0.432578751867084	-1.86256922744219	0.000139843216678014	0.00196632489333183	0.00136132206947505	2885	tags=45%, list=11%, signal=40%	EDN3/DOCK4/TACR1/OXTR/ZDHHC21/KCNMB2/PIK3C2A/ADRA1A/SNTA1/ACE2/AGTR1/ADRA2A/AVPR2/ADRA2B/EDNRB/CHRM3/ADRA1B/EDN1/ATP1A2/DOCK5/ADD3/AVPR1A/ATP2B1/SCNN1B/ADRA1D/CYSLTR1/BBS2/ACE/SLC8A1/ACTA2/GRIP2/CAV1
GOCC_POSTSYNAPTIC_DENSITY_MEMBRANE	GOCC_POSTSYNAPTIC_DENSITY_MEMBRANE	86	-0.403512285265657	-1.81174498972115	0.000141150162628276	0.00198054096115524	0.0013711641087712	4885	tags=44%, list=19%, signal=36%	PTPRS/LIN7B/ATP2B2/AKAP9/GRID2/SEMA4F/GRID1/NETO1/DAGLA/CACNG4/EFNB3/SHISA6/GRIN2C/SLITRK3/NLGN4X/TIAM1/LRRTM2/SIGMAR1/LRRC4B/SLITRK1/SHISA9/CNKSR2/ADRA2A/ERBB4/RGS9/ADCY1/ACTN2/CACNA1C/PRRT2/GRIA1/ITGA8/GRIK3/RGS7BP/GRIN2A/CLSTN2/GRIA2/EFNB2/GSG1L
GOBP_VENTRICULAR_SEPTUM_MORPHOGENESIS	GOBP_VENTRICULAR_SEPTUM_MORPHOGENESIS	42	-0.513385127833466	-2.04769623060928	0.000142076472412713	0.00198521467611334	0.00137439980564941	2638	tags=43%, list=10%, signal=39%	MIR17HG/FZD2/ZFPM2/WNT5A/FGFRL1/SMAD4/BMP4/HEY1/FZD1/NOTCH1/WNT11/APLNR/FGFR2/TGFB2/SLIT2/NOS3/HEY2/SLIT3
GOBP_REGULATION_OF_SODIUM_ION_TRANSMEMBRANE_TRANSPORT	GOBP_REGULATION_OF_SODIUM_ION_TRANSMEMBRANE_TRANSPORT	55	-0.464506357286648	-1.93103976660478	0.000141788705083234	0.00198521467611334	0.00137439980564941	3774	tags=44%, list=15%, signal=37%	HECW1/NEDD4/YWHAH/ATP2B4/HECW2/SCN3B/FXYD1/SNTA1/MIR24-1/WNK2/PCSK9/ATP1A2/PTPN3/OSR1/ATP1B1/ACTN4/SCN2B/ATP1B2/FGF12/DMD/SCN4B/FXYD6/GPD1L/STK39
GOBP_INTRACELLULAR_ZINC_ION_HOMEOSTASIS	GOBP_INTRACELLULAR_ZINC_ION_HOMEOSTASIS	31	0.578014955784435	2.01192289122181	0.000142711900395872	0.00198993906114495	0.00137767058233033	3972	tags=55%, list=15%, signal=47%	MT1X/MT2A/MT1E/MT1G/MT1A/MT1M/SLC39A14/MT1F/SLC39A4/S100A8/MT1H/MT3/SLC30A7/AP3B1/SLC1A1/S100A9/SLC39A8
GOBP_MODIFIED_AMINO_ACID_TRANSPORT	GOBP_MODIFIED_AMINO_ACID_TRANSPORT	46	0.516839209682344	1.99280426197565	0.00014741692293837	0.00205127123747716	0.00142013195048628	3204	tags=37%, list=12%, signal=32%	SLC11A1/SLC22A4/SLC19A2/SLC6A8/SLC38A2/PDPN/SLC7A7/SLC7A1/SLC22A15/SLC7A11/SLC22A2/SLC5A6/FOLR1/SLC25A2/FOLR3/SLC38A9/CTNS
GOBP_REGULATION_OF_ESTABLISHMENT_OF_PLANAR_POLARITY	GOBP_REGULATION_OF_ESTABLISHMENT_OF_PLANAR_POLARITY	52	-0.476719528373675	-1.97073534391331	0.00015064414825148	0.00209182839055427	0.00144821039659973	3691	tags=44%, list=14%, signal=38%	MED12/CELSR2/SFRP2/TIAM1/WNT9B/PRICKLE1/MAGI2/FZD2/WNT5A/VANGL1/CTHRC1/FZD1/VANGL2/WNT11/DAAM1/FZD7/RSPO3/DACT1/GPC3/FZD6/NKD1/SFRP1/ANKRD6
GOBP_RENAL_TUBULE_DEVELOPMENT	GOBP_RENAL_TUBULE_DEVELOPMENT	94	-0.395979676302218	-1.81204109814627	0.000151349528887203	0.00209727204315124	0.0014519791351454	3139	tags=34%, list=12%, signal=30%	FGF2/PKD1/AHI1/GREB1L/SIX1/WNT9B/BCL2/JAG1/PRICKLE1/PTCH1/HS3ST3B1/HOXA11/IRX1/ACAT1/SMAD4/BMP4/TTC8/LAMA5/GREM1/AGTR2/NOTCH1/WNT11/CTNNBIP1/NPNT/KLHL3/OSR1/LGR5/GPC3/ILK/PROM1/MEF2C/PKD2
GOBP_ORGANIC_ACID_CATABOLIC_PROCESS	GOBP_ORGANIC_ACID_CATABOLIC_PROCESS	228	-0.30328993820254	-1.6125410918802	0.000152942454695955	0.00210626306436219	0.00145820378074852	5418	tags=34%, list=21%, signal=27%	MCCC1/PEX2/AKR1A1/GAD1/DPEP1/ACAA1/MFSD2A/AASS/HYKK/OTC/PCK1/ACAT2/NOS1/BDH2/CYP4A11/THNSL2/ABCB11/ABHD1/ASRGL1/CRYM/ACAD8/MPST/CRAT/SHMT1/NAGK/ALDH1L2/CYP4F12/CROT/ATP2B4/HEXA/ACOX3/ECHDC2/DAO/CYP26B1/IDO1/FMO1/ABCD3/QDPR/DPEP2/HNMT/PHYH/ACAT1/HAAO/ECHS1/AIG1/DDAH2/PON3/ALDH6A1/IVD/ACADL/GLYATL2/HMGCLL1/HADH/DDAH1/ADHFE1/ACADSB/OAT/ASPA/HIBADH/IDUA/CPT1A/LPIN3/CSAD/ALDH5A1/ABCD2/HOGA1/HIBCH/GLS/…
GOBP_REGULATION_OF_MITOTIC_CELL_CYCLE_PHASE_TRANSITION	GOBP_REGULATION_OF_MITOTIC_CELL_CYCLE_PHASE_TRANSITION	320	0.292940647267005	1.58119690734865	0.000152816044729799	0.00210626306436219	0.00145820378074852	6613	tags=37%, list=25%, signal=28%	CCL2/CDK2/NEK6/IER3/RRM1/CHEK2/ADAM17/PTEN/ESPL1/ZFP36L1/GIGYF2/ZFP36L2/GTSE1/TMOD3/BUB3/TICRR/PPP1R9B/CDKN1A/CDK5RAP2/WAC/SLFN11/RCC2/RPS27L/BRD4/MAD2L2/SPC25/SMARCC1/CDK7/SIN3A/AURKA/NABP2/KIF14/AURKB/ORC1/CTDSP2/MUC1/EZH2/CHMP4C/MIR29A/CDC7/RFWD3/KMT2E/USP47/BRSK1/RRM2/FBXO5/BIRC5/APP/BLM/RPL26/CDK2AP2/GPR132/BUB1B/AKT1/SPC24/MIR30C2/RBL1/JADE1/BTN2A2/TRIM39/SPDL1/PML/CDKN2D/INHBA/MAD2L1/ZW10/…
GOBP_POSITIVE_REGULATION_OF_NERVOUS_SYSTEM_DEVELOPMENT	GOBP_POSITIVE_REGULATION_OF_NERVOUS_SYSTEM_DEVELOPMENT	265	-0.290495807069295	-1.57940530693189	0.000152634997437432	0.00210626306436219	0.00145820378074852	4040	tags=30%, list=16%, signal=26%	TIAM2/ID2/SLITRK2/FAIM/AMIGO1/ZNF488/SRF/OXTR/TRAK1/SLITRK3/ANKRD27/CBLN2/ROBO1/ADNP/FGF2/TIAM1/BAIAP2/SLITRK6/LRRTM2/PLXNB3/NLGN1/SEMA5A/PLXNB1/ETV5/LTA/LRRC4B/PLXNA3/EPHB3/HAPLN1/LINGO2/MAP6/CBLN1/DAG1/MAP1B/CUL7/SLITRK1/SKIL/CHODL/OBSL1/EGR2/RND2/AGRN/FBXW8/CUX1/CRABP2/ACAN/STAU2/NOTCH1/CYSLTR1/GPER1/ASPA/LRRN1/SLITRK5/FZD4/CLSTN1/CX3CR1/RELN/SHANK3/PTPRD/PRKCH/ACE/ID4/HDAC6/PLXNA1/FLRT3/CDKL5…
GOBP_AROMATIC_AMINO_ACID_TRANSPORT	GOBP_AROMATIC_AMINO_ACID_TRANSPORT	11	0.779938095252918	2.06981936048791	0.000156949447549866	0.0021570074998999	0.00149333506563171	2680	tags=73%, list=10%, signal=65%	SLC3A2/SLC7A5/SLC38A5/SLC16A10/SLC7A1/SLC36A4/SLC15A4/SLC7A8
GOBP_CELLULAR_RESPONSE_TO_HYDROGEN_PEROXIDE	GOBP_CELLULAR_RESPONSE_TO_HYDROGEN_PEROXIDE	64	0.453227924858489	1.86642473960894	0.000159141133151165	0.00218006992961266	0.00150930160028229	6104	tags=48%, list=24%, signal=37%	MAP3K5/TNFAIP3/IL18BP/ERN1/IL6/BNIP3/RELA/PPIF/KDM6B/TXN/CYP1B1/SIRPA/RPS3/MAPK13/TRPA1/RIPK1/EZH2/ECT2/SPHK1/ABL1/CDK1/BECN1/NFE2L2/SRC/AQP1/PCGF2/MDM2/HDAC2/PRKCD/PRKAA1/NQO1
GOBP_MEMBRANE_DEPOLARIZATION	GOBP_MEMBRANE_DEPOLARIZATION	70	-0.417399800572363	-1.79515588252429	0.000159278977376452	0.00218006992961266	0.00150930160028229	5135	tags=39%, list=20%, signal=31%	TRPM4/MIR1-1/CNGB1/KCNQ3/PARP1/CACNA1D/BOK/YWHAH/SCN3B/KCNH2/BCL2/TBX5/CACNA2D1/EDN1/MYOC/ATP1A2/CACNA1C/PTPN3/SLC8A1/SCN2B/FHL1/KDR/DCN/SCN4B/LRRK2/GPD1L/CAV1
GOBP_POSITIVE_REGULATION_OF_CELL_SUBSTRATE_ADHESION	GOBP_POSITIVE_REGULATION_OF_CELL_SUBSTRATE_ADHESION	113	-0.363320780016634	-1.73371518534393	0.000160012981880491	0.00218119529068457	0.00151008070798139	2557	tags=31%, list=10%, signal=28%	RRAS/DAG1/ROCK1/CD36/EFEMP2/VWC2/MYADM/PPM1F/JUP/MYOC/DOCK5/PDGFB/DOCK1/CDK6/FUT1/JAK2/LIMS2/NPNT/FBLN2/OLFM4/COL16A1/CCL21/FLNA/FERMT1/THY1/ILK/VIT/ABI3BP/TEK/ECM2/RSU1/KDR/EPB41L5/SFRP1/ITGA6
GOBP_VIRAL_PROCESS	GOBP_VIRAL_PROCESS	386	0.280452956380337	1.55268634606318	0.000159924491496239	0.00218119529068457	0.00151008070798139	4839	tags=27%, list=19%, signal=22%	CANX/ITGB3/CXCL8/PTX3/PLSCR1/SLC3A2/CCL2/IFITM2/IFITM3/ITGA5/ZDHHC9/CHMP4B/XPR1/P4HB/CSNK1A1/CTSB/CTSL/STOM/MGAT4A/NPC1/IFI16/SNX3/HMGA2/EDEM2/TNIP1/GTF2B/SLC7A1/ST3GAL1/MAVS/TRIM27/ANPEP/ST6GAL1/KPNA2/CCNK/LDLR/TRIM8/ICAM1/ITGA2/ISG20/UBP1/HSP90AB1/RAB1A/CLEC5A/CHMP4A/TRIM22/TRIM11/BCL2L1/STAU1/VPS37B/EIF3D/ZFYVE1/TRIM59/TAF11/CHMP4C/ZNF502/HSPA8/C18orf25/TNFRSF14/ZC3H12A/PARP9/RAN/GSK3A/TRIM21/…
GOBP_POSITIVE_REGULATION_OF_BMP_SIGNALING_PATHWAY	GOBP_POSITIVE_REGULATION_OF_BMP_SIGNALING_PATHWAY	36	-0.527315738423561	-2.00282972779171	0.000162574002565892	0.002202647366748	0.00152493236585352	2575	tags=39%, list=10%, signal=35%	RNF165/ACVRL1/MIR140/SMAD4/BMP4/SMAD2/NOTCH1/TWSG1/GPC3/SCUBE3/ILK/NEO1/KDR/CDH5
GOBP_NEGATIVE_REGULATION_OF_MONOATOMIC_ION_TRANSMEMBRANE_TRANSPORT	GOBP_NEGATIVE_REGULATION_OF_MONOATOMIC_ION_TRANSMEMBRANE_TRANSPORT	86	-0.400185970742775	-1.79681004500912	0.000162256154523675	0.002202647366748	0.00152493236585352	3774	tags=40%, list=15%, signal=34%	PPP3CB/HECW1/GNB5/NEDD4/SLN/HECW2/KCNH2/BCL2/REM1/UBR3/CALM2/SLC26A5/MIR24-1/GSTM2/MIR133A1/SRI/CALM3/ADRA2A/PCSK9/ISCU/GOPC/ATP1A2/CLIC2/KCNAB1/CAB39/ACTN2/OSR1/CASQ2/SESTD1/PLN/PKD2/CAV1/CALM1/STK39
GOBP_RESPONSE_TO_WOUNDING	GOBP_RESPONSE_TO_WOUNDING	499	0.263101364675451	1.48532759982582	0.000161918389142114	0.002202647366748	0.00152493236585352	3357	tags=23%, list=13%, signal=20%	HMOX1/VEGFA/SOD2/ITGB3/UBASH3B/HIF1A/PLAUR/PLSCR1/PDGFRA/STAT3/SERPINA1/STK24/FOSL1/ITGA5/THBD/TNFAIP3/TNC/C1QTNF1/DPYSL3/PCSK1/SLC11A1/FN1/B4GALT1/CLIC1/PROCR/TIMP1/ADAM17/CHMP4B/NFKBIZ/RTN4RL1/PTEN/SERPINE1/LMAN1/SPP1/RAB27A/CD59/IL6/BNIP3/ZFP36L1/ZFP36L2/TFPI/PABPC4/PDPN/SLC1A3/XBP1/PDGFA/SIGLEC10/CCR1/CDKN1A/DDIT3/ARHGEF19/ADORA3/VAV2/ARFGEF1/CASP3/SERPING1/ITGA2/IL33/LYN/NOG/F5/AURKA/CRK/CHM…
GOBP_BASIC_AMINO_ACID_TRANSPORT	GOBP_BASIC_AMINO_ACID_TRANSPORT	20	0.641945321263594	2.0052504432013	0.000163815307464809	0.002209158906243	0.00152944042169457	2981	tags=45%, list=11%, signal=40%	SLC3A2/SLC11A1/SLC7A5/SLC7A7/SLC7A1/SLC22A2/SLC15A4/SLC25A2/SLC38A9
GOBP_SOMATIC_DIVERSIFICATION_OF_IMMUNE_RECEPTORS	GOBP_SOMATIC_DIVERSIFICATION_OF_IMMUNE_RECEPTORS	68	0.441350983898567	1.8404729354559	0.000164044819423692	0.002209158906243	0.00152944042169457	8195	tags=54%, list=32%, signal=37%	BCL6/NFKBIZ/TNFSF13/RNF168/HSPD1/MAD2L2/CTNNBL1/NHEJ1/SAMHD1/CD40/DCLRE1C/CLCF1/EXO1/SLC15A4/SWAP70/PARP3/THOC1/PTPRC/POLQ/RAG1/BATF/PAXIP1/XRCC4/SUPT6H/CCR6/MSH3/TCF3/HMGB2/ATAD5/TP53BP1/PMS2/ADAR/TFRC/ERCC1/TNFSF4/HMCES/STAT6
GOBP_REGULATION_OF_CELL_CYCLE_PHASE_TRANSITION	GOBP_REGULATION_OF_CELL_CYCLE_PHASE_TRANSITION	410	0.277919493470855	1.54791667311782	0.000163942993755171	0.002209158906243	0.00152944042169457	6613	tags=36%, list=25%, signal=27%	CCL2/CDK2/NEK6/IER3/RRM1/CHEK2/ADAM17/PTEN/ESPL1/ZFP36L1/GIGYF2/ZFP36L2/GTSE1/TMOD3/BUB3/TICRR/PPP1R9B/CDKN1A/CDK5RAP2/WAC/SLFN11/RCC2/DTX3L/RPS27L/BRD4/MAD2L2/SPC25/SMARCC1/DOT1L/FEM1B/CDK7/SIN3A/AURKA/NABP2/KIF14/STXBP4/AURKB/ORC1/CTDSP2/CDC45/TIMELESS/MUC1/EZH2/CHMP4C/DYRK3/MIR29A/CDC7/RFWD3/KMT2E/USP47/BRSK1/PARP9/THOC5/RRM2/FBXO5/BIRC5/APP/BLM/RPL26/CDK2AP2/GPR132/BUB1B/EME1/AKT1/SPC24/MIR30…
GOBP_REGULATION_OF_CHROMOSOME_ORGANIZATION	GOBP_REGULATION_OF_CHROMOSOME_ORGANIZATION	228	0.318953113315807	1.65365901518893	0.000164634912827259	0.00221265355733502	0.00153185983146394	6493	tags=36%, list=25%, signal=27%	CDK2/NEK6/MYC/HNRNPC/ESPL1/CCT4/BUB3/CDK5RAP2/RNF4/TCP1/DKC1/CCT2/MAD2L2/SPC25/AXIN2/SMARCC1/NAT10/NABP2/FEN1/POT1/AURKB/HMBOX1/ACD/SMG6/PKIB/TFPT/XRCC5/FBXO5/TERF2/TINF2/BIRC5/BUB1B/SPC24/MCPH1/MAPK15/SPDL1/SLF1/PML/CCT8/NCAPH/EID3/MAD2L1/ZW10/SMG1/HNRNPU/PINX1/NSMCE1/WAPL/CDK1/BECN1/SMARCA4/DLGAP5/CTC1/CDC20/BCL7B/ZWINT/NCAPG/INO80/TACC3/SRC/GNL3/TTK/ACTR8/NUF2/SMARCD1/ACTL6A/MAPT/LCMT1/ANAPC11…
GOBP_MYD88_DEPENDENT_TOLL_LIKE_RECEPTOR_SIGNALING_PATHWAY	GOBP_MYD88_DEPENDENT_TOLL_LIKE_RECEPTOR_SIGNALING_PATHWAY	19	0.651058150532342	2.0061286764932	0.000166719463218643	0.00223170673464476	0.0015450506886073	5806	tags=79%, list=22%, signal=61%	IRAK2/IRAK3/IRAK4/TNIP1/MYD88/HSPD1/IRF1/IRF7/CD300LF/IRAK1/TRAF6/CD300A/TIRAP/MAP3K7/BTK
GOBP_REGULATION_OF_OSTEOBLAST_DIFFERENTIATION	GOBP_REGULATION_OF_OSTEOBLAST_DIFFERENTIATION	130	-0.351977628736257	-1.68573911845989	0.000166393246275491	0.00223170673464476	0.0015450506886073	3285	tags=33%, list=13%, signal=29%	LRP5/JUND/FGF2/HOXA2/CHRD/FBN2/JAG1/SMAD5/PTCH1/TMEM64/ACVR2A/GDF10/MIR24-1/MIR140/TWIST2/RASSF2/RORB/BMP4/BMPR1B/IGF1/MIR100/CTHRC1/BMP7/GREM1/PPARG/CDK6/MIR675/NOTCH1/CTNNBIP1/RANBP3L/FGFR2/NPNT/TWSG1/PTK2/SCUBE3/ILK/TMEM119/MEF2C/CRIM1/BMP6/SFRP1/TOB1/HAND2
GOBP_DIGESTIVE_TRACT_MORPHOGENESIS	GOBP_DIGESTIVE_TRACT_MORPHOGENESIS	40	-0.514539652660143	-2.03516218992267	0.00016851819175286	0.00225128195090198	0.00155860296269795	3979	tags=48%, list=15%, signal=40%	ID2/SFRP2/RBPMS2/AHI1/GLI2/BCL2/EPHB3/WNT5A/FGF10/SMAD2/SOX17/SFRP5/NOTCH1/WNT11/FGFR2/DACT1/SOX10/EPB41L5/SFRP1
GOBP_DENDRITE_MORPHOGENESIS	GOBP_DENDRITE_MORPHOGENESIS	126	-0.351769926433107	-1.69346057707568	0.000169379595453983	0.0022582821362022	0.00156344931681365	3868	tags=33%, list=15%, signal=28%	GSK3B/HECW1/NEDD4/CELSR2/TRAK1/TMEM106B/MEF2A/ANKRD27/YWHAH/HECW2/CTNND2/TIAM1/BAIAP2/NLGN1/KIDINS220/EPHB3/MAP6/PREX2/CUL7/OBSL1/PDLIM5/FBXW8/NGEF/CUX1/STAU2/NSMF/SEMA3A/SLITRK5/FZD4/RELN/SHANK3/PTPRD/HDAC6/DCLK1/CDKL5/ZNF365/EEF2K/MAP2/SYNE1/LRRK2/PAK3
GOBP_POSITIVE_REGULATION_OF_SYNAPSE_ASSEMBLY	GOBP_POSITIVE_REGULATION_OF_SYNAPSE_ASSEMBLY	56	-0.465173183856379	-1.94085383838764	0.000169756515200706	0.00225880786528494	0.00156381328850791	3964	tags=50%, list=15%, signal=42%	SLITRK2/AMIGO1/OXTR/SLITRK3/CBLN2/ADNP/SLITRK6/LRRTM2/NLGN1/LRRC4B/EPHB3/LINGO2/CBLN1/SLITRK1/AGRN/STAU2/LRRN1/SLITRK5/CLSTN1/PTPRD/FLRT3/EEF2K/AMIGO2/NLGN3/NTRK2/FLRT2/NRXN1/CLSTN2
GOMF_TRANSMEMBRANE_TRANSPORTER_BINDING	GOMF_TRANSMEMBRANE_TRANSPORTER_BINDING	122	-0.354514222861102	-1.69783392468671	0.000173412269403618	0.00230287364904447	0.00159432082271246	3284	tags=29%, list=13%, signal=25%	YWHAH/ABCC9/SCN3B/PKD1/YWHAZ/FXYD1/REM1/SNTA1/CALM2/SRI/PACS2/CALM3/ATP2A3/GOPC/PRNP/RIMS3/KCNAB1/BAG2/ACTN2/FLNA/ACTN4/SLC8A1/FHL1/FGF12/PPP2CB/TMEM74/RIMS4/SCN4B/TCAF1/LRRK2/PKD2/CDH5/GPD1L/CAV1/CALM1
GOBP_NEURON_PROJECTION_EXTENSION	GOBP_NEURON_PROJECTION_EXTENSION	165	-0.325386998757645	-1.64443729933711	0.0001742766885604	0.00230977005254408	0.00159909532682206	4103	tags=30%, list=16%, signal=25%	EDN3/PPP3CB/TNN/GSK3B/SRF/ARHGAP4/SEMA6A/ADNP/IMPACT/TIAM1/SLC23A2/SYT17/SEMA5A/SEMA3E/PLXNA3/PRICKLE1/S100B/LAMB2/MAP1B/SYT1/WNT5A/RTN4R/CPNE6/TMEM108/SYT4/FLRT1/SEMA3B/EDN1/SLC9A6/VCL/NDN/RNF157/SEMA3A/SEMA3D/NRN1/SEMA5B/HDAC6/DCLK1/PLXNA1/FLRT3/CDKL5/L1CAM/MAP2/SEMA3C/SLIT2/NLGN3/SEMA3G/CTTN/SLIT3
GOBP_POSITIVE_REGULATION_OF_RELEASE_OF_SEQUESTERED_CALCIUM_ION_INTO_CYTOSOL	GOBP_POSITIVE_REGULATION_OF_RELEASE_OF_SEQUESTERED_CALCIUM_ION_INTO_CYTOSOL	37	-0.521345931793412	-2.00879469323714	0.000174963077492951	0.00231428434320222	0.00160222065139166	3630	tags=46%, list=14%, signal=40%	SNCA/BDKRB1/PLCG1/CXCL11/CXCL9/CASQ1/CALM2/GSTM2/SRI/CALM3/JPH2/APLNR/GPER1/TRPC1/THY1/PKD2/CALM1
GOBP_FOREBRAIN_DEVELOPMENT	GOBP_FOREBRAIN_DEVELOPMENT	351	-0.266762204130223	-1.50500854601832	0.000175959208381057	0.00232286978637952	0.00160816450803159	4115	tags=26%, list=16%, signal=22%	NPY/POU4F1/ID2/KCNA1/PCDH9/GSK3B/SLC1A2/SRF/KAT2A/APAF1/HESX1/NR0B1/OXTR/NSUN5/INHBB/ROBO1/PITX1/FRS2/ATP2B4/FGF2/ISL1/GLI2/EMX2/SEMA5A/P2RY12/SEMA3E/PLXNA3/EZH1/EPHB3/NDST1/GDF7/PHLPP2/POU3F2/ALDH1A3/DNAH5/WNT5A/RTN4R/FGF10/DAB1/TMEM108/GATA2/AVPR2/BMP4/OPHN1/TTC8/CHD5/EXT1/CORO1C/ATP1A2/ERBB4/NR4A2/OGDH/CCDC141/DLC1/MGARP/SUN1/AVPR1A/HERC1/CDK6/FUT1/FEZ1/NOTCH1/AGTPBP1/PLCB1/DIXDC1/SEMA3A/BBS2/…
GOBP_POSITIVE_REGULATION_OF_INFLAMMATORY_RESPONSE	GOBP_POSITIVE_REGULATION_OF_INFLAMMATORY_RESPONSE	138	0.361061957980544	1.72937454175528	0.000180555782601924	0.00237885797825723	0.00164692613968849	3131	tags=28%, list=12%, signal=25%	CASP4/TLR2/NFKBIA/OSMR/LBP/ADORA2B/TNFRSF1A/CEBPB/NFKBIZ/SERPINE1/C2CD4A/IL6/IL1RL1/ALOX5AP/LILRA5/TNIP1/TNFSF18/CTSC/TSLP/TNFRSF11A/NLRC4/LDLR/IL33/FCGR1A/PTGS2/MAPK13/ADAM8/RIPK1/S100A8/AGT/CAMK2N1/S100A12/MDK/NEAT1/IL6ST/APP/MIR21/NMI/NUPR1
GOMF_VOLTAGE_GATED_SODIUM_CHANNEL_ACTIVITY	GOMF_VOLTAGE_GATED_SODIUM_CHANNEL_ACTIVITY	22	-0.626086758059586	-2.11599788907677	0.000180913771799415	0.00237889169872984	0.00164694948497782	5506	tags=55%, list=21%, signal=43%	HCN1/SCN4A/TPCN1/SCN2A/SCN3B/NALCN/SCN2B/SCN9A/SCN3A/SCN4B/PKD2/SCN7A
GOBP_GLYCINE_TRANSPORT	GOBP_GLYCINE_TRANSPORT	12	0.746097694040258	2.02156494562953	0.000183198968020285	0.00239698320395848	0.00165947455925283	2680	tags=42%, list=10%, signal=37%	RGS2/SLC38A1/SLC38A5/SLC6A9/SLC7A8
GOBP_RESPONSE_TO_ZINC_ION	GOBP_RESPONSE_TO_ZINC_ION	42	0.51605026592508	1.93434388385117	0.000183364022176415	0.00239698320395848	0.00165947455925283	2772	tags=38%, list=11%, signal=34%	SOD2/MT1X/MT2A/MT1E/MT1G/MTF1/ASS1/MT1A/MT1M/MT1F/SLC30A3/KCNK3/S100A8/MT1H/MT3/DDX19A
GOBP_NUCLEAR_EXPORT	GOBP_NUCLEAR_EXPORT	161	0.351455711803903	1.74340238095316	0.000183188031266657	0.00239698320395848	0.00165947455925283	6441	tags=40%, list=25%, signal=30%	SP100/NUP98/SARNP/AHCYL1/YWHAE/POM121/BAG3/RBM8A/XPOT/TXN/NUP188/RBM22/XPO5/STRADA/SMG7/POM121C/EIF4A3/ABCE1/SMG6/XPO1/PRKD1/NXT1/CALR/RAPGEF3/UPF2/AGFG1/THOC5/RAN/NUP153/NUP85/GLE1/DDX19A/KHDRBS1/THOC3/NPM1/POLDIP3/POM121B/THOC1/MALT1/SRSF3/SMG1/AKAP8L/UBE2I/DDX39A/MAGOHB/CCHCR1/CASC3/DESI1/HSPA9/NUP214/NCBP2/XPO6/SUPT6H/UHMK1/RAE1/MDM2/NSUN2/CSE1L/ZC3H11B/LTV1/NUP62/MAGOH/MDN1/DDX19B
GOBP_NEGATIVE_REGULATION_OF_T_HELPER_CELL_DIFFERENTIATION	GOBP_NEGATIVE_REGULATION_OF_T_HELPER_CELL_DIFFERENTIATION	18	0.665170574549759	2.0259980785853	0.000185803181938357	0.00242413391172208	0.00167827148228716	2966	tags=50%, list=11%, signal=44%	BCL6/IL4R/TNFSF18/JAK3/LOXL3/SMAD7/ZC3H12A/ZBTB7B/RC3H1
GOBP_RIBOSOME_ASSEMBLY	GOBP_RIBOSOME_ASSEMBLY	56	0.469278151037959	1.87977770685909	0.000186837123415285	0.00243288106423833	0.00168432729320926	6565	tags=48%, list=25%, signal=36%	RPF2/MPV17L2/EIF5/RPS27L/RPLP0/MRTO4/DHX37/NLE1/XRCC5/MRPS2/NOA1/RRS1/NPM1/RPSA/RPL24/BRIX1/DHX29/RPL11/DDX28/PWP2/MRPS7/TRAF7/NOP2/NIP7/MTERF3/MDN1/MTERF4
GOCC_ENDOPLASMIC_RETICULUM_LUMEN	GOCC_ENDOPLASMIC_RETICULUM_LUMEN	274	-0.279129949401568	-1.52093027442632	0.000189669669660207	0.00246496912434129	0.00170654243401989	3358	tags=28%, list=13%, signal=24%	DNAJC10/TXNDC16/COL4A2/P3H2/FSTL3/COL9A3/COL6A1/VCPIP1/SRL/COL4A3/JMJD8/AFP/MXRA8/FMO1/DAG1/COL8A2/LAMB2/MZB1/CASQ1/CST3/ACE2/PRSS23/WNT5A/ERP29/PCSK9/FOXRED2/LAMC1/BMP4/COL5A1/BACE1/PNPLA2/ERLEC1/EDN1/MAPK1/ADAMTSL1/COL25A1/SCG2/PDGFB/ADAMTS7/C3/TF/COL28A1/PDGFD/COL15A1/SPON1/COL9A2/COL4A6/CES1/F10/COL16A1/GAS6/COL10A1/CASQ2/COLGALT2/VWA1/SPARCL1/WFS1/EOGT/RCN2/GPC3/COL12A1/F8/FSTL1/BCHE/STS/TME…
GOBP_BRANCHING_MORPHOGENESIS_OF_AN_EPITHELIAL_TUBE	GOBP_BRANCHING_MORPHOGENESIS_OF_AN_EPITHELIAL_TUBE	146	-0.335901852267426	-1.66503520869823	0.000190868500686431	0.00247574200599668	0.00171400069363866	3788	tags=32%, list=15%, signal=27%	EYA1/SRF/SFRP2/LRP5/FGF2/PKD1/GREB1L/SIX1/GLI2/WNT9B/SEMA3E/BCL2/GDF7/DAG1/PTCH1/DLL4/HS3ST3B1/HOXA11/WNT5A/FGF10/SMAD4/BMP4/EXT1/LAMA5/EDN1/NOTCH4/BMP7/GREM1/AGTR2/NOTCH1/CTNNBIP1/RSPO2/FGFR2/NRARP/NPNT/CTSH/GPC3/ILK/ESR1/TIE1/SLIT2/KDR/PKD2/PGR/RASIP1/AR
GOCC_PRECATALYTIC_SPLICEOSOME	GOCC_PRECATALYTIC_SPLICEOSOME	52	0.480310754730749	1.899828943724	0.000198014400703706	0.00256346302497081	0.00177473153191024	6589	tags=54%, list=25%, signal=40%	SF3B5/SNRPD2/PRPF4/SMU1/CWC22/EFTUD2/RNF113A/SNRPA1/SF3A1/SF3B3/SNRPG/SF3A3/SNRPD1/SF3B6/PRPF31/DHX16/SNRPF/MAGOHB/LSM2/SF3B4/PRPF38B/LSM7/CWC27/SNIP1/MFAP1/ZMAT2/SNRPE/SNRPB2
GOBP_POSITIVE_REGULATION_OF_TUMOR_NECROSIS_FACTOR_SUPERFAMILY_CYTOKINE_PRODUCTION	GOBP_POSITIVE_REGULATION_OF_TUMOR_NECROSIS_FACTOR_SUPERFAMILY_CYTOKINE_PRODUCTION	100	0.393621403638858	1.77753497398838	0.000199673740820836	0.00257995433844373	0.0017861487646684	6302	tags=44%, list=24%, signal=33%	TLR2/STAT3/IFNGR1/LBP/ORM2/IL6/LILRA5/HAVCR2/MYD88/BCL10/FZD5/CLU/MAVS/IL33/MIF/NOD2/ADAM8/RIPK1/RIPK2/FCGR3A/FADD/ARID5A/CD14/TYROBP/APP/SASH3/PTPRC/AKAP12/ARHGEF2/CLEC7A/MMP8/TLR1/TMEM106A/ORM1/TIRAP/FRMD8/IL1A/LY96/HDAC2/BTK/CD86/CD84/C1QTNF4/PTAFR
GOBP_HEART_VALVE_DEVELOPMENT	GOBP_HEART_VALVE_DEVELOPMENT	70	-0.41323173467411	-1.77722983654694	0.000200716591821581	0.00258763896440248	0.00179146896935522	2765	tags=33%, list=11%, signal=29%	NAGLU/JAG1/ROCK1/DLL4/TBX5/FGFRL1/APC/SMAD4/BMP4/ZBTB14/HEY1/SMAD2/NOTCH1/APLNR/ROCK2/MEF2C/TIE1/TGFB2/SLIT2/ELN/NOS3/HEY2/SLIT3
GOBP_REGULATION_OF_B_CELL_ACTIVATION	GOBP_REGULATION_OF_B_CELL_ACTIVATION	114	0.380754780225972	1.75803803931187	0.000201428343112759	0.00258763896440248	0.00179146896935522	3357	tags=30%, list=13%, signal=26%	BCL6/MMP14/TNFAIP3/TNIP2/IL6/ZFP36L1/TNFSF13/ZFP36L2/LAPTM5/XBP1/CDKN1A/SLAMF8/MAD2L2/CASP3/LYN/MIF/NOD2/CD38/PELI1/CD40/PRLR/CLCF1/SAMSN1/SLC15A4/TYROBP/FOXJ1/AKIRIN2/SASH3/RC3H1/PARP3/THOC1/PTPRC/THEMIS2/INHBA
GOBP_REGULATION_OF_AXONOGENESIS	GOBP_REGULATION_OF_AXONOGENESIS	148	-0.339710003155778	-1.68432897603412	0.000201070944308318	0.00258763896440248	0.00179146896935522	4160	tags=32%, list=16%, signal=27%	EFNB3/TIAM2/AMIGO1/GSK3B/SRF/TRAK1/ARHGAP4/SEMA6A/ROBO1/ADNP/TIAM1/PLXNB3/SEMA5A/PLXNB1/SEMA3E/PLXNA3/EPHB3/MAP6/MAP1B/POU3F2/SLITRK1/WNT5A/RTN4R/SKIL/DAB1/CHODL/RND2/SEMA3B/XK/CRABP2/MCF2/SEMA3A/SEMA3D/SEMA5B/HDAC6/PLXNA1/THY1/CDKL5/L1CAM/MAP2/SEMA3C/SLIT2/NTRK2/SEMA3G/PAK3/CDH2/EPHA7
GOMF_CYCLASE_ACTIVITY	GOMF_CYCLASE_ACTIVITY	17	-0.68363188791445	-2.12379663897475	0.000202959306238993	0.00259767622702523	0.00179841794669451	2954	tags=59%, list=11%, signal=52%	ADCY7/ADCY2/BST1/GUCY1A2/ADCY1/ADCY3/ADCY5/ADCY9/ADCY4/NPR1
GOBP_INORGANIC_ION_IMPORT_ACROSS_PLASMA_MEMBRANE	GOBP_INORGANIC_ION_IMPORT_ACROSS_PLASMA_MEMBRANE	119	-0.360414356318884	-1.7196553295766	0.000202985905682683	0.00259767622702523	0.00179841794669451	6222	tags=41%, list=24%, signal=31%	TRPV1/SLC12A8/ATP4A/TRPV3/SLC9A3/CACNA1F/MS4A1/CNGA3/FXYD2/ABCC8/SCN4A/SLC12A1/TRPM4/SLC9C2/SCN2A/CACNA1I/PPP3CB/CACNA1D/SLC12A5/SCNN1D/SLC9A7/ATP2B4/KCNJ8/ABCC9/KCNJ5/KCNH2/MIR24-1/ATP12A/KCNK5/KCNJ12/ISCU/PRNP/CACNA2D1/ATP1A2/SLC39A10/SLC9A6/SCNN1B/CACNA1C/ATP1B1/SLC8A1/SCN9A/KCNJ3/SLC24A4/ATP1B2/SLC12A4/SCN3A/SCN7A/AKAP5/RAMP3
GOMF_FIBROBLAST_GROWTH_FACTOR_RECEPTOR_BINDING	GOMF_FIBROBLAST_GROWTH_FACTOR_RECEPTOR_BINDING	19	-0.644443538589447	-2.06364081540628	0.000207018492363773	0.00264422665914261	0.00183064564762018	3287	tags=58%, list=13%, signal=51%	FRS2/FGF2/KL/FGF16/FRS3/FGF10/FGF18/FLRT3/FGF9/NPTN/FLRT2
GOCC_TELOMERASE_HOLOENZYME_COMPLEX	GOCC_TELOMERASE_HOLOENZYME_COMPLEX	21	0.626171398981339	1.974737931031	0.000208063642259448	0.00264478601082982	0.00183103289684791	6224	tags=62%, list=24%, signal=47%	HNRNPC/TEP1/DKC1/SMG7/NOP10/NAT10/ACD/SMG6/WRAP53/HNRNPU/GAR1/PTGES3/SNRPE
GOBP_PURINE_NUCLEOSIDE_MONOPHOSPHATE_METABOLIC_PROCESS	GOBP_PURINE_NUCLEOSIDE_MONOPHOSPHATE_METABOLIC_PROCESS	40	0.523704787329372	1.94956294764596	0.000208993640845819	0.00264478601082982	0.00183103289684791	3467	tags=40%, list=13%, signal=35%	PNP/TJP2/AK2/NT5E/PAICS/GART/AK4/AK1/ADK/PPAT/AMPD3/IMPDH2/AMPD2/GMPS/DGUOK/IMPDH1
GOBP_GLOMERULUS_DEVELOPMENT	GOBP_GLOMERULUS_DEVELOPMENT	67	-0.435014991134472	-1.85923301652092	0.000208965439088531	0.00264478601082982	0.00183103289684791	2884	tags=36%, list=11%, signal=32%	COL4A3/BCL2/JAG1/LAMB2/MAGI2/BMP4/EXT1/EDNRB/BMP7/PDGFB/AGTR2/NOTCH1/PDGFD/OSR1/ACTA2/PROM1/MEF2C/PECAM1/TEK/CD34/ADIPOQ/FOXC1/PODXL/ANGPT1
GOBP_L_ALPHA_AMINO_ACID_TRANSMEMBRANE_TRANSPORT	GOBP_L_ALPHA_AMINO_ACID_TRANSMEMBRANE_TRANSPORT	63	0.447483999806243	1.83944329083279	0.000208346190293811	0.00264478601082982	0.00183103289684791	3231	tags=37%, list=12%, signal=32%	SLC3A2/RGS2/SLC11A1/SLC38A1/SLC7A5/SLC38A5/SLC38A2/SLC1A3/SLC43A2/SLC7A7/SLC7A1/SLC38A6/SLC36A4/SLC7A11/SLC22A2/SLC6A9/SLC15A4/SLC25A2/SLC1A5/SLC7A8/SLC38A9/SLC25A22/SLC1A1
GOCC_SMALL_RIBOSOMAL_SUBUNIT	GOCC_SMALL_RIBOSOMAL_SUBUNIT	71	0.433066994843436	1.82553053993095	0.000209038069584488	0.00264478601082982	0.00183103289684791	7702	tags=46%, list=30%, signal=33%	RPS27L/RPS3/IMP3/RPS20/MRPS27/RPS6/MRPS28/MRPS18B/MRPS5/MRPS2/RPS4Y1/MRPS17/NPM1/RPSA/RPS18/RPS2/DHX29/MRPS25/RPS10/MRPS7/RPS12/RPS17/MRPS33/RPS25/MRPS18C/MRPS21/RPS13/UBA52/MRPS12/RPS27/MRPS10/MRPS15/MRPS18A
GOBP_RNA_MODIFICATION	GOBP_RNA_MODIFICATION	164	0.344715665995614	1.71435938124968	0.000213006079190969	0.00268990507174558	0.00186226963376097	7760	tags=45%, list=30%, signal=32%	WTAP/ALKBH1/SNRPD2/ADARB2/DNAJB11/DKC1/METTL1/NOP10/RBM47/TRIT1/NAT10/PUS3/PUS7/THG1L/DUS4L/TRMT6/MRM1/TRMT5/THADA/THUMPD3/GTPBP3/RPUSD3/NSUN4/TRMU/TFB2M/AKT1/TYW1B/KTI12/JMJD6/RNMT/APOBEC3B/SNRPG/URM1/SNRPD1/APOBEC3G/WDR4/PUS1/APOBEC3A/SNRPF/METTL16/RPUSD2/CBLL1/METTL4/DUS3L/NSUN3/GAR1/TRMT10C/TPRKB/FBL/TGS1/NOP2/TRMT44/DIMT1/DTWD1/FTSJ1/NSUN2/TRUB2/TRMT10B/SNRPE/MTFMT/EMG1/ALKBH3/ALKBH5/METTL6/…
GOMF_ATP_DEPENDENT_PROTEIN_FOLDING_CHAPERONE	GOMF_ATP_DEPENDENT_PROTEIN_FOLDING_CHAPERONE	37	0.544842087404228	1.98025235844079	0.000213678633921075	0.00269331656654191	0.00186463147293205	6062	tags=51%, list=23%, signal=39%	HYOU1/HSPA5/HSPA6/CCT4/HSPA13/HSPD1/TCP1/CCT2/HSP90AB1/HSPA8/HSP90AB2P/HSPA7/CCT8/HSP90AB3P/HSPA9/HSP90B1/HSPA1B/HSPA14/HSPH1
GOMF_NUCLEAR_LOCALIZATION_SEQUENCE_BINDING	GOMF_NUCLEAR_LOCALIZATION_SEQUENCE_BINDING	22	0.63435806090484	2.03070325330938	0.000217657751871188	0.00272805867654281	0.00188868406019509	4714	tags=59%, list=18%, signal=48%	NFKBIA/NUP98/IPO4/NUP58/POM121/KPNA2/POM121C/BRAP/NUP153/TNPO1/POM121B/KPNA6/NUP214
GOBP_REGULATION_OF_SODIUM_ION_TRANSMEMBRANE_TRANSPORTER_ACTIVITY	GOBP_REGULATION_OF_SODIUM_ION_TRANSMEMBRANE_TRANSPORTER_ACTIVITY	46	-0.486357143844184	-1.95960046042379	0.000217350063313229	0.00272805867654281	0.00188868406019509	3774	tags=46%, list=15%, signal=39%	HECW1/NEDD4/YWHAH/HECW2/SCN3B/FXYD1/MIR24-1/WNK2/PCSK9/ATP1A2/PTPN3/OSR1/ATP1B1/ACTN4/SCN2B/FGF12/DMD/SCN4B/FXYD6/GPD1L/STK39
GOBP_CELL_FATE_COMMITMENT	GOBP_CELL_FATE_COMMITMENT	236	-0.295214759548416	-1.59007545914146	0.000217043359561243	0.00272805867654281	0.00188868406019509	3381	tags=26%, list=13%, signal=23%	PITX1/MITF/SPN/FGF2/HOXA2/TAL1/ISL1/SIX1/GLI2/WNT9B/DHH/BCL2/JAG1/SMAD5/CYP26B1/GDF7/TBX1/DMRT3/POU3F2/PTCH1/DLL4/HOXA11/WNT5A/MIR133A1/FGF10/KLF4/TBX5/GATA2/TBX4/APC/SMAD4/BMP4/EXT1/GATAD2B/EDN1/ERBB4/NOTCH4/TGFB1I1/SMAD2/SOX17/PPARG/NFIA/NOTCH1/WNT11/SOX6/IRF4/JAG2/FGFR2/GAS1/LMO4/FZD7/DSCAML1/EBF2/RBBP7/TNXB/ZNF521/SOX18/MEF2C/KDR/SFRP1/HEY2/AR
GOBP_MYELOID_CELL_DIFFERENTIATION	GOBP_MYELOID_CELL_DIFFERENTIATION	381	0.277009949128061	1.53262977193528	0.000218772935744752	0.00273691076437313	0.00189481251972139	5003	tags=30%, list=19%, signal=25%	VEGFA/FAM20C/BCL6/UBASH3B/TLR2/HIF1A/NFKBIA/SBNO2/RELB/STAT3/ACVR1B/PTPN2/MT1G/LIF/FOSL2/HSCB/ARNT/BMP2/CEBPB/MYC/TFE3/ANKRD54/RACGAP1/IL1RL1/ZFP36L1/IFI16/CDC42/TMOD3/TRIB1/PABPC4/CSF1/SLC11A2/CCR1/MAEA/FBN1/MYD88/RBPJ/SLC9B2/PDE1B/TNFRSF11A/BATF2/LILRB3/CIB1/CBFB/CASP3/MAFB/MFHAS1/IL33/LYN/CTR9/LOX/SFXN1/FLVCR1/CLEC5A/RIPK1/LEO1/MIR223/FADD/ACTN1/LRRK1/HIPK2/DYRK3/CD101/WASF2/RPS6/KMT2E/THOC5/T…
GOBP_MUSCLE_ORGAN_MORPHOGENESIS	GOBP_MUSCLE_ORGAN_MORPHOGENESIS	76	-0.419607161134717	-1.82947002523763	0.000219196050738112	0.00273708799923542	0.00189493522260245	4067	tags=39%, list=16%, signal=33%	POU4F1/MIR145/RYR2/MYH6/DSP/ISL1/NAGLU/TBX1/FZD2/ACTC1/EFEMP2/DLL4/ZFPM2/WNT5A/TCF15/TNNT2/MIR143/SMAD4/BMP4/TTN/FZD1/NOTCH1/FGFR2/ADARB1/TPM1/MYLK/TGFB2/HEG1/FOXC1/HEY2
GOBP_AORTA_DEVELOPMENT	GOBP_AORTA_DEVELOPMENT	61	-0.441858861138464	-1.85615161490214	0.000222031939994504	0.00276472045573227	0.00191406566894453	3991	tags=41%, list=15%, signal=35%	MIR145/EYA1/SRF/ROBO1/SIX1/NAGLU/JAG1/PRICKLE1/NDST1/TBX1/EFEMP2/DLL4/LOXL1/ACVRL1/EGR2/MIR143/ADAMTS6/HEY1/NOTCH1/APLNR/MYLK/TGFB2/PKD2/HEY2/EFNB2
GOBP_INNATE_IMMUNE_RESPONSE_ACTIVATING_CELL_SURFACE_RECEPTOR_SIGNALING_PATHWAY	GOBP_INNATE_IMMUNE_RESPONSE_ACTIVATING_CELL_SURFACE_RECEPTOR_SIGNALING_PATHWAY	85	0.407695433250581	1.78731940599464	0.000222235112084859	0.00276472045573227	0.00191406566894453	5667	tags=41%, list=22%, signal=32%	FLOT1/TLR2/NFKBIA/IRAK2/TNFAIP3/LBP/TLR5/TNIP2/IRAK4/RELA/MYD88/MFHAS1/LYN/TMEM126A/NOD2/PIK3AP1/RIPK2/PELI1/CD14/TYROBP/F2RL1/NMI/IFI35/IRAK1/TRAF6/CLEC7A/TLR1/COLEC10/SRC/TIRAP/MAP3K7/NINJ1/ZNRF1/LY96/TICAM2
GOBP_REGULATION_OF_LEUKOCYTE_APOPTOTIC_PROCESS	GOBP_REGULATION_OF_LEUKOCYTE_APOPTOTIC_PROCESS	87	0.408552504839806	1.79589424206637	0.000223008103779067	0.00276918968199127	0.00191715979462055	2392	tags=29%, list=9%, signal=26%	BCL6/HIF1A/ADAM17/ARG2/VHL/BCL3/BCL10/ST3GAL1/BCL2L11/MIAT/ST6GAL1/JAK3/LYN/MIF/NOD2/ADAM8/CD274/AURKB/BCL2L1/SLC7A11/FADD/CXCL12/NOC2L/IRF7/PRELID1
GOBP_REPLACEMENT_OSSIFICATION	GOBP_REPLACEMENT_OSSIFICATION	30	-0.567374512536686	-2.05419154181687	0.00022361433274857	0.00277157542423367	0.00191881148686005	5001	tags=60%, list=19%, signal=48%	COL2A1/COL1A1/MEF2D/SCX/INPPL1/FGFR3/ALPL/BMP4/EXT1/SMPD3/FGF18/NAB1/TMEM119/MEF2C/TEK/MMP16/BMP6/FOXC1
GOBP_LEUKOCYTE_PROLIFERATION	GOBP_LEUKOCYTE_PROLIFERATION	304	0.292803541703502	1.5694870157338	0.000229897293814435	0.00284418223197785	0.00196907848501049	3282	tags=24%, list=13%, signal=22%	BCL6/PNP/TNFAIP3/FOSL2/SLC11A1/CEBPB/NFKBIZ/TBK1/IL6/ARG2/MSN/TNFRSF9/CBLB/CSF1/TNFSF18/HAVCR2/MYD88/CDKN1A/SLC7A1/HSPD1/CLU/SHB/VSIG4/ST6GAL1/CASP3/IL20RB/IL33/LYN/MIF/RPS3/DHPS/SOS1/LRRC32/CD38/IRF1/CD274/CD1D/BCL2L1/TNFSF8/ARG1/PSMB10/VTCN1/SDC4/RIPK2/FCGR3A/ELF4/PELI1/CD40/PRLR/FADD/CLCF1/RPS6/IMPDH2/TNFRSF14/ZBTB7B/TYROBP/FOXJ1/IL6ST/NCK2/RASSF5/DNAJA3/GAPT/MIR21/SASH3/F2RL1/BTN2A2/RC3H1/NMB…
GOBP_REGULATION_OF_VIRAL_PROCESS	GOBP_REGULATION_OF_VIRAL_PROCESS	143	0.345363021360495	1.67014181322449	0.000231229693371043	0.00285538807699703	0.00197683649294879	4486	tags=28%, list=17%, signal=23%	CXCL8/PTX3/PLSCR1/IFITM2/IFITM3/P4HB/STOM/IFI16/SNX3/HMGA2/TNIP1/MAVS/TRIM27/KPNA2/TRIM8/ISG20/UBP1/TRIM22/TRIM11/STAU1/VPS37B/TRIM59/C18orf25/TRIM21/CXCR4/CSNK2B/ZFP36/TMPRSS4/ZC3HAV1/APOBEC3B/APOBEC3G/RAD23A/APOBEC3A/KPNA6/PPARA/SRPK1/RNASEL/ATG12/MIR30C1/IFITM1
GOBP_PROTEIN_N_LINKED_GLYCOSYLATION	GOBP_PROTEIN_N_LINKED_GLYCOSYLATION	66	0.445949759728201	1.85270725407147	0.00023374761657634	0.00288116537338019	0.00199468257859658	6530	tags=47%, list=25%, signal=35%	B4GALT1/MGAT4A/UBE2J1/TMEM258/ST3GAL1/DPAGT1/ST6GAL1/MPDU1/ALG2/OST4/TMEM165/KRTCAP2/ALG8/RPN1/DERL3/PGM3/NUS1/DPM1/OSTC/ALG1/DAD1/B4GALT7/SLC39A8/MLEC/MGAT2/ALG5/DDOST/ALG3/RPN2/FUT8/DOLK
GOBP_NEGATIVE_REGULATION_OF_CATALYTIC_ACTIVITY	GOBP_NEGATIVE_REGULATION_OF_CATALYTIC_ACTIVITY	410	0.275116634054202	1.53230570330329	0.000234355010550125	0.00288334206913968	0.00199618954419824	3566	tags=24%, list=14%, signal=21%	VEGFA/SERPINA3/UBASH3B/PLAUR/SPOCK1/PTX3/ERRFI1/GCKR/SERPINB8/SERPINA1/ANGPTL4/IRAK3/RGS2/HIPK3/SIAH2/GAPDH/BMP2/TIMP1/PTEN/SERPINE1/SERPINB6/PTPN1/SPRY4/LIMK1/SLC39A14/IFI16/HGF/RFFL/FICD/NFKB1/TRIB1/CBLB/MVP/MIDN/CDKN1A/MASTL/STK38/TRIM27/RCC2/CSTB/DTX3L/FKBP1A/MAD2L2/ARFGEF1/PPP1R15A/URI1/SERPING1/LYN/SERPINB1/CSNK2A1/GMIP/STYXL1/SMAD7/IPO7/CYP27B1/POT1/GPX1/ABCE1/WWTR1/PKIB/SERPINE2/GADD45A/M…
GOBP_EMBRYONIC_APPENDAGE_MORPHOGENESIS	GOBP_EMBRYONIC_APPENDAGE_MORPHOGENESIS	106	-0.364356175407372	-1.70034206959014	0.000236808985986128	0.00290818815267001	0.00201339093444893	3922	tags=33%, list=15%, signal=28%	DLX6/ALX4/SFRP2/PITX1/LRP5/CREBBP/FBN2/RECK/CYP26B1/PRICKLE1/PTCH1/TMEM231/HOXA11/WNT5A/TBX5/OSR2/TBX4/SMAD4/BMP4/FRAS1/LMBR1/CRABP2/BMP7/GREM1/NOTCH1/RSPO2/CACNA1C/OSR1/GPC3/FGF9/FZD6/RARG/TGFB2/AFF3/HAND2
GOBP_OLFACTORY_LOBE_DEVELOPMENT	GOBP_OLFACTORY_LOBE_DEVELOPMENT	34	-0.537308404252399	-2.01702553949136	0.000239339145198393	0.00292851352616608	0.00202746255588055	3979	tags=44%, list=15%, signal=37%	ID2/SRF/ROBO1/WNT5A/TTC8/EXT1/ATP1A2/ERBB4/OGDH/FUT1/AGTPBP1/SEMA3A/SLIT2/LRRK2/SLIT3
GOMF_CHANNEL_REGULATOR_ACTIVITY	GOMF_CHANNEL_REGULATOR_ACTIVITY	118	-0.360706049346403	-1.7211840530722	0.000238918607589819	0.00292851352616608	0.00202746255588055	4578	tags=45%, list=18%, signal=37%	SGK3/CABP1/LRRC55/TRPV1/ENSA/AKAP9/PACSIN3/KCNMB4/REM2/WNK4/FXYD2/NOS1/SGK1/CACNG4/NPY/KCNIP4/ARPP19/AMIGO1/NEDD4/KCNS1/AMBP/YWHAH/ATP2B4/ABCC9/SCN3B/ADRB2/KCNMB2/BCL2/FXYD1/REM1/SNTA1/KCNMB1/CALM2/SRI/PCSK9/ANKRD36C/RASA1/KCNAB1/TMEM168/PTPN3/FLNA/TSPAN13/SCN2B/FGF12/STX7/SCN4B/FXYD6/GEM/NRXN1/GPD1L/CAV1/CALM1/GPLD1
GOBP_REGULATION_OF_CELL_SUBSTRATE_JUNCTION_ORGANIZATION	GOBP_REGULATION_OF_CELL_SUBSTRATE_JUNCTION_ORGANIZATION	67	-0.431378043494092	-1.84368887834141	0.000247902637169306	0.00302775976382146	0.0020961725102176	2427	tags=45%, list=9%, signal=41%	ARHGAP6/SLK/PEAK1/TLN1/DAPK3/ROCK1/PPM1F/DMTN/FAM107A/ACVRL1/CLASP1/PTPRA/CORO1C/DUSP3/MYOC/DLC1/LIMCH1/GREM1/VCL/ROCK2/CLASP2/EPHA3/COL16A1/PTK2/THY1/TEK/KDR/APOD/EPB41L5/SFRP1
GOBP_ENDOPLASMIC_RETICULUM_UNFOLDED_PROTEIN_RESPONSE	GOBP_ENDOPLASMIC_RETICULUM_UNFOLDED_PROTEIN_RESPONSE	68	0.435215080921963	1.81488567322014	0.000248800593592071	0.00303319193608694	0.00209993330072341	4527	tags=40%, list=17%, signal=33%	PTPN2/ERO1A/HSPA5/ERN1/DNAJB9/PTPN1/FICD/XBP1/DDIT3/BCL2L11/BFAR/PPP1R15A/DERL2/EIF2S1/ATF4/PARP6/TMTC4/DERL1/NCK2/DERL3/TBL2/EIF2AK3/DDRGK1/CREB3L1/COPS5/BHLHA15/NFE2L2
GOBP_MESENCHYMAL_CELL_MIGRATION	GOBP_MESENCHYMAL_CELL_MIGRATION	57	-0.451515238543539	-1.88611714233124	0.00025248172319124	0.00304287679314794	0.00210663830135762	2930	tags=37%, list=11%, signal=33%	ISL1/SEMA5A/SEMA3E/ANXA6/TBX1/BMP4/EDNRB/CORO1C/LAMA5/SEMA3B/EDN1/ERBB4/BMP7/SEMA3A/SEMA3D/SEMA5B/SEMA3C/SOX10/SEMA3G/CDH2/HAND2
GOCC_EXCITATORY_SYNAPSE	GOCC_EXCITATORY_SYNAPSE	60	-0.440745808807654	-1.85219578257404	0.000252747320666548	0.00304287679314794	0.00210663830135762	4012	tags=35%, list=15%, signal=30%	P2RX6/PALLD/SHISA6/CALB2/NLGN4X/YWHAH/IGSF11/BAIAP2/LRRTM2/NLGN1/CBLN1/SYT1/FGFR2/UNC13C/GRIA1/SORT1/KCNJ3/NLGN3/GPM6A/GRIA2/AKAP5
GOBP_REGULATION_OF_SODIUM_ION_TRANSPORT	GOBP_REGULATION_OF_SODIUM_ION_TRANSPORT	78	-0.405904878320349	-1.77794018619969	0.000251957119552916	0.00304287679314794	0.00210663830135762	3784	tags=37%, list=15%, signal=32%	NKAIN2/HECW1/NEDD4/YWHAH/ATP2B4/HECW2/SCN3B/ADRB2/FXYD1/SNTA1/MIR24-1/WNK2/PCSK9/ATP1A2/PTPN3/OSR1/ATP1B1/ACTN4/SCN2B/DMPK/ATP1B2/FGF12/DMD/CNTN1/SCN4B/FXYD6/NOS3/GPD1L/STK39
GOBP_REGULATION_OF_BLOOD_VESSEL_ENDOTHELIAL_CELL_MIGRATION	GOBP_REGULATION_OF_BLOOD_VESSEL_ENDOTHELIAL_CELL_MIGRATION	112	-0.367241048150119	-1.74727641767168	0.000252238025295364	0.00304287679314794	0.00210663830135762	3352	tags=32%, list=13%, signal=28%	FGFR1/MIR22/PLCG1/HSPB1/ATP2B4/FGF2/MAP2K5/PIK3C2A/HDAC9/DLL4/MIR24-1/HDAC5/AKT3/HMGB1/ACVRL1/KLF4/GATA2/MIR143/JUP/RHOJ/FGF18/PDGFB/PPARG/AGTR2/NOTCH1/VASH1/STARD13/MIR10A/MEF2C/RGCC/KDR/MEOX2/NOS3/ANGPT1/CARD10/PLK2
GOBP_LEUKOCYTE_MIGRATION	GOBP_LEUKOCYTE_MIGRATION	360	0.285485682881815	1.56251805391097	0.000252777453606791	0.00304287679314794	0.00210663830135762	3210	tags=25%, list=12%, signal=22%	HMOX1/VEGFA/CCL20/ABL2/ITGB3/GOLPH3/CXCL8/MMP14/CCL2/LBP/CXCL5/B4GALT1/TREM1/CYP19A1/FPR2/ADAM17/SERPINE1/IL6/IRAK4/PGF/MSN/CCL7/CDC42/IL1R1/CSF1/CCR1/TNFSF18/MYD88/TNFRSF11A/C5AR1/SLAMF8/BCR/CXCL6/SIRPA/ICAM1/ITGA2/IL33/LYN/MIF/NOD2/CXCL1/CXCL3/CXCL16/EDN2/SOS1/ADAM8/CRK/HSD3B7/CD177/S100A8/OXSR1/ITGA2B/CRKL/MIR223/FADD/CKLF/SAA1/CALR/CXCL12/MYO1G/FCER1G/S100A7/TNFRSF14/S100A12/FOXJ1/MDK/SWAP70/…
GOBP_RESPONSE_TO_PEPTIDE_HORMONE	GOBP_RESPONSE_TO_PEPTIDE_HORMONE	380	-0.260655616889958	-1.47746924606573	0.00025145879129052	0.00304287679314794	0.00210663830135762	3998	tags=27%, list=15%, signal=23%	UPRT/MIR145/CYBB/MBD5/GSK3B/OSBPL8/CAPN10/SCNN1D/PIK3CA/BGLAP/OXTR/INHBB/SRSF6/CAT/RAF1/LRP5/OGT/KCNJ8/SLC2A4/CRY1/KL/GJB2/BAIAP2/INPPL1/CAMK2A/PDK2/GNAI1/PIK3C2A/INSR/HDAC9/WDTC1/GPR21/DAG1/MAP1B/ALPL/INPP5K/MZB1/ROCK1/OPRK1/HDAC5/AGTR1/GKAP1/ENPP1/NCOA2/CPEB1/TWIST2/EGR2/PCSK9/LRP6/MIR143/CRY2/MYO1C/PTPRA/NR4A3/LEPROTL1/EDNRB/PRKAR1A/PTPN11/TNFSF10/EDN1/MAPK1/ZNF106/NR4A2/BMP7/MGARP/RARRES2/C2C…
GOBP_CELL_GROWTH	GOBP_CELL_GROWTH	450	-0.253781210219333	-1.46658178262991	0.000251846230627914	0.00304287679314794	0.00210663830135762	3556	tags=23%, list=14%, signal=20%	SFRP2/LTBP4/BDKRB1/ARHGAP4/SEMA6A/SERTAD3/ADNP/MAP2K4/HBEGF/IMPACT/TIAM1/SLC23A2/PRMT2/ADAM15/SYT17/PARP2/SEMA5A/MAP2K5/SEMA3E/BCL2/PLXNA3/PRICKLE1/S100B/RERG/ADRA1A/ITCH/LAMB2/MAP1B/RAB33B/SYT1/HYAL1/VGLL4/CRYAB/MIR24-1/AGTR1/WNT5A/RTN4R/FAM107A/ACVRL1/CPNE6/TMEM108/ENPP1/RICTOR/RND2/SYT4/SMAD4/FLRT1/EXT1/RASGRP2/IGFBPL1/PDLIM5/SEMA3B/IGF1/CRABP2/EDN1/SMARCA2/ERBB2/SOX17/AVPR1A/GREM1/SLC9A6/AGTR…
GOMF_AMYLOID_BETA_BINDING	GOMF_AMYLOID_BETA_BINDING	85	-0.400309233485354	-1.78563650731695	0.000253735640396819	0.00304346351465216	0.00210704449920165	3132	tags=33%, list=12%, signal=29%	ADRB2/NLGN1/TLR4/INSR/PGRMC1/CD36/CST3/CRYAB/CD74/APBA1/HSPG2/BACE1/PRNP/COL25A1/GPRASP2/FZD4/CLSTN1/GRIA1/APBB2/BCHE/FZD6/TGFB2/SORL1/GRIN2A/CLSTN2/GRIA2/ITM2A/RAMP3
GOCC_ACTIN_BASED_CELL_PROJECTION	GOCC_ACTIN_BASED_CELL_PROJECTION	203	-0.301681009401379	-1.57843955286717	0.000253289651655372	0.00304346351465216	0.00210704449920165	4164	tags=28%, list=16%, signal=23%	TMC2/FMN2/TIAM2/ANTXR1/DOCK4/MTM1/OXTR/FCRL3/SPN/MYO7B/BAIAP2/INPPL1/ITGAV/NLGN1/PTPRH/TBC1D10C/ICAM2/MYO3A/DAG1/VEZT/ACTG2/PCDH15/ACTC1/EZR/OSBPL3/PALM/MYO1C/FSCN2/HOMER2/CDH23/UNC5C/ADGRA2/FSCN1/BBS2/EPS8L2/WWOX/MYO6/ACTN2/HYAL2/CUBN/ACTA2/PKHD1L1/PROM1/TEK/MYO1D/MAP2/DMD/SLC26A2/LRRK2/GPM6A/ITGA6/MTTP/PPP1R9A/PODXL/ANGPT1/FAT1
GOMF_ALPHA_ACTININ_BINDING	GOMF_ALPHA_ACTININ_BINDING	28	-0.595053877537681	-2.12005611409829	0.000255201337892637	0.00305335016943782	0.00211388920802807	4437	tags=54%, list=17%, signal=44%	NRAP/CACNA1D/MYOT/PALLD/DAG1/PDLIM2/PDLIM5/TTN/PPARG/MAGI1/CACNA1C/LDB3/SYNPO2/PDLIM7/PKD2
GOCC_CAJAL_BODY	GOCC_CAJAL_BODY	77	0.425004425752161	1.82003682666544	0.000255472298653097	0.00305335016943782	0.00211388920802807	5782	tags=39%, list=22%, signal=30%	CDK2/EAF1/ZPR1/SCARNA8/PRPF4/TOE1/DKC1/SHQ1/NOP10/ISG20/TRIM22/HMBOX1/XPO1/SNRPC/EFTUD2/ZNF473/WRAP53/NOLC1/PRPF31/SMN1/NOP58/GAR1/ELL/FBL/TGS1/COIL/SCARNA14/HINFP/ARIH1/SCARNA23
GOMF_PHOSPHOLIPASE_ACTIVITY	GOMF_PHOSPHOLIPASE_ACTIVITY	86	-0.392261362686329	-1.76122904917323	0.000257233660727245	0.00306892137477264	0.00212466943338274	5271	tags=41%, list=20%, signal=33%	PITPNM3/PLA2G2D/CCR5/LYPLAL1/PLCH1/ABHD12/PLBD1/ASPG/PLCB2/PLCH2/F2RL2/PLD3/PLCG1/GDPD5/NAPEPLD/GDPD1/PLA2G6/LPL/PNPLA4/PLA1A/CHRM3/PLCD1/PNPLA2/SMPD3/PLCD3/PLCG2/PLA2G12A/PLCB1/PLA2G2A/PNPLA7/PLD1/MGLL/PLCL1/PLCB4/GPLD1
GOMF_INTEGRIN_BINDING	GOMF_INTEGRIN_BINDING	141	-0.337716581169367	-1.65879556241957	0.000257749921540427	0.00306960894104996	0.00212514544787593	3997	tags=35%, list=15%, signal=30%	DST/CD151/TNN/SFRP2/LTBP4/JAM2/ADAM11/EGFL6/FGF2/ADAM15/TLN1/ITGAV/COL4A3/ICAM2/LAMB2/ITGAL/HMGB1/ITGA9/THBS4/COL5A1/LAMA5/IGF1/CD81/FBLN1/CD9/ITGB8/ITGA7/ITGA1/ACTN2/NPNT/COL16A1/ITGA8/PTK2/ACTN4/TSPAN8/FERMT1/THY1/FBLN5/ADAM22/TNXB/ITGB5/ECM2/KDR/VWF/ITGA6/IGF2/GFRA1/ITGBL1/ITGB4
GOBP_OSTEOBLAST_DIFFERENTIATION	GOBP_OSTEOBLAST_DIFFERENTIATION	226	-0.29688746259717	-1.58317837379809	0.000260689599946494	0.00309910389421294	0.00214556533413942	3597	tags=29%, list=14%, signal=25%	BGLAP/SFRP2/KCNQ1OT1/CAT/LRP5/GABBR1/JUND/FGF2/HOXA2/COL6A1/CHRD/ASF1A/FBN2/GLI2/DHH/JAG1/SMAD5/ALPL/PTCH1/TMEM64/ACVR2A/GDF10/MIR24-1/CCL3/MIR140/TWIST2/RASSF2/RORB/SMAD4/BMP4/BMPR1B/IGF1/MIR100/CTHRC1/FZD1/MYOC/BMP7/GREM1/PPARG/CDK6/MIR675/NOTCH1/WNT11/CTNNBIP1/RANBP3L/WWOX/RSPO2/FGFR2/NPNT/TWSG1/PTK2/BCAP29/ID4/SCUBE3/BMP3/ILK/TMEM119/MEF2C/CRIM1/FGF9/BMP6/LRRC17/SFRP1/IGF2/TOB1/HAND2
GOBP_SOMATIC_DIVERSIFICATION_OF_IMMUNOGLOBULINS	GOBP_SOMATIC_DIVERSIFICATION_OF_IMMUNOGLOBULINS	58	0.474835419745514	1.9235081364569	0.000262029324248254	0.00310950756594603	0.00215276798309222	8195	tags=57%, list=32%, signal=39%	BCL6/NFKBIZ/TNFSF13/RNF168/HSPD1/MAD2L2/CTNNBL1/NHEJ1/SAMHD1/CD40/CLCF1/EXO1/SLC15A4/SWAP70/PARP3/THOC1/PTPRC/POLQ/BATF/PAXIP1/XRCC4/SUPT6H/CCR6/MSH3/TCF3/ATAD5/TP53BP1/PMS2/TFRC/ERCC1/TNFSF4/HMCES/STAT6
GOCC_CORTICAL_CYTOSKELETON	GOCC_CORTICAL_CYTOSKELETON	99	-0.385107946941742	-1.78164014820522	0.000263302893223387	0.00311909073335244	0.00215940258215063	2640	tags=30%, list=10%, signal=27%	MAPRE1/GYPC/SELE/PCLO/PDLIM2/MYADM/EZR/DMTN/CLASP1/CALD1/SPTA1/RIMS3/DLC1/HFE/NSMF/ACTN2/COBL/FLNA/ACTN4/SPTBN1/CAPN2/CLDN5/EPB41L2/DSTN/RIMS4/CTTN/PPP1R9A/MYRIP/CDH2/SPTAN1
GOMF_GTPASE_ACTIVATOR_ACTIVITY	GOMF_GTPASE_ACTIVATOR_ACTIVITY	258	-0.291607394683559	-1.58363439340361	0.000265780298101452	0.00314287550387459	0.00217586920632805	3797	tags=26%, list=15%, signal=23%	ARHGAP6/GNB5/DNM1L/CDC42EP2/CHML/TBC1D17/ARHGAP4/ANKRD27/GARNL3/TBC1D2B/ARHGAP1/ARRB1/ARHGAP23/SIPA1L2/TBC1D12/RALGAPA1/ARHGEF10L/PLXNB1/TBC1D10C/FLCN/TBC1D13/SRGAP3/ACAP2/RABGAP1/RABGAP1L/PREX2/BNIP2/TBC1D9/ARHGAP10/ABR/ARHGAP20/RGS6/TBCD/ARHGAP12/OPHN1/ARHGAP28/ALS2CL/RGS11/RGS9/DLC1/DOCK5/RASA1/VPS9D1/ARHGAP29/DOCK1/RGPD8/WNT11/TBC1D4/JUN/RGS5/PLCB1/TBC1D19/EVI5L/STARD13/RANBP3L/TBC1D5/ARHGEF1…
GOBP_NEGATIVE_REGULATION_OF_TRANSPORTER_ACTIVITY	GOBP_NEGATIVE_REGULATION_OF_TRANSPORTER_ACTIVITY	73	-0.412214977957925	-1.7873870283493	0.000267465017745602	0.00314612190469475	0.00217811674797177	3774	tags=38%, list=15%, signal=33%	HECW1/GNB5/NEDD4/SNCA/SLN/HECW2/CALM2/MIR24-1/GSTM2/MIR133A1/SRI/CALM3/ADRA2A/PCSK9/GOPC/ATP1A2/CLIC2/KCNAB1/CAB39/ACTN2/OSR1/CASQ2/WWP2/PLN/PKD2/CAV1/CALM1/STK39
GOBP_CELLULAR_RESPONSE_TO_UNFOLDED_PROTEIN	GOBP_CELLULAR_RESPONSE_TO_UNFOLDED_PROTEIN	80	0.411317311585214	1.78164681188818	0.000266888724053921	0.00314612190469475	0.00217811674797177	3536	tags=34%, list=14%, signal=29%	PTPN2/ERO1A/HSPA5/ERN1/DNAJB9/PTPN1/FICD/XBP1/BAG3/DAXX/HSPD1/DDIT3/BCL2L11/BFAR/PPP1R15A/DERL2/EIF2S1/ATF4/PARP6/TMTC4/DERL1/NCK2/DERL3/TBL2/EIF2AK3/DDRGK1/CREB3L1
GOBP_APOPTOTIC_MITOCHONDRIAL_CHANGES	GOBP_APOPTOTIC_MITOCHONDRIAL_CHANGES	105	0.386415490939056	1.7606847149194	0.000267354498441449	0.00314612190469475	0.00217811674797177	6398	tags=42%, list=25%, signal=32%	SOD2/HK2/PLAUR/IER3/MCL1/BNIP3/PPIF/HGF/MLLT11/BNIP3L/BCL2A1/GCLM/HSPD1/CLU/BCL2L11/FAM162A/SLC35F6/GPX1/BCL2L1/PARL/MIR29A/GSK3A/BLOC1S2/PRELID1/TIMM50/AKT1/HRK/GGCT/PLSCR3/PMAIP1/MMP9/BIK/FZD9/SLC25A5/THEM4/NOL3/MIR29B1/TMEM102/BAX/JTB/BID/MIR29C/BAK1/MUL1
GOCC_COSTAMERE	GOCC_COSTAMERE	18	-0.657726704331838	-2.07156361812404	0.000268630946633899	0.00315093523465179	0.00218144910282341	2448	tags=50%, list=9%, signal=45%	DAG1/AHNAK/PLEC/VCL/SMPX/SVIL/SYNM/DMD/PGM5
GOBP_AMINO_ACID_IMPORT_ACROSS_PLASMA_MEMBRANE	GOBP_AMINO_ACID_IMPORT_ACROSS_PLASMA_MEMBRANE	44	0.506685080652358	1.92254390592461	0.000268815780514892	0.00315093523465179	0.00218144910282341	3231	tags=41%, list=12%, signal=36%	SLC6A6/SLC3A2/RGS2/SLC38A1/SLC22A4/SLC7A5/SLC38A5/SLC38A2/SLC1A3/SLC43A2/SLC7A1/SLC36A4/SLC7A11/SLC22A2/SLC6A9/SLC1A5/SLC7A8/SLC1A1
GOBP_POSITIVE_REGULATION_OF_RESPONSE_TO_CYTOKINE_STIMULUS	GOBP_POSITIVE_REGULATION_OF_RESPONSE_TO_CYTOKINE_STIMULUS	62	0.448386736038927	1.84013602303584	0.000269508262132643	0.00315352936792619	0.00218324506792031	2865	tags=32%, list=11%, signal=29%	CASP4/TLR2/HIF1A/ADAM17/TBK1/LAPTM5/IL1R1/CSF1/TSLP/MAVS/RBM47/RIPK1/RIPK2/FADD/MMP12/PARP9/CXCR4/IRF7/CD300LF/IKBKE
GOBP_MESENCHYME_MORPHOGENESIS	GOBP_MESENCHYME_MORPHOGENESIS	57	-0.450360556425163	-1.88129368223178	0.000272856601974207	0.00318548972700618	0.00220537179901723	2364	tags=35%, list=9%, signal=32%	ACTG2/ACTC1/TMEM100/WNT5A/ACVRL1/APC/SMAD4/BMP4/HEY1/BMP7/SMAD2/NOTCH1/WNT11/APLNR/OSR1/ACTA2/TGFB2/FOXC1/NOS3/HEY2
GOMF_MONOATOMIC_CATION_TRANSMEMBRANE_TRANSPORTER_ACTIVITY	GOMF_MONOATOMIC_CATION_TRANSMEMBRANE_TRANSPORTER_ACTIVITY	482	-0.245139465192057	-1.42385380113221	0.000273191558837823	0.00318548972700618	0.00220537179901723	6289	tags=34%, list=24%, signal=26%	SLC15A3/LRRC55/NIPAL2/TRPV1/SLC12A8/KCNQ5/ATP4A/TMEM63A/ATP2B2/TRPV3/SLC9A3/SLC45A3/CACNA1F/KCNK16/SLC6A11/COX4I1/KCNMB4/CHRNE/TUSC3/SLC4A10/HVCN1/SLC45A4/SLC39A7/HCN1/SLC29A1/ASIC3/PKD1L1/SLC46A1/CNGA3/PKD1L2/MCU/ABCC8/SLC25A3/SCN4A/SLC12A1/SLC25A13/SLC10A6/TRPM4/KCNN1/MFSD2A/SLC9C2/CNGB1/TRPM5/SLC25A4/CNGA1/KCNQ3/TPCN1/SLC9B1/SCN2A/SLC41A2/CACNA1I/KCNK7/ATP6V1E1/CACNG4/CCT8L2/SLC6A3/TMC2/KCNIP4…
GOBP_VENTRICULAR_CARDIAC_MUSCLE_TISSUE_DEVELOPMENT	GOBP_VENTRICULAR_CARDIAC_MUSCLE_TISSUE_DEVELOPMENT	56	-0.457912965854801	-1.91056184722195	0.000275480350398641	0.00320659127864019	0.00221998078252599	4067	tags=39%, list=16%, signal=33%	POU4F1/ID2/RYR2/MYH6/KCNJ8/DSP/ISL1/NAGLU/DLL4/ZFPM2/TBX5/TNNT2/SMAD4/DSG2/NOTCH1/FGFR2/TPM1/TGFB2/HEG1/FOXC1/ZMPSTE24/HEY2
GOBP_NEGATIVE_REGULATION_OF_HYDROLASE_ACTIVITY	GOBP_NEGATIVE_REGULATION_OF_HYDROLASE_ACTIVITY	179	0.328927659810325	1.64947156121256	0.000277006128595746	0.00321875350467244	0.00222840091023113	5765	tags=36%, list=22%, signal=28%	VEGFA/SERPINA3/PLAUR/SPOCK1/PTX3/SERPINB8/SERPINA1/ANGPTL4/RGS2/SIAH2/GAPDH/TIMP1/SERPINE1/SERPINB6/SLC39A14/IFI16/HGF/RFFL/FICD/MASTL/RCC2/CSTB/FKBP1A/ARFGEF1/PPP1R15A/URI1/SERPING1/SERPINB1/CSNK2A1/GMIP/STYXL1/GPX1/ABCE1/SERPINE2/MIR223/USP47/PPP4R4/TERF2/RPS6KA3/DFFA/AKT1/MIR21/CDKN2D/LRP1/ABL1/CSTA/SH3RF1/ECM1/MMP9/PPP1R14D/APOC1/SRC/SERPINH1/TMBIM6/LAMTOR5/RRP1B/NOL3/MIR29B1/SERPINA9/GCHFR/C…
GOMF_LAMININ_BINDING	GOMF_LAMININ_BINDING	25	-0.589205868735375	-2.06533314366366	0.000278844342834904	0.00322911871356954	0.00223557693067118	2448	tags=44%, list=9%, signal=40%	LGALS1/DAG1/AGRN/ADGRG6/PXDN/BCAM/SSC5D/NTN4/TINAGL1/SLIT2/ITGA6
GOBP_NEGATIVE_REGULATION_OF_PROTEIN_CONTAINING_COMPLEX_ASSEMBLY	GOBP_NEGATIVE_REGULATION_OF_PROTEIN_CONTAINING_COMPLEX_ASSEMBLY	131	-0.342538547734775	-1.65653370618095	0.000278863083287493	0.00322911871356954	0.00223557693067118	3677	tags=31%, list=14%, signal=27%	LMOD2/SNCA/PTGER4/GSN/ANKRD27/ZNF827/RAF1/NLRC3/ISL1/MAPRE1/STMN2/MYADM/DMTN/CRYAB/HMGB1/TBCD/FHOD3/SPTA1/ADD2/ADD1/ADD3/CTNNBIP1/PRRT2/LMO4/KANK2/DACT1/SPTBN1/FBXL2/KANK3/HDAC6/LMOD1/SVIL/TMOD2/KANK4/THRA/MAP2/PFN2/SLIT2/SORL1/CDH5/SPTAN1
GOBP_RESPONSE_TO_IONIZING_RADIATION	GOBP_RESPONSE_TO_IONIZING_RADIATION	127	0.364617687039941	1.72645636431974	0.00027941565246027	0.00322992912248115	0.00223613799132826	8233	tags=52%, list=32%, signal=36%	SOD2/THBD/RRM1/CHEK2/TANK/MYC/SNAI2/IFI16/TICRR/RNF168/CDKN1A/CASP3/TNKS1BP1/NHEJ1/NABP2/TIGAR/GPX1/BCL2L1/GADD45A/DCLRE1C/MEN1/RFWD3/ECT2/BRSK1/XRCC5/CBL/BLM/RPL26/MIR21/PML/RAD51AP1/KDM1A/PTPRC/EGR1/IKBIP/DCUN1D3/NABP1/XRCC6/INO80/AEN/PAXIP1/XRCC4/RAD51/IL1A/MDM2/UIMC1/BAX/XRCC2/PRKAA1/CLOCK/ATR/BABAM1/BAK1/KDM4D/TP53BP1/EYA3/INTS7/USP28/SPIDR/RHNO1/INIP/BRCA2/ERCC1/RAD9B/BRCA1/GRB2
GOCC_MITOCHONDRIAL_PROTEIN_CONTAINING_COMPLEX	GOCC_MITOCHONDRIAL_PROTEIN_CONTAINING_COMPLEX	254	0.303637639375109	1.58948540429716	0.00028185009691673	0.00325245292873047	0.00225173162727304	8879	tags=46%, list=34%, signal=31%	GRPEL1/PDK1/C15orf48/PPIF/APOO/MPV17L2/VDAC1/MRPL52/TIMM13/NDUFA4L2/MRPL32/MRPL27/MRPL50/COX7B/SUPV3L1/IMMP1L/ROMO1/MCCC2/TIMM17A/MRPL30/MRPS27/MRPS28/NDUFB11/MPC2/MRPS18B/MRPL57/NDUFC2-KCTD14/MRPL2/MRPS5/TIMM50/NSUN4/MRPS2/NDUFV2/TOMM5/MRPS17/GRPEL2/MRPL46/TOMM40/NDUFAB1/MRPL14/MRPS25/NDUFA3/COX6C/BCKDK/MRPL3/NDUFB4/TIMM44/TOMM6/POLG2/TOMM20L/MRPL15/SLC25A5/DLAT/MRPS7/NSUN3/HSPA9/TRMT10C/NDUFS6/…
GOBP_DNA_DAMAGE_RESPONSE_SIGNAL_TRANSDUCTION_BY_P53_CLASS_MEDIATOR	GOBP_DNA_DAMAGE_RESPONSE_SIGNAL_TRANSDUCTION_BY_P53_CLASS_MEDIATOR	69	0.433677797985573	1.81716529869168	0.000282690165424165	0.00325653231873311	0.00225455586230125	6126	tags=45%, list=24%, signal=34%	SOX4/NDRG1/SP100/CHEK2/SNAI2/GTSE1/BCL3/SESN2/USP10/CDKN1A/RPS27L/MIF/MUC1/HIPK2/DYRK3/SPRED1/RPL26/ACER2/DYRK1A/NPM1/PML/KDM1A/PMAIP1/BATF/CASP2/PAXIP1/ZNF385A/PTTG1IP/MDM2/E2F7/ATR
GOBP_T_CELL_APOPTOTIC_PROCESS	GOBP_T_CELL_APOPTOTIC_PROCESS	57	0.458912051337746	1.85559833858087	0.000283183359157339	0.0032566086303094	0.00225460869417726	3276	tags=35%, list=13%, signal=31%	HIF1A/CHEK2/ARG2/VHL/BCL3/BCL10/ST3GAL1/BCL2L11/JAK3/ADAM8/CD274/RIPK1/FADD/RPS6/PRELID1/DNAJA3/DFFA/AKT1/FAS/IL2RA
GOMF_PROTEIN_TYROSINE_KINASE_ACTIVITY	GOMF_PROTEIN_TYROSINE_KINASE_ACTIVITY	139	-0.340167097545541	-1.66223691277933	0.000285775581307648	0.0032807821023878	0.0022713444234292	4279	tags=32%, list=16%, signal=27%	FGFR4/EFNB3/EPHA10/LCK/FGFR1/FES/EPHB6/MAP2K4/PEAK1/ZAP70/MAP2K5/EPHB3/INSR/FGFR3/ROR1/PDGFRL/WEE1/CLK4/FGFRL1/TTN/ERBB4/DYRK2/ERBB2/NEK1/JAK2/EPHB4/CLK1/PKDCC/FGFR2/ERBB3/EPHA3/FLT4/PTK2/EPHA5/FLT1/ROR2/CAMKK2/CRIM1/TEK/TIE1/KDR/NTRK2/FRK/EPHA7
GOBP_POSITIVE_REGULATION_OF_CELL_ACTIVATION	GOBP_POSITIVE_REGULATION_OF_CELL_ACTIVATION	358	0.278387325281833	1.52483694488853	0.000287306017022096	0.00329270406152207	0.00227959821004194	3282	tags=22%, list=13%, signal=20%	SOX4/ABL2/BCL6/IL15RA/MMP14/PNP/CCL2/FLOT2/LBP/IL4R/ADORA2B/NFKBIZ/TNIP2/IL6/ZMIZ1/IL1RL1/TNFSF13/LILRA5/MAP3K8/XBP1/HAVCR2/MYD88/CDKN1A/CTSC/TSLP/BCL10/SLC7A1/HSPD1/SHB/CBFB/MAD2L2/SIRPA/KLHL25/SMARCC1/IL33/LYN/MIF/NOD2/RPS3/DHPS/FGR/ADAM8/CD38/CD274/CD1D/STX4/VTCN1/CD177/RIPK2/FCGR3A/PELI1/CD40/PRLR/FADD/CLCF1/TNFRSF14/ZBTB7B/TYROBP/IL1RL2/PIK3R6/MDK/IL6ST/NCK2/VAV1/DNAJA3/AKT1/AKIRIN2/MIR21/YE…
GOBP_PHOSPHATIDYLINOSITOL_3_KINASE_PROTEIN_KINASE_B_SIGNAL_TRANSDUCTION	GOBP_PHOSPHATIDYLINOSITOL_3_KINASE_PROTEIN_KINASE_B_SIGNAL_TRANSDUCTION	250	-0.292663956246968	-1.57999712833261	0.000289648923844919	0.00331388076460521	0.00229425922224982	3856	tags=29%, list=15%, signal=25%	OSBPL8/MTDH/FGFR1/NOX4/NEDD4/PIK3CA/MTM1/F3/NYAP2/NYAP1/PIK3CG/HBEGF/FGF2/NLRC3/SEMA5A/PLXNB1/P2RY12/SEMA3E/PIK3C2A/FLCN/STOX1/RRAS/INSR/PINK1/DAG1/ROR1/MAGI2/INPP5K/TMEM100/CCL3/PIK3R4/RICTOR/MIR143/MYO16/IGF1/SMPD3/EDN1/MYOC/ERBB2/PLEKHA1/PDGFB/SFRP5/MIR675/H19/PDGFD/JAK2/GPER1/PIK3C2B/ERBB3/F10/PPP1R16B/HYAL2/GAS6/CCL21/CX3CR1/PTK2/FBXL2/FLT1/ROR2/ILK/TEK/PIK3IP1/TGFB2/PTPN13/PDGFC/SELP/KDR/DC…
GOBP_MACROPHAGE_ACTIVATION	GOBP_MACROPHAGE_ACTIVATION	100	0.389832442966215	1.76042459826078	0.00029061175003272	0.0033192225989232	0.00229795747017071	4094	tags=36%, list=16%, signal=30%	TLR2/SBNO2/IFNGR1/LBP/IL4R/SLC11A1/TNIP2/IL6/IL1RL1/IFNGR2/HAVCR2/CTSC/HSPD1/C5AR1/CLU/VSIG4/LDLR/MFHAS1/IL33/MIF/EDN2/RORA/FCGR3A/SPHK1/ZC3H12A/TYROBP/APP/NMI/JMJD6/ITGB2/PTPRC/IFI35/PLA2G4A/GPR137B/MMP8/TLR1
GOCC_CATENIN_COMPLEX	GOCC_CATENIN_COMPLEX	25	-0.588910642282365	-2.06429829148271	0.000293392385768981	0.00334527297777136	0.00231599261571784	8143	tags=68%, list=31%, signal=47%	CDH26/CDH7/DCHS1/CDH1/CTNND1/APC2/CDH22/CDH13/CDH19/CDH10/APC/JUP/CDH24/CDH23/CDH8/CDH5/CDH2
GOBP_REGULATION_OF_PROTEIN_DEPOLYMERIZATION	GOBP_REGULATION_OF_PROTEIN_DEPOLYMERIZATION	78	-0.403366390467655	-1.76682112898569	0.00029429945782199	0.00334990862449418	0.00231920195727247	3883	tags=40%, list=15%, signal=34%	SPAST/LMOD2/PIK3CA/SLN/GSN/ATXN7/NAV3/SEMA5A/STMN2/MAP1B/DMTN/NES/CLASP1/APC/LIMA1/SPTA1/ADD2/ADD1/ADD3/ASPH/ACTN2/CLASP2/MAP1A/SPTBN1/HDAC6/CFL2/LMOD1/SVIL/TMOD2/DSTN/SPTAN1
GOBP_CELLULAR_RESPONSE_TO_OXYGEN_LEVELS	GOBP_CELLULAR_RESPONSE_TO_OXYGEN_LEVELS	159	0.33464749652431	1.65358169970986	0.00030273184343939	0.00344004113436305	0.00238160231403841	3879	tags=30%, list=15%, signal=26%	HMOX1/PGK1/VEGFA/HIF1A/ERO1A/HILPDA/EGLN3/PDK1/HYOU1/NDRG1/SLC9A1/CPEB4/MYC/P4HB/SIRT4/BNIP3/VHL/ZFP36L1/ENO1/NONO/BNIP3L/RBPJ/NKX3-1/AK4/NPEPPS/ATF4/FAM162A/PTGS2/KCNK3/TIGAR/ADAM8/RORA/HIPK2/CBL/PPARD/EPAS1/AKT1/MT3/MIR21/TBL2/MIEF1/FAS/EGR1/CFLAR/PTGIS/PMAIP1/IRAK1/ATP6V0A2
GOBP_INTRACELLULAR_PROTEIN_TRANSMEMBRANE_TRANSPORT	GOBP_INTRACELLULAR_PROTEIN_TRANSMEMBRANE_TRANSPORT	53	0.477011131231477	1.90283960069838	0.000303274609194031	0.00344036772768754	0.00238182842046766	3105	tags=34%, list=12%, signal=30%	GRPEL1/HSPA5/SEC63/SEC61G/CHCHD4/SEC61A1/PEX5/HSPD1/BCR/PEX13/ROMO1/TIMM17A/TIMM50/SEC61A2/GRPEL2/PEX7/TRAM2/TOMM40
GOBP_REGULATION_OF_ACTOMYOSIN_STRUCTURE_ORGANIZATION	GOBP_REGULATION_OF_ACTOMYOSIN_STRUCTURE_ORGANIZATION	99	-0.381374761298851	-1.76436916360234	0.000308047903051882	0.00348271049852406	0.00241114308185345	3871	tags=34%, list=15%, signal=29%	TACR1/ARHGAP6/CGNL1/CORO2B/SORBS3/PTGER4/RHPN2P1/ARHGEF10L/INPP5K/ROCK1/PPM1F/TJP1/RHPN1/CLASP1/SMAD4/TTC8/ARHGAP28/ARHGEF10/EDN1/MYOC/DLC1/LIMCH1/WNT11/ROCK2/CLASP2/ARHGEF15/TPM1/CCDC88A/CD47/RGCC/ASAP3/PFN2/SFRP1/FRMD7
GOBP_GLAND_DEVELOPMENT	GOBP_GLAND_DEVELOPMENT	391	-0.255958903220032	-1.45708866961701	0.000307815895275699	0.00348271049852406	0.00241114308185345	4211	tags=28%, list=16%, signal=23%	PTF1A/SLC6A3/WNT10A/CAD/FOXE1/CSMD1/UPRT/ID2/CDK5RAP3/MPST/SRF/PIK3CA/PRKCSH/HESX1/NR0B1/OXTR/INHBB/NR3C1/ROBO1/PITX1/RAF1/CADM1/FRS2/LRP5/EDA/CAPN1/FGF2/RREB1/CDKN2B/PKD1/ISL1/SIX1/ZDHHC21/GLI2/WDR77/DUT/NAGLU/BCL2/EPHB3/GDF7/INSR/CACNB4/DAG1/TBX1/POU3F2/PTCH1/EDAR/ALDH1A3/EZR/HOXA11/WNT5A/FGF10/GATA2/ACAT1/SP3/TUBB1/PCSK9/RGN/SMAD4/BMP4/EXT1/LAMA5/IGSF3/EDN1/MAPK1/ERBB4/NOTCH4/BMP7/SMAD2/HFE/NO…
GOMF_SALT_TRANSMEMBRANE_TRANSPORTER_ACTIVITY	GOMF_SALT_TRANSMEMBRANE_TRANSPORTER_ACTIVITY	491	-0.242330448197965	-1.41606979860626	0.000311443327369705	0.00351516052290968	0.00243360881704348	5824	tags=32%, list=22%, signal=25%	CACNA1F/KCNK16/SLC6A11/GLRB/KCNMB4/GABRB2/SLC4A10/SLC39A7/ANO3/HCN1/SLC29A1/ASIC3/PKD1L1/SLC46A1/PKD1L2/MCU/ABCC8/SCN4A/SLC12A1/SLC25A13/SLC10A6/TRPM4/KCNN1/MFSD2A/SLC9C2/TRPM5/SLC25A4/SLC4A3/KCNQ3/TPCN1/CLCN7/SLC9B1/SCN2A/GABRA4/CLCN2/CACNA1I/KCNK7/ANKH/CACNG4/CCT8L2/SLC25A41/SLC6A3/TMC2/KCNIP4/PKD2L2/CACNA2D2/CACNA1D/SLC12A5/KCNB1/KCNA1/KCNK2/ANO2/RYR2/SCNN1D/SLC1A2/GRIN2C/TMEM38A/SLC25A42/SLC2…
GOBP_REGULATION_OF_AMPA_RECEPTOR_ACTIVITY	GOBP_REGULATION_OF_AMPA_RECEPTOR_ACTIVITY	21	-0.626083912024957	-2.09106136830051	0.000316852006771049	0.00357018599548591	0.00247170394082254	4287	tags=48%, list=17%, signal=40%	CACNG4/SHISA6/ADRB2/NLGN1/SHISA9/RELN/SHANK3/MEF2C/NLGN3/GSG1L
GOCC_SARCOPLASM	GOCC_SARCOPLASM	83	-0.409266855788205	-1.8147695749374	0.000320812234906268	0.00360873325752547	0.00249839090324174	3734	tags=40%, list=14%, signal=34%	RYR2/TMEM38A/SLN/GSN/P3H2/SLC2A4/SRL/CMYA5/KLHL41/TMEM109/MTMR12/CASQ1/GSTM2/SRI/SGCD/THBS4/JPH2/PLEC/ATP2A3/CACNA2D1/CTHRC1/RASD1/POMT1/ASPH/REEP5/HABP4/CASQ2/DMPK/RYR3/MEF2C/PLN/SCN3A/CAMK2G
GOBP_EPITHELIAL_CELL_DEVELOPMENT	GOBP_EPITHELIAL_CELL_DEVELOPMENT	199	-0.301753036438214	-1.57470601531624	0.000323812271901423	0.0036363683487185	0.00251752317363134	2414	tags=24%, list=9%, signal=22%	LAMB2/MAGI2/ROCK1/MYADM/EZR/WNT5A/GATA2/TJP1/VIM/SPINT2/BMP4/PLEC/EDNRB/ADD1/PDGFB/PPP1R12A/CDK6/NOTCH1/VCL/CCDC88C/PLCB1/ROCK2/PPP1R16B/BFSP1/FLNA/FLNB/YIPF6/CLDN5/ACTA2/ESR1/SOX18/PECAM1/ADIPOQ/RAPGEF1/RARG/ROBO4/KDR/BMP6/HEG1/EPB41L5/CDH5/PGR/PODXL/FRZB/CDH2/AR/FAT1
GOBP_REGULATION_OF_T_HELPER_1_TYPE_IMMUNE_RESPONSE	GOBP_REGULATION_OF_T_HELPER_1_TYPE_IMMUNE_RESPONSE	29	0.572795793608033	1.96837390168783	0.000328648777212889	0.00367616472570757	0.00254507492078365	1909	tags=31%, list=7%, signal=29%	IL4R/SLC11A1/IL1RL1/IL1R1/HAVCR2/JAK3/IL33/RIPK2/ARID5A
GOBP_TOLL_LIKE_RECEPTOR_4_SIGNALING_PATHWAY	GOBP_TOLL_LIKE_RECEPTOR_4_SIGNALING_PATHWAY	52	0.470765018197922	1.862071582733	0.00032859296005772	0.00367616472570757	0.00254507492078365	6197	tags=54%, list=24%, signal=41%	FLOT1/NFKBIA/IRAK2/TNFAIP3/LBP/IRAK4/RELA/MYD88/MFHAS1/LYN/TMEM126A/PIK3AP1/RIPK2/PELI1/CD14/F2RL1/NMI/IFI35/IRAK1/TRAF6/TIRAP/MAP3K7/NINJ1/ZNRF1/LY96/TICAM2/NR1D1/WDFY1
GOBP_ACUTE_INFLAMMATORY_RESPONSE	GOBP_ACUTE_INFLAMMATORY_RESPONSE	92	0.397927012948199	1.76950584789715	0.000329003835454779	0.00367616472570757	0.00254507492078365	2344	tags=27%, list=9%, signal=25%	SERPINA3/OSMR/PLSCR1/SERPINA1/LBP/FN1/B4GALT1/ASS1/CEBPB/ORM2/C2CD4A/IL6/CD163/ALOX5AP/APOL2/TNFRSF11A/PTGES/IL20RB/FCGR1A/PTGS2/ADAM8/FCGR3A/SAA1/SAA2/IL6ST
GOBP_CALCIUM_ION_HOMEOSTASIS	GOBP_CALCIUM_ION_HOMEOSTASIS	298	-0.277681818050228	-1.53453041683806	0.000331342789852619	0.00369612882080596	0.00255889642268637	3765	tags=27%, list=15%, signal=23%	CCR2/RYR2/PLCH2/TMEM203/CCL11/MICU3/SNCA/TMEM178A/TUNAR/TMEM38A/CALB2/BDKRB1/CCL14/BOK/PLCG1/ATP13A4/ATP2B4/FGF2/KL/CXCL11/CXCL9/BCL2/MCOLN3/CACNB4/ANXA6/ALPL/CASQ1/CALM2/SV2B/TMEM64/GSTM2/XCR1/CCL3/WNT5A/MIR133A1/SRI/SGCD/PACS2/CALM3/RGN/SLC25A23/JPH2/SMDT1/PLCD1/ATP2A3/XK/EDN1/ATP1A2/CLIC2/CDH23/ATP2B1/PLCG2/APLNR/PLCB1/GPER1/CACNA1C/CCL21/GRIA1/ATP1B1/FLNA/CASQ2/SLC8A1/WFS1/DMPK/SLC24A4/TRPC1/…
GOMF_PROTEASE_BINDING	GOMF_PROTEASE_BINDING	123	0.358401823435518	1.68172650138444	0.000334560735322504	0.00372581531033863	0.00257944891302156	3835	tags=30%, list=15%, signal=26%	FAM20C/FLOT1/ITGB3/SERPINA1/TNFAIP3/FN1/PANX1/TIMP1/PTEN/SERPINE1/SERPINB6/RFFL/IL1R1/BCL10/NLRC4/CSTB/BFAR/CASP3/DERL2/LDLR/MIF/CD177/RIPK2/FADD/DERL1/CCBE1/DERL3/UBC/F2RL1/RIOK3/CSTA/MALT1/CFLAR/ADAMTS4/SH3PXD2A/RAD23A/ECM1
GOBP_RECEPTOR_SIGNALING_PATHWAY_VIA_STAT	GOBP_RECEPTOR_SIGNALING_PATHWAY_VIA_STAT	144	0.338764865019845	1.63909501726152	0.000336155369141998	0.0037373552918063	0.00258743824962943	2612	tags=24%, list=10%, signal=21%	VEGFA/IL15RA/CCL2/STAT3/PTPN2/LIF/IL10RB/TNFRSF1A/IL6/HGS/IFNAR2/VHL/BCL3/TNFSF18/TSLP/CYP1B1/JAK3/LYN/DOT1L/CTR9/JAK1/SOCS3/CD40/PRLR/GADD45A/AGT/CLCF1/OSBP/PARP9/IL6ST/GGNBP2/IL24/CNTF/OCIAD2
GOBP_L_AMINO_ACID_TRANSPORT	GOBP_L_AMINO_ACID_TRANSPORT	80	0.40711971034385	1.76346463803211	0.00034201173445806	0.00378987506411887	0.00262379863207456	3231	tags=31%, list=12%, signal=27%	SLC3A2/RGS2/SLC11A1/SLC38A1/SLC7A5/SLC38A5/SLC38A2/SLC1A3/SLC43A2/SLC7A7/SLC7A1/SLC38A6/SLC36A4/SFXN1/SLC7A11/SLC22A2/SLC6A9/SLC15A4/SLC25A2/SLC1A5/SLC7A8/SLC38A9/SLC25A22/CTNS/SLC1A1
GOBP_IMMUNE_SYSTEM_DEVELOPMENT	GOBP_IMMUNE_SYSTEM_DEVELOPMENT	179	0.326971599563607	1.63966251763489	0.000341958357859749	0.00378987506411887	0.00262379863207456	3276	tags=26%, list=13%, signal=23%	TRAF3IP2/BCL6/SIX4/TNFAIP3/IRAK3/ADAM17/NFKBIZ/NFKB2/TNFSF13/BCL3/CBLB/PDPN/RNF168/HAVCR2/TNFRSF11A/HSPD1/FOXL1/BCL2L11/MAD2L2/MAFB/LYN/CTNNBL1/NHEJ1/FLVCR1/CD274/MAP2K1/SAMHD1/CRKL/CD40/FADD/DCLRE1C/CLCF1/SMAD3/EXO1/SLC15A4/FOXJ1/SWAP70/BARX1/ASXL1/RC3H1/PARP3/ABL1/THOC1/PTPRC/POLQ/IL2RA
GOBP_NEGATIVE_REGULATION_OF_MONOATOMIC_ION_TRANSPORT	GOBP_NEGATIVE_REGULATION_OF_MONOATOMIC_ION_TRANSPORT	112	-0.361444684388567	-1.71969821049734	0.00034410908940911	0.00380681344696723	0.00263552537899765	3774	tags=34%, list=15%, signal=29%	HECW1/GNB5/NEDD4/SLN/HECW2/KCNH2/MAOB/BCL2/REM1/INPP5K/UBR3/CALM2/SLC26A5/MIR24-1/GSTM2/MIR133A1/SRI/CALM3/ADRA2A/PCSK9/ISCU/GOPC/ATP1A2/CLIC2/KCNAB1/CAB39/ACTN2/PRKG2/OSR1/CASQ2/ACE/SESTD1/PLN/PKD2/NOS3/CAV1/CALM1/STK39
GOBP_PROTEIN_FOLDING_IN_ENDOPLASMIC_RETICULUM	GOBP_PROTEIN_FOLDING_IN_ENDOPLASMIC_RETICULUM	12	0.730445380312802	1.97915472374817	0.000346674925601693	0.00381627512673048	0.00264207586997689	2373	tags=58%, list=9%, signal=53%	CANX/ERO1A/HSPA5/P4HB/ERO1B/CALR/DNAJC3
GOBP_EMBRYONIC_AXIS_SPECIFICATION	GOBP_EMBRYONIC_AXIS_SPECIFICATION	37	-0.508159495630993	-1.95798611994558	0.000346666222089314	0.00381627512673048	0.00264207586997689	2305	tags=35%, list=9%, signal=32%	FRS2/PTCH1/TDRD7/WNT5A/SMAD4/DCANP1/HOXD8/SMAD2/NRARP/COBL/CXXC4/CHRDL1/EPB41L5
GOBP_EMBRYONIC_ORGAN_DEVELOPMENT	GOBP_EMBRYONIC_ORGAN_DEVELOPMENT	407	-0.254039427175634	-1.45218600256838	0.000346472485515378	0.00381627512673048	0.00264207586997689	3287	tags=22%, list=13%, signal=19%	FRS2/CLUAP1/BPTF/HOXA2/RBPMS2/TAL1/PKD1/AHI1/SLITRK6/SIX1/FBN2/GLI2/WNT9B/NAGLU/KCNQ4/STOX1/PRICKLE1/NDST1/MYO3A/TBX1/FZD2/PTCH1/ALDH1A3/RBP4/TPO/HYAL1/ZFPM2/NES/HOXA11/WNT5A/FGF10/GATA2/OSR2/SP3/TBX4/SPINT2/BMP4/DCANP1/POLE/FBXW8/HEY1/EDN1/MAPK1/CTHRC1/MFAP5/BMP7/SMAD2/RARRES2/HOXB4/PDGFB/SOX15/VANGL2/PLCD3/SOX17/CDH23/NOTCH1/WNT11/ASB2/APLNR/VASH1/MYO6/PKDCC/FGFR2/COBL/PCDH12/CDKN1C/OSR1/DSCAML…
GOBP_CELLULAR_RESPONSE_TO_TOPOLOGICALLY_INCORRECT_PROTEIN	GOBP_CELLULAR_RESPONSE_TO_TOPOLOGICALLY_INCORRECT_PROTEIN	99	0.389811318985669	1.75542310787414	0.000347783266134887	0.00382218949136421	0.00264617049092693	3536	tags=31%, list=14%, signal=27%	PTPN2/ERO1A/HSPA5/ERN1/DNAJB9/PTPN1/FICD/XBP1/BAG3/DAXX/HSPD1/DDIT3/BCL2L11/BFAR/NGLY1/PPP1R15A/DERL2/EIF2S1/ATF4/SDF2L1/PARP6/TMTC4/DERL1/NCK2/AKIRIN2/DERL3/TBL2/EIF2AK3/DDRGK1/AUP1/CREB3L1
GOBP_CORONARY_VASCULATURE_DEVELOPMENT	GOBP_CORONARY_VASCULATURE_DEVELOPMENT	49	-0.476166178095198	-1.95485044266192	0.000349740867074585	0.00383112213310998	0.0026523547193769	3991	tags=45%, list=15%, signal=38%	MIR145/SRF/KCNJ8/ABCC9/FGF2/VEGFB/PRICKLE1/NDST1/TBX1/TBX5/SGCD/BMP4/ZBTB14/ADAMTS6/NOTCH1/MYOCD/APLNR/GPER1/ACE/GPC3/HEY2/HAND2
GOBP_INTERLEUKIN_1_PRODUCTION	GOBP_INTERLEUKIN_1_PRODUCTION	107	0.372557612285533	1.71323286989822	0.000349307440088027	0.00383112213310998	0.0026523547193769	5797	tags=40%, list=22%, signal=31%	STAT3/TNFAIP3/PANX1/ORM2/IL6/ARG2/RELA/LILRA5/IFI16/IL1R2/HAVCR2/MYD88/FZD5/NLRC4/SIRPA/SERPINB1/NOD2/RIPK2/ELF4/SAA1/SMAD3/ACP5/SPHK1/ZC3H12A/TYROBP/APP/MIR877/F2RL1/PML/EGR1/MALT1/CASP8/NLRP12/CLEC7A/ARRB2/USP50/TMEM106A/ORM1/MIR361/CD33/HDAC2/PANX2/TRIM16
GOBP_CELL_DIFFERENTIATION_INVOLVED_IN_KIDNEY_DEVELOPMENT	GOBP_CELL_DIFFERENTIATION_INVOLVED_IN_KIDNEY_DEVELOPMENT	53	-0.456987870942174	-1.88217401958605	0.000350558644409497	0.003833805567047	0.00265421250892777	2827	tags=34%, list=11%, signal=30%	WNT9B/JAG1/LAMB2/MAGI2/PTCH1/AMER1/EXT1/EDNRB/PDGFB/GREM1/NOTCH1/OSR1/ACTA2/PROM1/MEF2C/CD34/ADIPOQ/PODXL
GOBP_NEGATIVE_REGULATION_OF_MITOTIC_CELL_CYCLE_PHASE_TRANSITION	GOBP_NEGATIVE_REGULATION_OF_MITOTIC_CELL_CYCLE_PHASE_TRANSITION	175	0.338426826502865	1.69433506667651	0.000354851683744444	0.00387442466443974	0.00268233384020442	6267	tags=41%, list=24%, signal=31%	CCL2/CDK2/IER3/CHEK2/PTEN/ZFP36L1/GIGYF2/ZFP36L2/GTSE1/BUB3/TICRR/CDKN1A/CDK5RAP2/WAC/SLFN11/RPS27L/MAD2L2/SPC25/NABP2/AURKB/ORC1/CTDSP2/MUC1/EZH2/CHMP4C/MIR29A/RFWD3/USP47/BRSK1/FBXO5/BIRC5/BLM/RPL26/CDK2AP2/GPR132/BUB1B/SPC24/MIR30C2/RBL1/JADE1/BTN2A2/TRIM39/SPDL1/PML/INHBA/MAD2L1/ZW10/PINX1/DCUN1D3/NABP1/CDK1/SDE2/CDC20/ZWINT/SYF2/TTK/CASP2/NUF2/ZNF830/CLSPN/MIR29B1/LCMT1/INCENP/ANAPC15/MDM2/U…
GOCC_TRANSLATION_PREINITIATION_COMPLEX	GOCC_TRANSLATION_PREINITIATION_COMPLEX	19	0.636236886799911	1.96045938847156	0.000355642636918345	0.00387673643142424	0.00268393431804313	3577	tags=53%, list=14%, signal=45%	EIF3I/EIF2S1/EIF3CL/EIF3D/EIF1/EIF1B/EIF3B/DHX29/EIF3J/EIF3M
GOBP_3_UTR_MEDIATED_MRNA_STABILIZATION	GOBP_3_UTR_MEDIATED_MRNA_STABILIZATION	19	0.63522685324607	1.95734713609452	0.000367976928566469	0.00399816490729769	0.00276800143463704	5153	tags=53%, list=20%, signal=42%	YBX3/HNRNPC/MYD88/RBM47/ZFP36/ELAVL1/LARP4B/METTL16/TIRAP/DAZL
GOBP_PURINE_NUCLEOSIDE_MONOPHOSPHATE_BIOSYNTHETIC_PROCESS	GOBP_PURINE_NUCLEOSIDE_MONOPHOSPHATE_BIOSYNTHETIC_PROCESS	19	0.635116871380263	1.95700824505275	0.000367976928566469	0.00399816490729769	0.00276800143463704	5612	tags=63%, list=22%, signal=50%	PAICS/GART/ADK/PPAT/AMPD3/IMPDH2/AMPD2/GMPS/DGUOK/IMPDH1/ATIC/HPRT1
GOBP_VASCULAR_ENDOTHELIAL_GROWTH_FACTOR_PRODUCTION	GOBP_VASCULAR_ENDOTHELIAL_GROWTH_FACTOR_PRODUCTION	42	0.503673682697799	1.88795195335627	0.000372703237740717	0.00404295424667523	0.00279900989940226	4357	tags=50%, list=17%, signal=42%	HIF1A/ADORA2B/ARNT/ADAMTS3/IL6/RELA/C5AR1/CYP1B1/ATF4/PTGS2/RORA/SULF1/IL6ST/CCBE1/C5/C3AR1/HPSE/CXCL17/EIF2AK3/MIR147A/NODAL
GOBP_SEQUESTERING_OF_CALCIUM_ION	GOBP_SEQUESTERING_OF_CALCIUM_ION	130	-0.341248266086762	-1.6343525959717	0.000380162787894913	0.00411719990191044	0.00285041150112997	3861	tags=33%, list=15%, signal=28%	PLCB2/LCK/RYR2/PLCH2/SNCA/TMEM38A/BDKRB1/PLCG1/FGF2/CXCL11/CXCL9/MCOLN3/ANXA6/CASQ1/CALM2/GSTM2/XCR1/CCL3/MIR133A1/SRI/CALM3/SLC25A23/JPH2/PLCD1/ATP1A2/CLIC2/PLCG2/APLNR/PLCB1/GPER1/CACNA1C/CCL21/FLNA/CASQ2/SLC8A1/TRPC1/THY1/RYR3/PLN/DMD/PKD2/PLCB4/CALM1
GOBP_RNA_CAPPING	GOBP_RNA_CAPPING	34	0.537279410358488	1.90433218801925	0.000383140747656805	0.00412940583585667	0.00285886188860963	8741	tags=68%, list=34%, signal=45%	SNRPD2/NOP14/RPP40/THG1L/POP1/TBL3/RNMT/SNRPG/RPP14/SNRPD1/SNRPF/UTP20/TRMT10C/TGS1/RPP25L/RPP30/SNRPE/ABT1/RPP25/RPP21/NOP9/NCBP3/SSB
GOCC_MYOSIN_COMPLEX	GOCC_MYOSIN_COMPLEX	51	-0.455241813273568	-1.86915848913209	0.000382535405266985	0.00412940583585667	0.00285886188860963	7038	tags=55%, list=27%, signal=40%	MYO19/MYO18B/MYO1B/MYO3B/DYNLL2/MYH9/MYO1H/MYL7/MYL2/MYL5/BMF/MYH6/CGNL1/MYO7B/MYL12A/MYO3A/MYO5B/MYO1C/MYO16/MYL12B/MYO6/MYH11/MYL6/MYO9A/MYL9/MYO1D/MYO5C/MYH10
GOBP_IMPORT_INTO_NUCLEUS	GOBP_IMPORT_INTO_NUCLEUS	159	0.332709861611366	1.64400733364993	0.000382697801307951	0.00412940583585667	0.00285886188860963	3191	tags=28%, list=12%, signal=24%	TRAF3IP2/NFKBIA/GCKR/STAT3/NUP98/ZPR1/E2F3/IPO4/STK4/BCL3/CBLB/NUP58/POM121/BAG3/CDKN1A/MAVS/NUP188/RBM22/KPNA2/IL33/POM121C/PTGS2/IPO7/STK3/PRKD1/RGPD2/SNUPN/SMAD3/NUP35/ECT2/TXNIP/MMP12/ZC3H12A/SUFU/RPL23/RAN/NUP153/HTATIP2/AKT1/NUP85/AKIRIN2/TNPO1/PML/POM121B
GOBP_REGULATION_OF_PRODUCTION_OF_MOLECULAR_MEDIATOR_OF_IMMUNE_RESPONSE	GOBP_REGULATION_OF_PRODUCTION_OF_MOLECULAR_MEDIATOR_OF_IMMUNE_RESPONSE	165	0.330365879155873	1.64509069253571	0.000385112766091003	0.00414398672579917	0.00286895650081671	3282	tags=26%, list=13%, signal=23%	BCL6/IL4R/IRAK3/PANX1/SLC7A5/DNAJB9/IL6/TNFSF13/LITAF/LAPTM5/IL1R1/UBE2J1/XBP1/MYD88/BCL10/FZD5/MAVS/DDX21/MAD2L2/JAK3/GPI/IL33/MIF/NOD2/SMAD7/RAET1G/STX4/ARG1/RIPK2/CD40/ARID5A/CLCF1/EVPL/ACP5/TNFRSF14/SLC15A4/IL13RA2/SASH3/F2RL1/PARP3/THOC1/PTPRC/MALT1
GOMF_VOLTAGE_GATED_POTASSIUM_CHANNEL_ACTIVITY	GOMF_VOLTAGE_GATED_POTASSIUM_CHANNEL_ACTIVITY	79	-0.391836044394536	-1.72473139524821	0.000389586749142874	0.00418539985876927	0.00289762755719681	6517	tags=44%, list=25%, signal=33%	HCN4/KCNT1/LRRC55/KCNQ5/KCNK16/HCN1/ABCC8/KCNN1/KCNQ3/KCNK7/KCNB1/KCNA1/KCNK2/KCNS1/KCNJ8/ABCC9/KCNJ5/KCNH2/KCNQ4/KCNS2/KCND2/KCNK5/KCNB2/KCNJ12/KCNK17/KCNK6/KCNAB1/KCNA6/KCNC4/SCN2B/KCNJ3/KCNA4/PKD2/KCNMA1/KCNN3
GOBP_REGULATION_OF_NEUROGENESIS	GOBP_REGULATION_OF_NEUROGENESIS	348	-0.262992255093015	-1.48079889921352	0.000391405420128943	0.00419819948224842	0.00290648896661202	4067	tags=26%, list=16%, signal=22%	POU4F1/TIAM2/ID2/FAIM/AMIGO1/ZNF488/SRF/CCL11/TRAK1/ARHGAP4/SEMA6A/ANKRD27/ROBO1/ADNP/YWHAH/FGF2/CDKN2B/TIAM1/BAIAP2/PLXNB3/SEMA5A/PLXNB1/SEMA3E/ETV5/LTA/PLXNA3/HAPLN1/MAP6/DAG1/MAP1B/CUL7/SLITRK1/DLL4/BHLHE41/WNT5A/RTN4R/SKIL/DAB1/GATA2/CHODL/OBSL1/EGR2/RND2/SYT4/FBXW8/CUX1/SEMA3B/HEY1/CRABP2/ACAN/STAU2/BMP7/MCF2/KIFAP3/NOTCH1/CYSLTR1/GPER1/SEMA3A/ASPA/FZD4/SEMA3D/CX3CR1/RELN/DAAM2/SHANK3/SEMA5B…
GOMF_TRANSLATION_FACTOR_ACTIVITY_RNA_BINDING	GOMF_TRANSLATION_FACTOR_ACTIVITY_RNA_BINDING	80	0.404573064433795	1.75243368105835	0.000393411806896204	0.00421296835769007	0.00291671372455931	4929	tags=40%, list=19%, signal=33%	EIF2S2/CPEB4/EIF2B2/EIF4A1/EIF3I/EIF5/ETF1/EIF2S1/EIF2B4/ABCF1/EIF3CL/GTPBP2/GSPT2/EIF3D/EIF2B5/EFTUD2/EIF1AY/EIF1/AGO2/EIF1B/EIF3B/EEF1A1/DHX29/EIF5AL1/EIF3J/EIF3M/COPS5/EIF4A2/TSFM/EIF4G1/DENR/EIF4G2
GOBP_EMBRYO_IMPLANTATION	GOBP_EMBRYO_IMPLANTATION	49	0.48773529180103	1.90151544496078	0.000397477025537031	0.0042407490118013	0.00293594677077376	4651	tags=45%, list=18%, signal=37%	VEGFA/VMP1/ITGB3/ACVR1B/LIF/TEAD4/TIMP1/SPP1/PTGS2/POLR1B/SMURF2/PRLR/FKBP4/CALR/AGO2/PPARD/MIR21/CALCA/YTHDF3/MMP9/NODAL/EMP2
GOBP_LYMPHOCYTE_HOMEOSTASIS	GOBP_LYMPHOCYTE_HOMEOSTASIS	72	0.420545274405593	1.77978825512024	0.000396868852651004	0.0042407490118013	0.00293594677077376	3713	tags=36%, list=14%, signal=31%	TRAF3IP2/HIF1A/TNFAIP3/CHST3/BCL10/SH2B2/BCL2L11/CASP3/JAK3/IL20RB/LYN/MIF/SOS1/FADD/RPS6/DNAJA3/GAPT/AKT1/SASH3/RC3H1/ABL1/FAS/IL2RA/SLC39A3/PMAIP1/PPP2CA
GOBP_MAINTENANCE_OF_LOCATION	GOBP_MAINTENANCE_OF_LOCATION	320	-0.270569244685393	-1.50634722769519	0.000397906824953118	0.0042407490118013	0.00293594677077376	3861	tags=27%, list=15%, signal=23%	LCK/OSBPL8/RYR2/PLCH2/SNCA/TMEM38A/BDKRB1/ALKBH7/GSN/PLCG1/IGSF11/SKP1/CRY1/FGF2/HEXA/PKD1/CXCL11/ITGAV/SLC30A8/CXCL9/FBN2/NAGLU/MCOLN3/PINK1/BARD1/ANXA6/CER1/CIDEA/VPS13A/CASQ1/CD36/CALM2/EHD1/GSTM2/XCR1/CCL3/MIR133A1/SRI/ENPP1/CALM3/KDELR3/LPL/CRY2/SLC25A23/JPH2/PLCD1/PNPLA2/PTPRM/CIDEC/ATP1A2/CLIC2/SUN1/PPARG/ARL2BP/PLCG2/C3/APLNR/PLCB1/VPS13C/GPER1/CACNA1C/CES1/CCL21/FLNA/CASQ2/CPT1A/SLC8A1/G…
GOBP_REGULATION_OF_RESPONSE_TO_CYTOKINE_STIMULUS	GOBP_REGULATION_OF_RESPONSE_TO_CYTOKINE_STIMULUS	165	0.328490987296296	1.63575447671469	0.000400068140599277	0.00425700487286321	0.00294720099559538	4112	tags=28%, list=16%, signal=24%	CASP4/TLR2/HIF1A/PTPN2/IRAK2/TNFAIP3/IRAK3/TNFRSF1A/ADAM17/TBK1/PTPN1/IL6/GIGYF2/LAPTM5/RFFL/IL1R1/IL1R2/CSF1/TSLP/OTUD4/MAVS/RBM47/RIPK1/ARG1/RIPK2/SAMHD1/FADD/RNF113A/SPHK1/MMP12/PARP9/CXCR4/IRF7/CD300LF/MIR21/IKBKE/F2RL1/PTPRC/MIR27A/IRAK1/CASP8/ECM1/TRIM56/SPPL2A/MMP8/YTHDF3
GOBP_REGULATION_OF_STRIATED_MUSCLE_CONTRACTION	GOBP_REGULATION_OF_STRIATED_MUSCLE_CONTRACTION	92	-0.38119813787944	-1.73129079666184	0.000402230408907576	0.0042732192489181	0.00295842649960092	5217	tags=42%, list=20%, signal=34%	SCN4A/TRPM4/MIR1-1/TNNI3K/MYL2/NOS1/MIR30E/NPPA/RYR2/TMEM38A/PIK3CG/DSP/ADRA1A/REM1/CASQ1/CALM2/ACE2/GSTM2/MIR133A1/SRI/CALM3/JUP/DSG2/ADRA1B/ATP1A2/CLIC2/PDE5A/CACNA1C/ATP1B1/CASQ2/NR4A1/SLC8A1/CTNNA3/DMPK/EHD3/PLN/DMD/CAV1/CALM1
GOBP_PROTEIN_TRANSMEMBRANE_TRANSPORT	GOBP_PROTEIN_TRANSMEMBRANE_TRANSPORT	65	0.445060046502039	1.83840209836574	0.000403247102068609	0.00427723114761522	0.00296120400918512	3201	tags=32%, list=12%, signal=28%	GRPEL1/ABCA1/HSPA5/SEC63/MCL1/SEC61G/CHCHD4/SEC61A1/PEX5/HSPD1/BCR/PEX13/ROMO1/TIMM17A/TIMM50/SEC61A2/GRPEL2/PEX7/TRAM2/TOMM40/HPSE
GOBP_HEART_VALVE_MORPHOGENESIS	GOBP_HEART_VALVE_MORPHOGENESIS	58	-0.447609058667331	-1.88138958088456	0.00040419841989401	0.00427921005731974	0.0029625740439456	2765	tags=34%, list=11%, signal=31%	NAGLU/JAG1/ROCK1/DLL4/TBX5/FGFRL1/SMAD4/BMP4/HEY1/SMAD2/NOTCH1/ROCK2/MEF2C/TIE1/TGFB2/SLIT2/ELN/NOS3/HEY2/SLIT3
GOBP_REGULATION_OF_LEUKOCYTE_MIGRATION	GOBP_REGULATION_OF_LEUKOCYTE_MIGRATION	219	0.319031238268134	1.64201824571984	0.000404712381037411	0.00427921005731974	0.0029625740439456	3329	tags=27%, list=13%, signal=24%	HMOX1/VEGFA/CCL20/ABL2/ITGB3/CXCL8/MMP14/CCL2/LBP/CYP19A1/FPR2/ADAM17/SERPINE1/IL6/PGF/MSN/CCL7/IL1R1/CSF1/CCR1/TNFSF18/MYD88/C5AR1/SLAMF8/BCR/ICAM1/ITGA2/IL33/LYN/MIF/NOD2/EDN2/ADAM8/CRK/OXSR1/ITGA2B/CRKL/MIR223/FADD/CALR/CXCL12/S100A7/TNFRSF14/MDK/SWAP70/APP/MIA3/MSTN/C5/SLC8B1/AKT1/C3AR1/F2RL1/RIN3/EMILIN1/CHST2/ABL1/RAC2/CXCL17
GOBP_POSITIVE_REGULATION_OF_CANONICAL_NF_KAPPAB_SIGNAL_TRANSDUCTION	GOBP_POSITIVE_REGULATION_OF_CANONICAL_NF_KAPPAB_SIGNAL_TRANSDUCTION	188	0.321024436635183	1.62148740776162	0.00040741496788908	0.00430099113577541	0.00297765347608788	4074	tags=30%, list=16%, signal=25%	HMOX1/TRAF3IP2/NEK6/GAPDH/TIFA/TAB3/TNFRSF1A/BIRC3/TNIP2/SLC20A1/TBK1/IRAK4/RELA/LITAF/TFG/MYD88/BCL10/CANT1/MAVS/FKBP1A/BRD4/DDX21/TRIM8/NOD2/TRIM22/RIPK1/RIPK2/PRKD1/PELI1/CD40/FADD/LURAP1/BIRC2/ECT2/CXXC5/S100A12/TRIM21/TNFRSF10B/IKBKE/F2RL1/ABL1/MALT1/CFLAR/UBE2V1/CUL1/HTR2B/UBE2I/IRAK1/ANKRD17/ALPK1/CASP8/ECM1/TRAF6/LTBR/UNC5CL/CLEC7A
GOBP_RESPONSE_TO_STARVATION	GOBP_RESPONSE_TO_STARVATION	191	0.320219170823492	1.62495264502108	0.000408096263822005	0.00430139888781209	0.00297793577015245	3992	tags=27%, list=15%, signal=23%	PLIN2/ADM/UPP1/SLC2A1/STK24/MAP3K5/HSPA5/ASNS/CPEB4/XPR1/SLC7A5/MAP1LC3B/SEH1L/IFI16/GLUL/PLIN3/SLC38A2/RRAGC/XBP1/SESN2/CDKN1A/TNFRSF11A/DDIT3/AKR1C3/PCK2/EIF2S1/FADS1/ATF4/GABARAPL1/RRAGD/SH3GLB1/SLC39A4/ZFYVE1/PRKD1/RALB/ATG14/HSPA8/ZC3H12A/CBL/NUAK2/MIOS/TTC5/ZFP36/TBL2/FAS/BMPR2/EIF2AK3/PMAIP1/WNT4/BECN1/RRAGA/PPARA
GOBP_PROTEIN_N_LINKED_GLYCOSYLATION_VIA_ASPARAGINE	GOBP_PROTEIN_N_LINKED_GLYCOSYLATION_VIA_ASPARAGINE	23	0.597577136608409	1.92676162512303	0.00041908968351908	0.00440003633971013	0.00304622425116642	6461	tags=61%, list=25%, signal=46%	UBE2J1/ST6GAL1/OST4/ALG8/RPN1/DERL3/DPM1/OSTC/DAD1/MGAT2/ALG5/DDOST/RPN2/FUT8
GOBP_CALCIUM_ION_IMPORT_ACROSS_PLASMA_MEMBRANE	GOBP_CALCIUM_ION_IMPORT_ACROSS_PLASMA_MEMBRANE	45	-0.472245779124425	-1.90382618652866	0.000419426742079047	0.00440003633971013	0.00304622425116642	6570	tags=47%, list=25%, signal=35%	CACNA1A/TRPV1/TRPV3/CACNA1F/MS4A1/SCN4A/SCN2A/CACNA1I/PPP3CB/CACNA1D/ATP2B4/PRNP/CACNA2D1/CACNA1C/SLC8A1/SCN9A/SLC24A4/SCN3A/SCN7A/AKAP5/RAMP3
GOBP_NEGATIVE_REGULATION_OF_IMMUNE_SYSTEM_PROCESS	GOBP_NEGATIVE_REGULATION_OF_IMMUNE_SYSTEM_PROCESS	461	0.261124300826332	1.46634325702589	0.000418772931943017	0.00440003633971013	0.00304622425116642	3276	tags=21%, list=13%, signal=19%	HMOX1/BCL6/UBASH3B/CCL2/CD68/PTPN2/TNFAIP3/IL4R/IRAK3/FN1/CEBPB/CYP19A1/MYC/CSNK1A1/CD59/SNAI2/ARG2/IL1RL1/MILR1/GIGYF2/IFI16/LAPTM5/TRIB1/CBLB/TNFSF18/FBN1/HAVCR2/RHBDF2/SLAMF8/BCR/OTUD4/TRIM27/VSIG4/LILRB3/CBFB/CASP3/JAK3/IL20RB/MAFB/LDLR/SERPING1/LOXL3/MFHAS1/IL33/LYN/MIF/NOD2/PSMA1/SMAD7/FGR/LRRC32/IRF1/CRK/CD274/AURKB/TNFAIP8L2/TRIM11/GPX1/ARG1/VTCN1/SDC4/SAMHD1/PELI1/MIR223/FADD/CXCL12/ACP5…
GOBP_ADENYLATE_CYCLASE_MODULATING_G_PROTEIN_COUPLED_RECEPTOR_SIGNALING_PATHWAY	GOBP_ADENYLATE_CYCLASE_MODULATING_G_PROTEIN_COUPLED_RECEPTOR_SIGNALING_PATHWAY	199	-0.299356692306372	-1.56220063156362	0.000421240263936316	0.00441214567531418	0.00305460776187738	3507	tags=26%, list=14%, signal=23%	ADGRG2/PTGER4/GRK5/ADGRE5/ATP2B4/GABBR1/ADRB2/CXCL11/ADCY7/CXCL9/GNAI1/VIPR2/P2RY12/ADRA1A/OPRK1/HTR1F/PALM/MIR133A1/ADRA2A/ADCY2/AVPR2/ADRA2B/PRKAR1A/CHRM3/ADGRG6/ADGRF5/CALCRL/ADRA1B/EDN1/ADCY1/PTGFR/ADRA1D/ADCYAP1R1/GPER1/ADCY3/RAMP1/ADGRL4/FLNA/LGR5/NPY1R/GRIK3/ADGRD1/ADCY5/GNAZ/PLN/ADCY9/ADGRL3/RAMP2/ADCY4/MRAP2/AKAP5/RAMP3
GOMF_FATTY_ACID_BINDING	GOMF_FATTY_ACID_BINDING	38	-0.51305541663989	-1.99932235792561	0.000425537777383886	0.00445019428754742	0.00308094950007215	3630	tags=45%, list=14%, signal=39%	SNCA/ADH5/ACOX3/CD36/GSTM2/GSTA1/GSTP1/CRABP2/FABP3/PPARG/CRABP1/PTGDS/FABP4/PMP2/RBP5/RBP7/TMEM175
GOBP_POSITIVE_REGULATION_OF_INTERLEUKIN_6_PRODUCTION	GOBP_POSITIVE_REGULATION_OF_INTERLEUKIN_6_PRODUCTION	93	0.393919911256823	1.74717021206328	0.000427393285053518	0.00446262598574602	0.00308955618820197	5003	tags=37%, list=19%, signal=30%	TLR2/STAT3/IL1RAP/LBP/ADORA2B/IL6/RELA/LILRA5/XBP1/MYD88/TSLP/BCL10/HSPD1/MAVS/IL33/NOD2/MAPK13/RIPK2/ARID5A/TYROBP/IL1RL2/NOS2/APP/AKIRIN2/F2RL1/ARHGEF2/TRAF6/UCN/CLEC7A/TLR1/POU2AF1/TMEM106A/UNC93B1/TIRAP
GOCC_BASOLATERAL_PLASMA_MEMBRANE	GOCC_BASOLATERAL_PLASMA_MEMBRANE	220	0.315719206743043	1.62563253151955	0.000431393341198581	0.00449737637483194	0.00311361450722439	2161	tags=22%, list=8%, signal=21%	CA9/CA12/FLOT1/SLC6A6/SLC43A3/SLC3A2/BEST1/SLC2A1/FLOT2/ABCA1/ABCC3/ATP1A1/B4GALT1/SLC9A1/SLC38A1/SLC31A1/SLC7A5/MSN/NUMB/SLC39A14/SLC16A1/SLC16A10/PDPN/SLC43A2/SLC7A7/SLC9B2/SLC7A1/C5AR1/SLC16A6/P2RY6/DLG4/LDLR/PTH1R/ST14/NOD2/SLC4A8/ATP1B3/SLC16A3/AURKA/TRPC4/CD38/CD1D/STX4/WASF2/SLC22A2/ADAM9/SLC6A9/SLC5A6/FOLR1
GOBP_EPITHELIAL_CELL_DIFFERENTIATION_INVOLVED_IN_KIDNEY_DEVELOPMENT	GOBP_EPITHELIAL_CELL_DIFFERENTIATION_INVOLVED_IN_KIDNEY_DEVELOPMENT	44	-0.469506157361275	-1.89188926144019	0.000432171996630405	0.00449848705046237	0.00311438344792837	2827	tags=36%, list=11%, signal=32%	WNT9B/JAG1/LAMB2/MAGI2/EXT1/EDNRB/PDGFB/GREM1/NOTCH1/OSR1/ACTA2/PROM1/MEF2C/CD34/ADIPOQ/PODXL
GOBP_NEGATIVE_REGULATION_OF_BMP_SIGNALING_PATHWAY	GOBP_NEGATIVE_REGULATION_OF_BMP_SIGNALING_PATHWAY	58	-0.445825413416931	-1.87389256641374	0.000434324636236563	0.00451387389803	0.00312503603908688	3110	tags=38%, list=12%, signal=33%	SFRP2/FSTL3/RBPMS2/CHRD/CER1/VWC2/WNT5A/SKIL/MIR100/FZD1/PPM1A/GREM1/PPARG/NOTCH1/TWSG1/GREM2/CRIM1/HTRA1/SORL1/CHRDL1/SFRP1/TOB1
GOBP_MITOTIC_CELL_CYCLE_CHECKPOINT_SIGNALING	GOBP_MITOTIC_CELL_CYCLE_CHECKPOINT_SIGNALING	131	0.354021671998933	1.68463238169518	0.000436084182315382	0.00451812915206943	0.00312798202794902	5835	tags=37%, list=22%, signal=29%	CDK2/IER3/CHEK2/GIGYF2/GTSE1/BUB3/TICRR/CDKN1A/CDK5RAP2/WAC/RPS27L/MAD2L2/SPC25/NABP2/AURKB/ORC1/MUC1/CHMP4C/RFWD3/BRSK1/BIRC5/BLM/RPL26/BUB1B/EME1/SPC24/TRIM39/SPDL1/PML/MAD2L1/ZW10/NABP1/CDK1/SDE2/CDC20/ZWINT/SYF2/TTK/CASP2/NUF2/ZNF830/CLSPN/LCMT1/INCENP/ANAPC15/MDM2/UIMC1/CHFR/FOXO4
GOBP_CELLULAR_RESPONSE_TO_STARVATION	GOBP_CELLULAR_RESPONSE_TO_STARVATION	162	0.333802772314591	1.65811753992385	0.000435692942605876	0.00451812915206943	0.00312798202794902	3992	tags=29%, list=15%, signal=25%	PLIN2/UPP1/SLC2A1/STK24/MAP3K5/HSPA5/ASNS/CPEB4/XPR1/SLC7A5/MAP1LC3B/SEH1L/IFI16/GLUL/PLIN3/SLC38A2/RRAGC/XBP1/SESN2/CDKN1A/TNFRSF11A/AKR1C3/EIF2S1/FADS1/ATF4/GABARAPL1/RRAGD/SH3GLB1/SLC39A4/ZFYVE1/PRKD1/RALB/ATG14/HSPA8/ZC3H12A/NUAK2/MIOS/TTC5/TBL2/FAS/BMPR2/EIF2AK3/PMAIP1/WNT4/BECN1/RRAGA/PPARA
GOBP_REGULATION_OF_PROTEIN_STABILITY	GOBP_REGULATION_OF_PROTEIN_STABILITY	298	0.288067155995604	1.53844662364667	0.00044131700284103	0.00456527774345442	0.00316062384528791	3957	tags=26%, list=15%, signal=22%	SOX4/FLOT1/FLOT2/B4GALT5/GAPDH/IFI30/SAV1/CHEK2/BMP2/TNIP2/PTEN/VHL/CCT4/STK4/PIM1/SEL1L/BAG3/PRKRA/HSPD1/TCP1/CLU/RAB21/P3H1/CCT2/UBE2B/DNAAF2/GTPBP4/CASP3/URI1/TMEM183A/CSNK2A1/ATP1B3/CDK7/SMAD7/HSP90AB1/SH3GLB1/NEDD4L/AURKA/DAZAP2/STXBP4/STK3/NAA16/HIP1/USP36/RNF149/HTT/PEX19/CDC37L1/CTSA/CALR/SMAD3/HSPA8/DERL1/RPL23/TYROBP/TRIM21/VPS11/ZSWIM7/HSP90AB2P/UXT/MT3/KHDRBS1/TRIM39/USP2/NPM1/RABL3/C…
GOBP_HEART_GROWTH	GOBP_HEART_GROWTH	85	-0.392647868372107	-1.75146189404864	0.000445896962875183	0.00460553761191914	0.00318849647592033	3915	tags=34%, list=15%, signal=29%	KCNK2/MYH6/FES/MAP2K4/FGF2/PARP2/MIR17HG/ADRA1A/RBP4/VGLL4/MIR24-1/ZFPM2/TBX5/PRKAR1A/PDLIM5/IGF1/EDN1/ERBB4/NOTCH1/FGFR2/SORBS2/MEF2C/FGF9/TGFB2/HEG1/ACACB/FOXC1/HEY2/PI16
GOBP_VASCULAR_ASSOCIATED_SMOOTH_MUSCLE_CONTRACTION	GOBP_VASCULAR_ASSOCIATED_SMOOTH_MUSCLE_CONTRACTION	26	-0.587037605719542	-2.06880352823253	0.000447548028512905	0.00460669738343303	0.00318929940658696	4103	tags=62%, list=16%, signal=52%	RAP1GDS1/EDN3/DOCK4/ZDHHC21/PIK3C2A/ADRA2B/EDNRB/CHRM3/EDN1/DOCK5/ATP2B1/SCNN1B/BBS2/SLC8A1/ACTA2/GRIP2
GOBP_TOLL_SIGNALING_PATHWAY	GOBP_TOLL_SIGNALING_PATHWAY	11	0.753861241629332	2.0006159495772	0.000446791371692252	0.00460669738343303	0.00318929940658696	4610	tags=82%, list=18%, signal=67%	IRAK2/IRAK3/TRAF3/IRAK4/MYD88/PELI1/IRAK1/NLRP12/PELI2
GOCC_PLASMA_MEMBRANE_RAFT	GOCC_PLASMA_MEMBRANE_RAFT	100	-0.364763850618226	-1.68914024224713	0.000448074106770492	0.00460669738343303	0.00318929940658696	2856	tags=30%, list=11%, signal=27%	MAL/SELE/INSR/ADRA1A/DAG1/FXYD1/PTCH1/CD36/EZR/KCND2/LIPE/LRP6/PRKAR1A/ADD2/CORO1C/ADRA1B/MAPK1/ATP1A2/DLC1/JAK2/ADCYAP1R1/BVES/HDAC6/CAV2/PLVAP/LRRK2/NOS3/CAV1/KCNMA1/CDH2
GOBP_IMMUNOGLOBULIN_PRODUCTION_INVOLVED_IN_IMMUNOGLOBULIN_MEDIATED_IMMUNE_RESPONSE	GOBP_IMMUNOGLOBULIN_PRODUCTION_INVOLVED_IN_IMMUNOGLOBULIN_MEDIATED_IMMUNE_RESPONSE	50	0.472534140987168	1.86434393254718	0.000450470381059858	0.00461793444342931	0.00319707902521501	8195	tags=58%, list=32%, signal=40%	TRAF3IP2/BCL6/NFKBIZ/TNFSF13/RNF168/HSPD1/MAD2L2/CD40/CLCF1/EXO1/SLC15A4/SWAP70/GAPT/PARP3/THOC1/PTPRC/BATF/PAXIP1/SUPT6H/CCR6/BTK/ATAD5/TP53BP1/PMS2/TFRC/ERCC1/TNFSF4/HMCES/STAT6
GOBP_TELOMERE_MAINTENANCE_VIA_TELOMERE_LENGTHENING	GOBP_TELOMERE_MAINTENANCE_VIA_TELOMERE_LENGTHENING	75	0.424441959688406	1.8077852003404	0.000450569496063621	0.00461793444342931	0.00319707902521501	9342	tags=61%, list=36%, signal=39%	HNRNPC/CCT4/TCP1/DKC1/CCT2/NOP10/TNKS1BP1/HSP90AB1/NAT10/RFC1/POT1/AURKB/HMBOX1/ACD/SMG6/PKIB/XRCC5/TERF2/TINF2/MAPK15/WRAP53/CCT8/HNRNPU/PINX1/CTC1/SRC/GAR1/RAD51/PTGES3/ERCC4/ATR/DCP2/TNKS/DHX36/DCLRE1B/CCT5/SLX1B/NAF1/RPA1/GNL3L/MAPK3/NHP2/HNRNPA2B1/HNRNPA1/TERC/SLX1A
GOBP_REGULATION_OF_POTASSIUM_ION_TRANSPORT	GOBP_REGULATION_OF_POTASSIUM_ION_TRANSPORT	90	-0.380462796595719	-1.71940548741549	0.000451236982818284	0.00461793444342931	0.00319707902521501	5425	tags=40%, list=21%, signal=32%	WNK4/FXYD2/ABCC8/VAMP2/MIR1-1/NETO1/NOS1/EDN3/KCNIP4/CACNA1D/NPPA/AMIGO1/ALG10B/NEDD4/KCNS1/KCNH2/OPRK1/KCNMB1/KCNS2/MIR133A1/ADRA2A/ANO6/PRNP/KCNAB1/CAB39/ACTN2/KIF5B/ATP1B1/FLNA/CASQ2/FHL1/ATP1B2/WWP2/NOS3/CAV1/STK39
GOBP_RESPONSE_TO_TYPE_II_INTERFERON	GOBP_RESPONSE_TO_TYPE_II_INTERFERON	130	0.360236480020644	1.71953954582737	0.000463690527719418	0.00473813847637567	0.00328029843796043	2774	tags=27%, list=11%, signal=24%	CCL20/TLR2/CCL2/IFITM2/PTPN2/IFNGR1/IFITM3/SLC11A1/SP100/GAPDH/ASS1/GBP2/CDC42EP4/RAB20/IFNGR2/CCL7/CDC42/GCH1/SIRPA/CXCL16/JAK1/STXBP4/CYP27B1/IRF1/STX4/ACTR3/ARG1/CD40/PARP9/TRIM21/HCK/CCL18/NOS2/ACTG1/GBP3
GOMF_SIGNAL_SEQUENCE_BINDING	GOMF_SIGNAL_SEQUENCE_BINDING	42	0.499695266170131	1.87303940280481	0.000464521750744294	0.00473939645995664	0.00328116936260652	6107	tags=55%, list=24%, signal=42%	NFKBIA/SRP68/NUP98/IPO4/NUP58/POM121/SEC61A1/PEX5/KPNA2/POM121C/PEX19/BRAP/NUP153/SEC61A2/PEX7/TNPO1/POM121B/KPNA6/TOMM20L/NUP214/TOMM40L/KDELR1/TIMM22
GOCC_CLUSTER_OF_ACTIN_BASED_CELL_PROJECTIONS	GOCC_CLUSTER_OF_ACTIN_BASED_CELL_PROJECTIONS	136	-0.332475607314606	-1.62172887701311	0.000466454871363106	0.00475187588132917	0.0032898090903475	2511	tags=23%, list=10%, signal=21%	IDO1/MYO3A/VEZT/PCDH15/CD36/EZR/ACE2/LIMA1/MYO1C/PLEC/MYL12B/ADD3/FSCN2/HOMER2/CDH23/BBS2/EPS8L2/CYBRD1/CLIC5/MYL6/FLNA/ACE/FLNB/ITLN1/CUBN/PKHD1L1/MYO1D/SLC26A4/CA4/MTTP/ABCG2
GOBP_CARDIAC_RIGHT_VENTRICLE_MORPHOGENESIS	GOBP_CARDIAC_RIGHT_VENTRICLE_MORPHOGENESIS	18	-0.645238560405306	-2.03223119563653	0.000469471917874286	0.00477534277558145	0.00330605564306928	2930	tags=56%, list=11%, signal=49%	ISL1/JAG1/MIR17HG/ZFPM2/BMP4/NOTCH1/TGFB2/SEMA3C/HEY2/HAND2
GOCC_WNT_SIGNALOSOME	GOCC_WNT_SIGNALOSOME	13	-0.707075989615928	-2.03048313751131	0.00047220115349498	0.00479035944241807	0.0033164519514535	3868	tags=62%, list=15%, signal=52%	GSK3B/LRP5/RECK/LRP6/APC/FZD1/ADGRA2/LRRK2
GOBP_REGULATION_OF_CALCIUM_MEDIATED_SIGNALING	GOBP_REGULATION_OF_CALCIUM_MEDIATED_SIGNALING	75	-0.404607859632006	-1.76351884410213	0.000472379685043467	0.00479035944241807	0.0033164519514535	3236	tags=40%, list=12%, signal=35%	TRAT1/SYK/CDH13/FHL2/PPP3CB/GSK3B/ATP2B4/PDK2/MYOZ1/ZAP70/TBC1D10C/CALM2/TMEM100/CCL3/MIR133A1/CALM3/RGN/IGF1/PRNP/SPPL3/DYRK2/HOMER2/BST1/C10orf71/PLCG2/ERBB3/SLC24A4/LRRK2/AKAP5/CALM1
GOBP_NEGATIVE_REGULATION_OF_VASCULATURE_DEVELOPMENT	GOBP_NEGATIVE_REGULATION_OF_VASCULATURE_DEVELOPMENT	116	-0.361863771690424	-1.73178938924479	0.000473480803190421	0.00479426174849242	0.00331915358809497	3483	tags=30%, list=13%, signal=26%	SEMA6A/SYNJ2BP/COL4A2/ATP2B4/AMOT/COL4A3/SEMA3E/FOXJ2/SPINK5/ROCK1/MIR24-1/KLF4/THBS4/MIR143/HSPG2/PTPRM/PPARG/HHEX/ROCK2/VASH1/MIR10A/KLF2/CLDN5/TEK/ECSCR/ANGPTL7/SERPINF1/RGCC/TIE1/TGFB2/DCN/SPARC/FOXC1/NPR1/PLK2
GOMF_METAL_ION_TRANSMEMBRANE_TRANSPORTER_ACTIVITY	GOMF_METAL_ION_TRANSMEMBRANE_TRANSPORTER_ACTIVITY	375	-0.256567252483026	-1.45476745043263	0.000477959689209874	0.0048323024167397	0.00334548982652546	6250	tags=35%, list=24%, signal=27%	LRRC55/NIPAL2/TRPV1/SLC12A8/KCNQ5/ATP4A/ATP2B2/TRPV3/SLC9A3/CACNA1F/KCNK16/SLC6A11/KCNMB4/TUSC3/SLC4A10/SLC39A7/HCN1/SLC29A1/ASIC3/PKD1L1/PKD1L2/MCU/ABCC8/SCN4A/SLC12A1/SLC10A6/TRPM4/KCNN1/MFSD2A/SLC9C2/TRPM5/KCNQ3/TPCN1/SLC9B1/SCN2A/SLC41A2/CACNA1I/KCNK7/CACNG4/CCT8L2/SLC6A3/TMC2/KCNIP4/PKD2L2/CACNA2D2/CACNA1D/SLC12A5/KCNB1/KCNA1/KCNK2/NIPAL3/RYR2/SCNN1D/SLC1A2/GRIN2C/TMEM38A/SLC39A13/KCNS1/SLC9…
GOMF_2_OXOGLUTARATE_DEPENDENT_DIOXYGENASE_ACTIVITY	GOMF_2_OXOGLUTARATE_DEPENDENT_DIOXYGENASE_ACTIVITY	57	0.44896916465727	1.81539454800443	0.000479081783031629	0.00483634143865866	0.0033482861140037	6958	tags=51%, list=27%, signal=37%	PLOD2/P4HA1/EGLN3/KDM7A/P4HB/ALKBH1/ALKBH2/TET3/P4HA2/KDM2A/KDM6B/P3H1/KDM5B/UTY/PLOD1/KDM5D/JMJD6/P4HA3/JMJD4/PLOD3/PHF8/TMLHE/PHYHD1/KDM4B/ALKBH3/ALKBH5/KDM4D/HSPBAP1/RSBN1
GOBP_CELL_MIGRATION_INVOLVED_IN_GASTRULATION	GOBP_CELL_MIGRATION_INVOLVED_IN_GASTRULATION	13	-0.705918566512528	-2.02715940975229	0.000482090093459856	0.00484993100063384	0.00335769441203931	3285	tags=69%, list=13%, signal=60%	LRP5/AMOT/CER1/WNT5A/SOX17/WNT11/MIXL1/GPC3/EPB41L5
GOBP_CARDIAC_VENTRICLE_MORPHOGENESIS	GOBP_CARDIAC_VENTRICLE_MORPHOGENESIS	67	-0.420475999517697	-1.79709407006683	0.000482601829735864	0.00484993100063384	0.00335769441203931	3734	tags=40%, list=14%, signal=35%	POU4F1/RYR2/MYH6/SFRP2/DSP/ISL1/NAGLU/JAG1/MIR17HG/DLL4/ZFPM2/TBX5/TNNT2/SMAD4/BMP4/HEY1/NPY5R/NOTCH1/FGFR2/TPM1/MEF2C/TGFB2/SEMA3C/HEG1/FOXC1/HEY2/HAND2
GOBP_MYELOID_CELL_HOMEOSTASIS	GOBP_MYELOID_CELL_HOMEOSTASIS	161	0.337754234025145	1.67543595394744	0.000481956053802426	0.00484993100063384	0.00335769441203931	3360	tags=26%, list=13%, signal=23%	HMOX1/VEGFA/TRAF3IP2/BCL6/HIF1A/STAT3/ACVR1B/PTPN2/HSCB/ARNT/ADAM17/ANKRD54/IL6/RACGAP1/ZFP36L1/TMOD3/CSF1/SLC11A2/MAEA/BCL2L11/CASP3/GPI/MAFB/MFHAS1/LYN/SFXN1/FLVCR1/SLC7A11/HIPK2/DYRK3/RPS6/KMT2E/SLC15A4/LYAR/EPAS1/SLC1A5/ZFP36/JMJD6/PTBP3/CFLAR/INHBA/FANCC
GOBP_POSITIVE_REGULATION_OF_INTERLEUKIN_8_PRODUCTION	GOBP_POSITIVE_REGULATION_OF_INTERLEUKIN_8_PRODUCTION	57	0.448837045103228	1.81486032619818	0.000487271017499521	0.00488951262387451	0.00338509748131128	4094	tags=39%, list=16%, signal=33%	TLR2/STAT3/LBP/TLR5/SERPINE1/IL6/RELA/MYD88/BCL10/MAVS/DDIT3/NOD2/RAB1A/RIPK1/FADD/CD14/NOS2/F2RL1/CD58/CHI3L1/CLEC7A/TLR1
GOBP_INTERLEUKIN_5_PRODUCTION	GOBP_INTERLEUKIN_5_PRODUCTION	14	0.700928834154266	2.00944332576811	0.000489026949094114	0.00489978648246543	0.0033922102582923	1197	tags=36%, list=5%, signal=34%	IL1RAP/IL1RL1/TSLP/PDE4D/IL33
GOMF_GLUCOSE_BINDING	GOMF_GLUCOSE_BINDING	10	0.772626140909952	2.00442325524207	0.000490530428582017	0.00490128970098557	0.00339325096349501	2047	tags=50%, list=8%, signal=46%	PYGL/HK2/SLC2A3/HK3/GYS1
GOMF_ACTININ_BINDING	GOMF_ACTININ_BINDING	35	-0.514652387781946	-1.93812861470963	0.000490641580705264	0.00490128970098557	0.00339325096349501	4437	tags=49%, list=17%, signal=40%	NRAP/CACNA1D/MYOT/PALLD/DAG1/PDLIM2/PDLIM5/TTN/PPARG/MAGI1/CACNA1C/CSRP1/LDB3/SYNPO2/PROM1/PDLIM7/PKD2
GOBP_LEUKOCYTE_HOMEOSTASIS	GOBP_LEUKOCYTE_HOMEOSTASIS	102	0.385826932631049	1.7543160560157	0.000494097362260397	0.00492112149644172	0.00340698087197724	3713	tags=31%, list=14%, signal=27%	TRAF3IP2/HIF1A/TNFAIP3/ADAM17/IL6/CHST3/CSF1/BCL10/CXCL6/SH2B2/BCL2L11/CASP3/JAK3/IL20RB/LYN/MIF/SOS1/SLC7A11/FADD/RPS6/SLC15A4/DNAJA3/GAPT/AKT1/SASH3/RC3H1/ABL1/FAS/IL2RA/SLC39A3/PMAIP1/PPP2CA
GOBP_NEGATIVE_REGULATION_OF_DNA_METABOLIC_PROCESS	GOBP_NEGATIVE_REGULATION_OF_DNA_METABOLIC_PROCESS	113	0.360286218116088	1.65937503778616	0.000493895720546211	0.00492112149644172	0.00340698087197724	3801	tags=31%, list=15%, signal=27%	BCL6/HNRNPC/HMGA2/CDKN1A/SLFN11/MAD2L2/GTPBP4/RPS3/NAT10/TSPYL2/POT1/ACD/RNF169/SMG6/TIMELESS/S100A11/MEN1/XRCC5/FBXO5/TERF2/TINF2/BLM/DFFA/HELB/UBQLN4/TTF1/PARP3/ABL1/NMNAT1/THOC1/POLQ/BMPR2/HNRNPU/PINX1/WAPL
GOMF_HORMONE_BINDING	GOMF_HORMONE_BINDING	73	-0.398298554178222	-1.72704464227668	0.000495973293945528	0.0049264083672648	0.0034106410676826	4571	tags=37%, list=18%, signal=31%	CDH13/GALR1/GCGR/MTNR1A/CRYM/TTR/OXTR/NR3C1/VIPR2/INSR/ALDH1A3/EDNRB/CALCRL/ATP1A2/AVPR1A/SLC40A1/ADCYAP1R1/GPER1/RAMP1/CTSH/THRA/ALDH1A1/RAMP2/NPR1/AR/THRB/NPR3
GOBP_ORGANIC_ACID_TRANSMEMBRANE_TRANSPORT	GOBP_ORGANIC_ACID_TRANSMEMBRANE_TRANSPORT	137	0.35542150047097	1.69681245830536	0.00049683634362823	0.0049264083672648	0.0034106410676826	3325	tags=26%, list=13%, signal=23%	SLC6A6/SLC3A2/SLC2A1/RGS2/SLC11A1/SLC38A1/SLC22A4/SLC7A5/SLC6A8/SLC38A5/SLC16A1/SLC38A2/SLC16A10/SLC1A3/SLC43A2/SLC7A7/SLC7A1/SLC38A6/SLC36A4/LRRC8A/SLC16A3/SFXN1/SLC7A11/SLC22A2/SLC6A9/SLC5A6/SLC15A4/MPC2/SLC25A2/SLC1A5/AKT1/SLC7A8/SLC38A9/SLC25A22/SLC1A1/SLC25A10
GOBP_BIOMINERAL_TISSUE_DEVELOPMENT	GOBP_BIOMINERAL_TISSUE_DEVELOPMENT	150	-0.330754419722525	-1.65059919082546	0.000496460226978314	0.0049264083672648	0.0034106410676826	2607	tags=30%, list=10%, signal=27%	ADRB2/KL/FBN2/PRICKLE1/FGFR3/CER1/ALPL/SBDS/TBX1/ROCK1/ACVR2A/CCL3/ENPP1/OSR2/BMP4/ANO6/BMPR1B/HEY1/IGF1/SMPD3/BMP7/GREM1/ATP2B1/NOTCH1/WNT11/ROCK2/PKDCC/RSPO2/FGFR2/GAS6/OSR1/SLC8A1/GPC3/SLC24A4/CLEC3B/ROR2/TMEM119/MEF2C/ZBTB40/ASPN/COL1A2/BMP6/ZMPSTE24/NOS3/HEY2
GOBP_REGULATION_OF_CARDIAC_MUSCLE_CONTRACTION	GOBP_REGULATION_OF_CARDIAC_MUSCLE_CONTRACTION	74	-0.406521254073924	-1.76530397059838	0.000499401680770037	0.00494451989555304	0.00342318000428169	5135	tags=45%, list=20%, signal=36%	TRPM4/MIR1-1/TNNI3K/NOS1/MIR30E/NPPA/RYR2/TMEM38A/PIK3CG/DSP/ADRA1A/CALM2/ACE2/GSTM2/MIR133A1/SRI/CALM3/JUP/DSG2/ADRA1B/ATP1A2/CLIC2/PDE5A/CACNA1C/ATP1B1/CASQ2/SLC8A1/CTNNA3/EHD3/PLN/DMD/CAV1/CALM1
GOBP_SOMITOGENESIS	GOBP_SOMITOGENESIS	57	-0.43717554373486	-1.82621585465445	0.000502356999841116	0.0049664333824765	0.00343835110518634	2017	tags=26%, list=8%, signal=24%	WNT5A/TCF15/LRP6/SMAD4/POFUT1/NOTCH1/NRARP/COBL/MEOX1/SEMA3C/MEOX2/NKD1/EPB41L5/SFRP1/FOXC1
GOBP_ARTERY_DEVELOPMENT	GOBP_ARTERY_DEVELOPMENT	100	-0.363507931738554	-1.68332436132292	0.000506402638911673	0.00499904551952186	0.00346092907388477	2888	tags=31%, list=11%, signal=28%	SIX1/NAGLU/JAG1/PRICKLE1/NDST1/TBX1/EFEMP2/DLL4/LOXL1/AKT3/ACVRL1/SLC2A10/EGR2/MIR143/BMP4/ADAMTS6/HEY1/ADGRF5/EDN1/NOTCH1/WNT11/MYOCD/APLNR/MYLK/TGFB2/FOXC1/PKD2/HEY2/EFNB2/HAND2/APOB
GOBP_REGULATION_OF_RELEASE_OF_SEQUESTERED_CALCIUM_ION_INTO_CYTOSOL_BY_SARCOPLASMIC_RETICULUM	GOBP_REGULATION_OF_RELEASE_OF_SEQUESTERED_CALCIUM_ION_INTO_CYTOSOL_BY_SARCOPLASMIC_RETICULUM	29	-0.554459853934405	-1.99484073304634	0.000508515236615841	0.00501085959431801	0.00346910817023094	2230	tags=55%, list=9%, signal=50%	RYR2/TMEM38A/CASQ1/CALM2/GSTM2/MIR133A1/SRI/CALM3/ATP1A2/CLIC2/CACNA1C/CASQ2/SLC8A1/PLN/DMD/CALM1
GOBP_REGULATION_OF_CD4_POSITIVE_ALPHA_BETA_T_CELL_DIFFERENTIATION	GOBP_REGULATION_OF_CD4_POSITIVE_ALPHA_BETA_T_CELL_DIFFERENTIATION	51	0.468134526457646	1.85085712681842	0.000509096746471873	0.00501085959431801	0.00346910817023094	3795	tags=37%, list=15%, signal=32%	BCL6/IL4R/NFKBIZ/TNFSF18/SHB/CBFB/JAK3/KLHL25/LOXL3/SMAD7/RIPK2/ZC3H12A/ZBTB7B/MIR21/SASH3/RC3H1/JUNB/MALT1/SH3RF1
GOCC_PML_BODY	GOCC_PML_BODY	102	0.38521050087385	1.75151320313625	0.000509908145807395	0.00501147609381629	0.00346953498391553	6171	tags=39%, list=24%, signal=30%	PATL1/HIPK3/SP100/CHEK2/PTEN/DAXX/RNF4/TRIM27/TRIM8/CSNK2A1/TDP2/ISG20/BASP1/HMBOX1/SKI/CHD3/ELF4/SUMO3/HIPK2/RFWD3/BLM/CSNK2B/IKBKE/PML/AKAP8L/UBE2I/TDG/CBX5/MKNK2/RGS14/SQSTM1/RAD51/SUMO1/TP53INP2/TCF7L2/TRIM16/CHFR/NFE2/ATR/KAT6A
GOCC_MYELIN_SHEATH	GOCC_MYELIN_SHEATH	42	-0.491953886303813	-1.96221523375465	0.000514045486467203	0.0050380432767315	0.00348792792220813	5157	tags=48%, list=20%, signal=38%	CNTN2/TUBB4A/GPM6B/GJC3/SIRT2/MAG/PLLP/MAL/BCL2/MPZ/CALM2/CALM3/PLEC/ERBB2/CLDN5/PMP2/TSPAN2/MYO1D/PLP1/CALM1
GOMF_TRANSCRIPTION_COREGULATOR_ACTIVITY	GOMF_TRANSCRIPTION_COREGULATOR_ACTIVITY	465	0.258688773715573	1.45305165293481	0.000514116772449965	0.0050380432767315	0.00348792792220813	3198	tags=22%, list=12%, signal=19%	TLE6/YEATS2/SIAH2/KDM7A/HSBP1L1/NCOA7/NUP98/NFKBIZ/ZMIZ1/HMGA1/BTG1/RYBP/PRMT5/ENO1/MAML2/MED13L/BCL3/NFKB1/HMGA2/BUD31/TLE2/MAK/DAXX/BCL10/RBPMS/PQBP1/RNF4/HDGF/KDM2A/NCOA3/TRIM27/BRD4/CBFB/ARID5B/URI1/TLE3/KDM5B/SMARCC1/TRIM8/ZMYND8/TDP2/PA2G4/BASP1/SIN3A/LPIN2/CCAR1/CD274/TRIM22/SETD5/SND1/SAP30/PPRC1/LMO2/WWTR1/MUC1/TAF11/TAF6/EZH2/FHL3/COPS2/ACTN1/ARID5A/HIPK2/NRIP1/BIRC2/CEBPZ/YAF2/KMT2E/TM…
GOMF_RNA_POLYMERASE_III_ACTIVITY	GOMF_RNA_POLYMERASE_III_ACTIVITY	10	0.770628564164691	1.99924094381055	0.000515685237629132	0.00503865882547705	0.00348835407766952	3022	tags=70%, list=12%, signal=62%	POLR2H/POLR3A/POLR1C/POLR2L/POLR1D/POLR2K/POLR2F
GOBP_TRANSCRIPTION_BY_RNA_POLYMERASE_III	GOBP_TRANSCRIPTION_BY_RNA_POLYMERASE_III	60	0.436673111120937	1.7772032955443	0.000515541009085441	0.00503865882547705	0.00348835407766952	3357	tags=30%, list=13%, signal=26%	POLR2H/ZNF143/POLR3A/POLR1C/POLR3C/GTF3C6/DDX21/POLR2L/POLR1D/CHD8/SETD5/POLR2K/POLR3D/IVNS1ABP/PRDX5/SNAPC1/POLR2F/INHBA
GOBP_POSITIVE_REGULATION_OF_AMIDE_METABOLIC_PROCESS	GOBP_POSITIVE_REGULATION_OF_AMIDE_METABOLIC_PROCESS	150	0.351590966574049	1.70441454707114	0.000524172654987874	0.00511412183649248	0.00354059847668654	5153	tags=35%, list=20%, signal=28%	SOX4/YBX3/IFNGR1/IL6/LARP6/RELA/BCL3/PKM/MPV17L2/CLU/RPS27L/CYP1B1/CASP3/PPP1R15A/ITGA2/NOD2/NAT10/CDC123/CSNK1E/BACE1-AS/EIF4A3/EIF3D/EIF2B5/MRPS27/RBM4/GSK3A/AGO2/NCK2/DNAJC3/RPUSD3/RPL26/KHDRBS1/NPM1/POLDIP3/UPF3B/LARP4/DHX29/EIF5AL1/ELAVL1/HNRNPU/PRR16/LARP4B/YTHDF1/FXR2/UCN/YTHDF3/JMJD4/NFE2L2/EIF4G1/TRMT10C/EIF4G2/KRT17/DAZL
GOBP_REGULATION_OF_NEURON_DIFFERENTIATION	GOBP_REGULATION_OF_NEURON_DIFFERENTIATION	170	-0.312488004853598	-1.59592711230879	0.000525250759601924	0.00511718098109997	0.00354271637748819	3979	tags=29%, list=15%, signal=25%	ID2/EIF4ENIF1/CDK5RAP3/GSK3B/FGFR1/EYA1/TUNAR/SFRP2/ZNF536/YWHAH/PCP4/IMPACT/DTX1/FGF2/HOXA2/TIAM1/GDPD5/ISL1/SIX1/NLGN1/ETV5/BCL2/JAG1/S100B/GDF7/MAP1B/CNTN4/ROCK1/VWC2/NREP/DAB1/GATA2/BMP4/ADRA2B/EDNRB/HEY1/BMP7/SH3GL3/NOTCH1/DIXDC1/CASZ1/RELN/ID4/BRINP3/MEF2C/BMP6/LRRK2/SFRP1/HEY2/GPRC5B
GOBP_CARBOHYDRATE_CATABOLIC_PROCESS	GOBP_CARBOHYDRATE_CATABOLIC_PROCESS	144	0.331415105980134	1.6035336156405	0.000527228157132812	0.00512897973210743	0.0035508848649	2514	tags=22%, list=10%, signal=20%	PGK1/PYGL/LDHA/HK2/HIF1A/DDIT4/STAT3/TPI1/IER3/ALDOC/GAPDH/ARNT/NUDT5/ENO1/PGD/PGAM1/NEU3/PKM/NEU1/PGM2/GK/GPI/PPP1CA/HK3/GABARAPL1/TIGAR/SLC2A6/PFKP/GALK1/GSK3A/APP/ENO2
GOBP_VENTRICULAR_SEPTUM_DEVELOPMENT	GOBP_VENTRICULAR_SEPTUM_DEVELOPMENT	69	-0.408561091176873	-1.75092478462521	0.000528342665566459	0.00513236206188143	0.00355322651260187	3384	tags=33%, list=13%, signal=29%	ROBO1/FRS2/MIR17HG/FZD2/ZFPM2/WNT5A/TBX5/FGFRL1/SMAD4/BMP4/HEY1/FZD1/NOTCH1/WNT11/APLNR/FGFR2/LMO4/TGFB2/SLIT2/HEG1/NOS3/HEY2/SLIT3
GOBP_REGULATION_OF_VENTRICULAR_CARDIAC_MUSCLE_CELL_ACTION_POTENTIAL	GOBP_REGULATION_OF_VENTRICULAR_CARDIAC_MUSCLE_CELL_ACTION_POTENTIAL	12	-0.723110466491601	-2.04713641833214	0.000532977587696085	0.00516988260065202	0.00357920265604602	5135	tags=67%, list=20%, signal=54%	TRPM4/RYR2/DSP/JUP/DSG2/CACNA1C/CTNNA3/CAV1
GOBP_NEGATIVE_REGULATION_OF_CELL_CYCLE_PROCESS	GOBP_NEGATIVE_REGULATION_OF_CELL_CYCLE_PROCESS	285	0.285803331445323	1.5164373296839	0.000535994068995908	0.00518992873535985	0.00359308095544506	6559	tags=37%, list=25%, signal=28%	BCL6/CCL2/CDK2/IER3/LIF/CHEK2/PTEN/ESPL1/ZFP36L1/GIGYF2/ZFP36L2/GTSE1/BUB3/TICRR/CDKN1A/CDK5RAP2/WAC/SLFN11/DTX3L/RPS27L/MAD2L2/SPC25/DOT1L/FEM1B/NABP2/AURKB/ORC1/CTDSP2/CDC45/TIMELESS/MUC1/TMEM67/EZH2/CHMP4C/MIR29A/RFWD3/USP47/BRSK1/PARP9/THOC5/FBXO5/TERF2/BIRC5/BLM/RPL26/CDK2AP2/GPR132/BUB1B/EME1/SPC24/MIR30C2/METTL13/RBL1/JADE1/BTN2A2/TRIM39/SPDL1/NPM1/PML/CDKN2D/THOC1/INHBA/MAD2L1/ZW10/PRPF19…
GOBP_REGULATION_OF_GTPASE_ACTIVITY	GOBP_REGULATION_OF_GTPASE_ACTIVITY	283	-0.27385216955394	-1.49708790505926	0.000536595052273871	0.00518992873535985	0.00359308095544506	3701	tags=24%, list=14%, signal=21%	GNB5/CCL16/CCL11/TBC1D17/CCL14/GARNL3/TBC1D2B/DOCK9/RASGRF1/TIAM1/SIPA1L2/PLXNB3/TBC1D12/RALGAPA1/PLXNB1/TBC1D10C/TBC1D13/PLXNA3/EPHB3/FGD6/RABGAP1/CCPG1/PREX2/TBC1D9/ABR/RALGPS1/CCL3/RTN4R/RGS6/ARHGAP12/AGRN/RASGRP2/CORO1C/NGEF/ALS2CL/ARHGEF10/RGS11/RGS9/RAB11FIP2/DOCK11/ERBB2/ARHGAP29/WNT11/TBC1D4/FGD5/EVI5L/CPEB2/BVES/TBC1D5/EPHA3/CCL21/PTK2/ARHGEF15/EPHA5/PLXNA1/THY1/EVI5/CDKL5/RAPGEF5/CAV2/R…
GOCC_ENDOCYTIC_VESICLE	GOCC_ENDOCYTIC_VESICLE	326	-0.263518297597496	-1.47321913971022	0.000537985194896342	0.00519586567018935	0.00359719120214734	3306	tags=22%, list=13%, signal=20%	RAB11FIP5/HLA-DPA1/CD207/AMOT/HBEGF/ADRB2/PICK1/ITGAV/CAMK2A/CLTB/HLA-DRA/SCGB3A2/FZD2/PTCH1/CD36/DYNC1LI1/EHD1/SYT1/VAMP3/ACE2/WNT5A/CD74/PIK3R4/CPNE6/LAMP1/VIM/HBB/AVPR2/MYO1C/DPP4/AVPR1A/VPS9D1/HLA-DQB2/CD9/TF/HLA-DQA2/HEATR5A/PIK3C2B/MYO6/PLEKHG5/KIF5B/FZD4/GOLIM4/HYAL2/GRIA1/RAB7B/ANXA11/FLNB/STAB2/DYSF/RAB23/CUBN/SCARF1/HEATR5B/ATP6V0E2/ROR2/EHD3/STX7/RAB9B/STON2/ITGB5/PLD1/NLGN3/SPARC/NOST…
GOMF_POTASSIUM_CHANNEL_ACTIVITY	GOMF_POTASSIUM_CHANNEL_ACTIVITY	99	-0.372632188086381	-1.72392305087563	0.000545055190987266	0.00525656252633685	0.00363921272671917	6517	tags=44%, list=25%, signal=33%	HCN4/KCNT1/LRRC55/KCNQ5/KCNK16/KCNMB4/HCN1/ABCC8/KCNN1/TRPM5/KCNQ3/KCNK7/CCT8L2/KCNIP4/KCNB1/KCNA1/KCNK2/TMEM38A/KCNS1/KCNJ8/ABCC9/KCNJ5/KCNMB2/KCNH2/KCNQ4/KCNMB1/KCNS2/KCND2/KCNK5/KCNB2/KCNJ12/KCNK17/KCNK6/KCNAB1/KCNA6/KCNC4/SCN2B/KCNJ3/GRIK3/KCNA4/PKD2/TMEM175/KCNMA1/KCNN3
GOMF_EXTRACELLULAR_MATRIX_STRUCTURAL_CONSTITUENT_CONFERRING_COMPRESSION_RESISTANCE	GOMF_EXTRACELLULAR_MATRIX_STRUCTURAL_CONSTITUENT_CONFERRING_COMPRESSION_RESISTANCE	18	-0.640541668277497	-2.01743795281068	0.000550006545987778	0.0052759737090014	0.00365265143740501	3319	tags=61%, list=13%, signal=53%	PRG4/PRELP/CHADL/FMOD/HAPLN1/HSPG2/ACAN/ASPN/PODN/DCN/OGN
GOCC_RNA_POLYMERASE_III_COMPLEX	GOCC_RNA_POLYMERASE_III_COMPLEX	18	0.639033718513732	1.94638959598654	0.000551526959832771	0.0052759737090014	0.00365265143740501	3022	tags=50%, list=12%, signal=44%	POLR2H/POLR3A/POLR1C/POLR3C/POLR2L/POLR1D/POLR2K/POLR3D/POLR2F
GOCC_PROTEASOME_ACCESSORY_COMPLEX	GOCC_PROTEASOME_ACCESSORY_COMPLEX	23	0.588241412487918	1.89666054883322	0.000548590129422837	0.0052759737090014	0.00365265143740501	9122	tags=74%, list=35%, signal=48%	PSMD11/PSMD4/PSMD5/PSMD12/PSMC4/PSME1/PSMC5/PSMD7/PSME2/PSMC1/PSMD8/PSMC6/PSME3/PSMD2/PSMD6/PSMD14/PSMC2
GOBP_REGULATION_OF_TELOMERASE_ACTIVITY	GOBP_REGULATION_OF_TELOMERASE_ACTIVITY	47	0.48293048551174	1.87272695766985	0.000548843571774621	0.0052759737090014	0.00365265143740501	3537	tags=40%, list=14%, signal=35%	MYC/CCT4/TCP1/DKC1/CCT2/HSP90AB1/NABP2/POT1/AURKB/HMBOX1/ACD/SMG6/PKIB/MEN1/XRCC5/MAPK15/WRAP53/PARP3/PINX1
GOBP_REGULATION_OF_SYNAPTIC_TRANSMISSION_GLUTAMATERGIC	GOBP_REGULATION_OF_SYNAPTIC_TRANSMISSION_GLUTAMATERGIC	66	-0.412394393968664	-1.75499620207873	0.000551797638771997	0.0052759737090014	0.00365265143740501	3765	tags=30%, list=15%, signal=26%	CCR2/GRIN2C/OXTR/NLGN1/SYT1/OPHN1/ATAD1/ATP1A2/DGKI/RELN/SHANK3/HDAC6/GRIK3/ROR2/MEF2C/NLGN3/GRIN2A/LRRK2/NRXN1/CDH2
GOBP_RESPONSE_TO_INSULIN	GOBP_RESPONSE_TO_INSULIN	243	-0.280289427595924	-1.51391661078393	0.000551502110570473	0.0052759737090014	0.00365265143740501	5273	tags=34%, list=20%, signal=27%	ABCC8/SOCS1/SRD5A1/VAMP2/COL1A1/IRS4/APPL2/OTC/PCK1/KLF15/SYAP1/PARP1/PDE3B/SP7/CAD/UPRT/GSK3B/OSBPL8/CAPN10/PIK3CA/BGLAP/INHBB/SRSF6/CAT/RAF1/OGT/KCNJ8/SLC2A4/CRY1/BAIAP2/INPPL1/PDK2/PIK3C2A/INSR/HDAC9/WDTC1/GPR21/ALPL/INPP5K/MZB1/OPRK1/HDAC5/GKAP1/ENPP1/NCOA2/CPEB1/TWIST2/EGR2/PCSK9/CRY2/MYO1C/PTPRA/PTPN11/TNFSF10/MAPK1/ZNF106/RARRES2/C2CD5/HADH/PPARG/ATP2B1/GAB1/TBC1D4/VPS13C/EPM2AIP1/CPEB2/PI…
GOBP_NEGATIVE_REGULATION_OF_CELL_CYCLE	GOBP_NEGATIVE_REGULATION_OF_CELL_CYCLE	361	0.273399761582041	1.49835002556053	0.000553895295694582	0.0052884753410611	0.00366130654200398	3876	tags=25%, list=15%, signal=22%	BCL6/CCL2/CDK2/IER3/LIF/CHEK2/BMP2/PTEN/ESPL1/BTG1/ZFP36L1/GIGYF2/ZFP36L2/GTSE1/BUB3/TICRR/CDKN1A/CDK5RAP2/WAC/SLFN11/DTX3L/RPS27L/MAD2L2/SPC25/CASP3/SIPA1/ALOX15B/DOT1L/FEM1B/PTGS2/NABP2/TSPYL2/IPO7/ZBTB17/AURKB/ORC1/CTDSP2/CDC45/TIMELESS/MUC1/TMEM67/TAF6/EZH2/CHMP4C/BRINP1/NUDT6/MEN1/NLE1/MIR29A/RFWD3/USP47/BRSK1/PARP9/THOC5/BTG3/FBXO5/TERF2/BIRC5/BLM/RPL26/CDK2AP2/GPR132/BUB1B/EME1/SPC24/MIR30…
GOBP_EXTRINSIC_APOPTOTIC_SIGNALING_PATHWAY_VIA_DEATH_DOMAIN_RECEPTORS	GOBP_EXTRINSIC_APOPTOTIC_SIGNALING_PATHWAY_VIA_DEATH_DOMAIN_RECEPTORS	80	0.400074968118711	1.73294989388575	0.000560253481783655	0.0053415620421339	0.00369805941942067	2429	tags=30%, list=9%, signal=27%	HMOX1/TNFAIP3/SP100/TNFRSF1A/ITPRIP/PTEN/SERPINE1/STK4/HGF/RFFL/DEDD/BAG3/DAXX/ICAM1/FEM1B/DDX47/STK3/STX4/GPX1/BCL2L1/FADD/FGG/BLOC1S2/TNFRSF10B
GOBP_RECEPTOR_MEDIATED_ENDOCYTOSIS	GOBP_RECEPTOR_MEDIATED_ENDOCYTOSIS	238	-0.286624444377078	-1.54534877996671	0.000563095377655659	0.00536102043051113	0.00371153081146996	3277	tags=26%, list=13%, signal=23%	ARRB1/NECAB2/ADRB2/PICK1/GPR107/AHI1/ITGAV/LRRTM2/CLTB/RSPO1/SELE/INSR/ITCH/MAGI2/CD36/EZR/ACE2/SIGLEC1/ABCA2/TMEM108/PCSK9/LRP6/OPHN1/HSPG2/ATAD1/LRP1B/CD81/CALCRL/SNX1/DNM1/HFE/DPP4/GREM1/PLCG2/C3/CD9/TF/SH3GL3/EPS15/TBC1D5/RAMP1/ACKR3/CCL21/GRIA1/STAB2/CUBN/SCARF1/STON2/ADIPOQ/CAV2/SYNE1/RAMP2/SORL1/NLGN3/PDLIM7/SFRP4/CTTN/ANGPT1/CAV1/EFNB2/RAMP3/GSG1L
GOBP_INORGANIC_ION_HOMEOSTASIS	GOBP_INORGANIC_ION_HOMEOSTASIS	480	-0.240655906376222	-1.39921543150001	0.000564084960718175	0.00536281341205503	0.00371277212482267	3765	tags=25%, list=15%, signal=22%	CCR2/RYR2/SCNN1D/PLCH2/CYB561/TMEM203/CCL11/MICU3/SNCA/TMEM178A/TUNAR/TMEM38A/CALB2/BDKRB1/CCL14/SLC39A13/BOK/CYP4F12/PLCG1/ATP13A4/ATP2B4/CNNM3/FGF2/KL/CXCL11/SLC30A8/CXCL9/FBXL5/SLC30A9/NAGLU/KCNH2/BCL2/EXT2/MCOLN3/CACNB4/ANXA6/ALPL/CASQ1/CALM2/SV2B/TMEM64/AGTR1/GSTM2/XCR1/CCL3/WNT5A/MIR133A1/ATP12A/SRI/SGCD/PACS2/ENPP1/CALM3/RGN/SMAD4/SLC25A23/JPH2/ISCU/EXT1/EDNRB/SMDT1/PLCD1/ATP2A3/PRNP/XK/ED…
GOBP_POSITIVE_REGULATION_OF_MRNA_METABOLIC_PROCESS	GOBP_POSITIVE_REGULATION_OF_MRNA_METABOLIC_PROCESS	153	0.335466035522859	1.63572700206067	0.000572159758772448	0.00543186562477163	0.00376057821293963	4112	tags=30%, list=16%, signal=25%	PATL1/PLEKHN1/NUP98/PRDX6/CNOT8/ZFP36L1/PRMT5/GIGYF2/ZFP36L2/DCP1A/RBMXL1/PUM1/TNKS1BP1/CNOT1/MIR151A/ZC3H12D/NOCT/CAPRIN1/EXOSC8/LEO1/MIR223/CNOT10/KHSRP/DIS3/HSPA8/ZC3H12A/AGO2/NCL/CNOT11/TTC5/ZFP36/RC3H1/DAZAP1/ZC3HAV1/PRPF19/HNRNPU/MIR27A/CELF1/YTHDF1/CNOT6/METTL16/PNLDC1/FXR2/MOV10/EXOSC5/YTHDF3
GOBP_SIGNAL_TRANSDUCTION_BY_P53_CLASS_MEDIATOR	GOBP_SIGNAL_TRANSDUCTION_BY_P53_CLASS_MEDIATOR	165	0.323493510276706	1.61086902864088	0.000579533544962894	0.0054940765105335	0.00380364792742904	6171	tags=36%, list=24%, signal=27%	SOX4/DDIT4/NDRG1/SP100/CHEK2/MYC/SNAI2/RPF2/PRMT5/IFI16/GTSE1/RFFL/BCL3/SESN2/USP10/CDKN1A/RPS27L/MIF/AURKA/AURKB/HIPK4/MUC1/HIPK2/RPS20/DYRK3/RPL23/SPRED1/RPL26/ACER2/AKT1/RRS1/DYRK1A/MIR21/TP73/USP2/NPM1/PML/NUPR1/KDM1A/PMAIP1/PAK1IP1/RPL11/BATF/RRM2B/AEN/SHISA5/CASP2/PAXIP1/ZNF385A/NOP2/PTTG1IP/MDM2/BAX/ARMC10/TAF9/E2F7/UBB/ATR/KAT6A
GOBP_REGULATION_OF_G_PROTEIN_COUPLED_RECEPTOR_SIGNALING_PATHWAY	GOBP_REGULATION_OF_G_PROTEIN_COUPLED_RECEPTOR_SIGNALING_PATHWAY	122	-0.334511870774739	-1.60203897555413	0.000581051347060855	0.00550067420916309	0.00380821563278774	3705	tags=30%, list=14%, signal=26%	MRAP/SNCA/GRK4/GRK5/CAMKMT/ARRB1/ATP2B4/NECAB2/CRY1/ADRB2/CAMK2A/GPR27/GNG7/ROCK1/NMT2/RPH3AL/MIR133A1/RGS6/KCTD12/EDN1/RGS11/RGS9/HOMER2/C3/RGS5/APLNR/PLCB1/GPER1/ROCK2/RAMP1/SLC24A4/TMOD2/INPP5A/RAMP2/MGLL/MRAP2/RAMP3
GOBP_POSITIVE_REGULATION_OF_CARDIOCYTE_DIFFERENTIATION	GOBP_POSITIVE_REGULATION_OF_CARDIOCYTE_DIFFERENTIATION	15	-0.673950000946314	-2.01396137365376	0.000582638762333226	0.00550223446057483	0.0038092958228865	5045	tags=73%, list=19%, signal=59%	MIR1-1/MIR145/KAT2A/MIR133A1/TBX5/BMP4/MYOCD/GPER1/MEF2C/TGFB2/EFNB2
GOBP_PULMONARY_VALVE_MORPHOGENESIS	GOBP_PULMONARY_VALVE_MORPHOGENESIS	19	-0.617767140992529	-1.97821750119399	0.000582860336552749	0.00550223446057483	0.0038092958228865	3384	tags=53%, list=13%, signal=46%	ROBO1/JAG1/BMP4/HEY1/SMAD2/NOTCH1/TGFB2/SLIT2/NOS3/HEY2
GOBP_REGULATION_OF_T_HELPER_CELL_DIFFERENTIATION	GOBP_REGULATION_OF_T_HELPER_CELL_DIFFERENTIATION	39	0.516765739989063	1.90242337703205	0.00059036141365976	0.00556519569242926	0.0038528850154637	3282	tags=38%, list=13%, signal=34%	BCL6/IL4R/NFKBIZ/TNFSF18/SHB/JAK3/LOXL3/SMAD7/RIPK2/ZC3H12A/ZBTB7B/MIR21/RC3H1/JUNB/MALT1
GOBP_NEGATIVE_REGULATION_OF_SYNAPTIC_TRANSMISSION	GOBP_NEGATIVE_REGULATION_OF_SYNAPTIC_TRANSMISSION	50	-0.454873468574886	-1.85959497158924	0.000596107162383494	0.00561145603070707	0.00388491187920962	3944	tags=32%, list=15%, signal=27%	KCNB1/SRF/ADNP/GABBR1/PICK1/CBLN1/ATAD1/NPY5R/STAU2/GRIA1/SHANK3/GRIK3/BCHE/ADIPOQ/PCDH17/PLK2
GOBP_TAXIS	GOBP_TAXIS	417	-0.251367561687827	-1.44307932273528	0.000599080497359306	0.00563152495621606	0.00389880595708998	3687	tags=25%, list=14%, signal=22%	DNM1L/CCL16/CCL11/FES/STAP1/F3/CCL14/SEMA6A/CXCR3/ROBO1/PIK3CG/HSPB1/SPN/DEFB124/AMOT/HBEGF/FGF2/TIAM1/CXCL11/ITGAV/PLXNB3/CXCL9/DUSP1/SEMA5A/P2RY12/FGF16/SEMA3E/VEGFB/PLXNA3/PARVA/SBDS/PLA2G6/PPM1F/AGTR1/XCR1/CCL3/WNT5A/FGF10/HMGB1/CD74/ITGA9/ACKR4/THBS4/BMP4/PLEC/ANO6/EDNRB/SEMA3B/DUSP3/EDN1/MAPK1/SUCNR1/FGF18/RARRES2/SCG2/PDGFB/DPP4/BST1/GREM1/UNC5C/ADGRA2/GAB1/NOTCH1/PDGFD/CYSLTR1/ANOS1/CH25H…
GOBP_POSITIVE_REGULATION_OF_DEPHOSPHORYLATION	GOBP_POSITIVE_REGULATION_OF_DEPHOSPHORYLATION	49	-0.465917266144588	-1.91277460656705	0.000601795912965041	0.00564911647331699	0.0039109848805966	3372	tags=39%, list=13%, signal=34%	FCRL3/CNEP1R1/PINK1/MAGI2/ROCK1/CALM2/CALM3/SPPL3/PPP2R5A/DLC1/PPP1R12A/AGTR2/NSMF/ITGA1/PPP1R16B/MEF2C/CDH5/CALM1/GPLD1
GOMF_ADENYLATE_CYCLASE_ACTIVITY	GOMF_ADENYLATE_CYCLASE_ACTIVITY	13	-0.696263770588518	-1.99943410072226	0.000611182503856749	0.0057291939752286	0.00396642397460918	2954	tags=62%, list=11%, signal=55%	ADCY7/ADCY2/ADCY1/ADCY3/ADCY5/ADCY9/ADCY4/NPR1
GOBP_TRANSITION_METAL_ION_TRANSPORT	GOBP_TRANSITION_METAL_ION_TRANSPORT	90	0.390444678345877	1.72744192137203	0.000620583863750034	0.00580918573437619	0.00402180370736496	3972	tags=34%, list=15%, signal=29%	CP/STEAP1/FTH1/SLC11A1/STEAP2/SLC31A1/SLC39A14/SLC39A1/SLC11A2/SLC30A3/SLC25A37/CUTC/FLVCR2/SFXN1/FLVCR1/ATOX1/SLC39A4/TMEM165/FKBP4/STEAP4/FTL/LCN2/STEAP3/ATP2C2/MT3/SLC30A7/SLC1A1/SLC39A3/SLC25A28/TFR2/SLC39A8
GOBP_DETECTION_OF_CALCIUM_ION	GOBP_DETECTION_OF_CALCIUM_ION	13	-0.695532967924872	-1.99733548260034	0.000631057926656336	0.00589898142892577	0.00408397088083092	3734	tags=62%, list=14%, signal=53%	RYR2/KCNMB2/KCNMB1/CALM2/SYT1/CALM3/CASQ2/CALM1
GOBP_POSITIVE_REGULATION_OF_HEMOPOIESIS	GOBP_POSITIVE_REGULATION_OF_HEMOPOIESIS	173	0.326193988377852	1.6359665234026	0.000641458714699715	0.00598784264642286	0.00414549109903567	5017	tags=29%, list=19%, signal=24%	SOX4/BCL6/IL15RA/MMP14/PNP/IL4R/LIF/NFKBIZ/ZMIZ1/ZFP36L1/TRIB1/CSF1/XBP1/CCR1/SLC9B2/SHB/CBFB/KLHL25/SMARCC1/ADAM8/RIPK1/RIPK2/FADD/CD101/ZBTB7B/TYROBP/IL1RL2/PIK3R6/MDK/MIR21/SASH3/BTN2A2/AP3B1/PTPRC/IL2RA/MALT1/NOTCH2/CASP8/TRAF6/SMARCA4/HCLS1/PPARGC1B/XRCC6/HLA-G/RAG1/TNFSF11/RHOH/RUNX1/PRKCA/SMARCD1/ACTL6A
GOBP_SODIUM_ION_TRANSPORT	GOBP_SODIUM_ION_TRANSPORT	215	-0.29092026008464	-1.54210280764041	0.000642707610345115	0.00599114489699144	0.00414777730646415	5506	tags=34%, list=21%, signal=27%	HCN1/WNK4/ASIC3/FXYD2/SIK1/SCN4A/SLC12A1/SLC10A6/TRPM4/SLC9C2/TRPM5/NETO1/TPCN1/SLC9B1/SCN2A/NOS1/SGK1/SLC6A3/NPPA/NKAIN2/HECW1/SCNN1D/NEDD4/YWHAH/SLC9A7/ATP2B4/HECW2/SCN3B/ADRB2/SLC23A2/SLC38A11/SLC4A9/SLC5A4/SLC6A2/FXYD1/SNTA1/MIR24-1/ATP12A/WNK2/SLC5A7/PCSK9/ANO6/EDNRB/PON3/EDN1/ATP1A2/SLC9A6/SCNN1B/NALCN/KLHL3/PTPN3/OSR1/ATP1B1/SLC10A4/SLC41A3/MAGED2/ACTN4/SLC8A1/SCN2B/SCN9A/DMPK/SLC24A4/ATP1…
GOBP_REGULATION_OF_T_HELPER_17_CELL_DIFFERENTIATION	GOBP_REGULATION_OF_T_HELPER_17_CELL_DIFFERENTIATION	20	0.607212125554931	1.89675404361465	0.000645101208809061	0.0060050937281767	0.00415743433303197	5700	tags=60%, list=22%, signal=47%	NFKBIZ/TNFSF18/LOXL3/SMAD7/ZC3H12A/ZBTB7B/MIR21/RC3H1/JUNB/MALT1/BATF/RC3H2
GOBP_NEGATIVE_REGULATION_OF_TRANSLATIONAL_INITIATION	GOBP_NEGATIVE_REGULATION_OF_TRANSLATIONAL_INITIATION	21	0.596738074536384	1.88191493989415	0.000646211178310345	0.00600707141170992	0.00415880351889202	3423	tags=38%, list=13%, signal=33%	EIF4EBP1/GIGYF2/EIF2S1/PAIP2/ATF4/RBM4/AGO2/EIF2AK3
GOMF_COMPLEMENT_BINDING	GOMF_COMPLEMENT_BINDING	20	0.606945673496423	1.89592172489417	0.000653424980627316	0.0060657051252963	0.00419939669278261	3272	tags=45%, list=13%, signal=39%	PTX3/CFHR3/CD59/CFB/VSIG4/CALR/CFH/ITGB2/C4A
GOBP_TORC1_SIGNALING	GOBP_TORC1_SIGNALING	89	0.391219063672739	1.72364004738049	0.000654474095272669	0.00606702925160661	0.00420031340922917	7885	tags=47%, list=30%, signal=33%	TBK1/CSNK1A1/FNIP2/VHL/NPC1/PIM1/SEH1L/RRAGC/SESN2/USP32/WAC/RRAGD/UBE2D1/RHEB/SIK3/DYRK3/LAMTOR1/LAMTOR4/MIOS/AKT1/SLC38A9/CTNS/RRAGA/GPR137B/SRC/RRAGB/LAMTOR5/CLEC16A/C9orf72/PRKAA1/GPR137/PRKACB/UBE2N/UBE3A/LARP1/PIH1D1/USP7/GPR155/SMCR8/KLHL22/WDR24/DEPDC5
GOBP_U2_TYPE_PRESPLICEOSOME_ASSEMBLY	GOBP_U2_TYPE_PRESPLICEOSOME_ASSEMBLY	24	0.580252657829021	1.90250589301439	0.000659543773185383	0.00609713601371515	0.00422115686182329	6589	tags=58%, list=25%, signal=44%	SF3B5/SNRPD2/SNRPA1/SF3A1/SF3B3/SNRPG/SF3A3/SNRPD1/SF3B6/SNRPF/SF3B4/SNIP1/SNRPE/SNRPB2
GOBP_REGULATION_OF_CYSTEINE_TYPE_ENDOPEPTIDASE_ACTIVITY	GOBP_REGULATION_OF_CYSTEINE_TYPE_ENDOPEPTIDASE_ACTIVITY	181	0.312014807846836	1.56859008344838	0.000658711737955162	0.00609713601371515	0.00422115686182329	5838	tags=35%, list=22%, signal=28%	VEGFA/PLAUR/MAP3K5/EGLN3/BCL2L13/SIAH2/BIRC3/MYC/IFI16/LAPTM5/HGF/RFFL/BCL10/HSPD1/NKX3-1/NLRC4/RPS27L/IFT57/CSNK2A1/RPS3/FAM162A/GPX1/HIP1/S100A8/RIPK2/FADD/SMAD3/BIRC2/SLC22A2/USP47/RPS6KA3/ACER2/AKT1/CDKN2D/FAS/HSPE1/MALT1/EIF2AK3/PMAIP1/S100A9/SH3RF1/CASP8/NLRP12/CLEC7A/MMP9/FOXL2/KHDC1L/NODAL/SRC/USP50/CASP2/TNFSF15/LGMN/LAMTOR5/NOL3/MAPT/CST1/AQP1/DIABLO/ST20/BAX/CAST/XIAP/BID
GOBP_EMBRYONIC_SKELETAL_JOINT_DEVELOPMENT	GOBP_EMBRYONIC_SKELETAL_JOINT_DEVELOPMENT	15	-0.671587423850739	-2.00690129648767	0.000662314034733677	0.00611430046134138	0.00423304011745575	2112	tags=53%, list=8%, signal=49%	HYAL1/HOXA11/SLC2A10/OSR2/BMP4/EXT1/BMP7/OSR1
GOBP_MEMBRANE_REPOLARIZATION	GOBP_MEMBRANE_REPOLARIZATION	51	-0.445192913527502	-1.8278991282405	0.000665649321563047	0.00613662659672379	0.00424849690230612	3982	tags=41%, list=15%, signal=35%	CACNA1D/NPPA/KCNA1/KCNJ8/KCNJ5/KCNH2/SNTA1/MIR133A1/KCND2/CACNA2D1/ATP1A2/ATP1B1/FLNA/CASQ2/SCN2B/KCNJ3/SLC24A4/ATP1B2/SCN4B/ZMPSTE24/CAV1
GOBP_MATURATION_OF_5_8S_RRNA	GOBP_MATURATION_OF_5_8S_RRNA	35	0.513360126888967	1.84457299420702	0.000674702676682693	0.00621105454636575	0.00430002470972847	7435	tags=54%, list=29%, signal=39%	FCF1/MAK16/NOP14/RPP40/EXOSC8/RPF1/WDR12/ERI1/RRS1/UTP20/PES1/NOL9/EXOSC2/MPHOSPH6/KRI1/EXOSC9/NSA2/EXOSC4/ABT1
GOBP_PROTEIN_DEPOLYMERIZATION	GOBP_PROTEIN_DEPOLYMERIZATION	106	-0.350123976859989	-1.63392462543452	0.000675578620910543	0.00621105454636575	0.00430002470972847	3883	tags=33%, list=15%, signal=28%	SPAST/LMOD2/PIK3CA/KIF19/SLN/GSN/ATXN7/NAV3/SEMA5A/STMN2/MAP1B/DMTN/NES/MICAL3/CLASP1/APC/NCKAP5/LIMA1/SPTA1/ADD2/ADD1/ADD3/SH3GL3/ASPH/ACTN2/CLASP2/MAP1A/SPTBN1/HDAC6/CFL2/LMOD1/SVIL/TMOD2/DSTN/SPTAN1
GOBP_IMMUNE_RESPONSE_REGULATING_CELL_SURFACE_RECEPTOR_SIGNALING_PATHWAY	GOBP_IMMUNE_RESPONSE_REGULATING_CELL_SURFACE_RECEPTOR_SIGNALING_PATHWAY	319	0.282306839110622	1.52367360399217	0.000690126818623022	0.00633610260225498	0.00438659772663135	3324	tags=23%, list=13%, signal=20%	FLOT1/TLR2/NFKBIA/PLSCR1/PTPN2/IRAK2/TNFAIP3/RAB29/LBP/FOSL2/FPR1/TLR5/FPR2/NFKBIZ/TNIP2/SPG21/IRAK4/EIF2B2/LIMK1/RELA/LAPTM5/NFKB1/CBLB/MYD88/BCL10/C5AR1/PDE4D/SHB/SH2B2/VAV2/EIF2B4/MFHAS1/LYN/TMEM126A/FCGR1A/NOD2/RPS3/SOS1/FGR/CD38/CACNB3/PIK3AP1/VTCN1/STOML2/RIPK2/FCGR3A/PELI1/EIF2B5/CRKL/CD40/PIGR/BTN2A1/MYO1G/FCER1G/CD14/ZC3H12A/KLHL6/TYROBP/HCK/VAV1/CLEC4E/KHDRBS1/YES1/C3AR1/F2RL1/BTN2A2/NM…
GOBP_TELENCEPHALON_DEVELOPMENT	GOBP_TELENCEPHALON_DEVELOPMENT	241	-0.279992230545103	-1.5148765839827	0.000693395382287559	0.00635314349642947	0.00439839544398823	2847	tags=22%, list=11%, signal=20%	EMX2/P2RY12/PLXNA3/EZH1/EPHB3/PHLPP2/POU3F2/ALDH1A3/DNAH5/WNT5A/RTN4R/DAB1/TMEM108/AVPR2/BMP4/TTC8/EXT1/CORO1C/ATP1A2/ERBB4/OGDH/CCDC141/MGARP/SUN1/AVPR1A/HERC1/CDK6/FUT1/FEZ1/AGTPBP1/PLCB1/DIXDC1/SEMA3A/BBS2/TUBA1A/SLITRK5/FUT10/GRIA1/FLNA/RELN/SHANK3/EPHA5/ID4/ATP1B2/SLIT2/NTRK2/TACC2/LRRK2/DCLK2/ANXA3/LHX6/KIF26A/CDH2/SLIT3
GOBP_DEPHOSPHORYLATION	GOBP_DEPHOSPHORYLATION	266	-0.277777533242789	-1.50971860967814	0.000693881353038988	0.00635314349642947	0.00439839544398823	4030	tags=26%, list=16%, signal=22%	PPP3CB/FAM220A/ARPP19/CDK5RAP3/GSK3B/SACM1L/MTM1/BGLAP/PPP1R1B/STYX/FCRL3/PPP6R1/INPPL1/CNEP1R1/DUSP1/PTPRK/PTPRH/FIG4/PINK1/ALPL/MAGI2/INPP5K/ROCK1/PTPN4/CALM2/PPP2R3B/DUSP28/PPM1F/DUSP26/CALM3/DUSP19/CRY2/PTPRA/PTPN11/PPM1M/PTPRM/DUSP3/PPM1A/SPPL3/PPP2R5A/DLC1/PPP1R12A/CDC14B/AGTR2/PTPN14/NSMF/ROCK2/DUSP4/ITGA1/PTPN3/PPP1R16B/PTPRD/INPP4B/PPP2CB/NUAK1/INPP5A/MEF2C/TGFB2/PTPN13/PTPRQ/PPM1K/PPM1H…
GOMF_DIOXYGENASE_ACTIVITY	GOMF_DIOXYGENASE_ACTIVITY	86	0.393261469864271	1.72417277332189	0.000703294769638745	0.00641301347846338	0.00443984450874768	7545	tags=50%, list=29%, signal=36%	PLOD2/P4HA1/EGLN3/KDM7A/P4HB/ALOX5AP/ALKBH1/ALKBH2/TET3/ASPHD2/P4HA2/KDM2A/KDM6B/P3H1/KDM5B/ALOX15B/PTGS1/PTGS2/UTY/PLOD1/KDM5D/HGD/ETHE1/JMJD6/P4HA3/JMJD4/PLOD3/HPDL/PHF8/TMLHE/PHYHD1/ALOX5/ALOXE3/KDM4B/ALKBH3/ALKBH5/KDM4D/ASPHD1/HSPBAP1/RSBN1/OGFOD3/ALOX12B/HIF1AN
GOBP_TRNA_METABOLIC_PROCESS	GOBP_TRNA_METABOLIC_PROCESS	171	0.325793707514381	1.6245324626175	0.000702652360182646	0.00641301347846338	0.00443984450874768	6260	tags=35%, list=24%, signal=26%	ALKBH1/ZBTB8OS/METTL1/GTF3C6/DARS2/TRIT1/POLR2L/RPP40/NAT10/EXOSC8/PUS3/PUS7/THG1L/DUS4L/TRMT6/POLR3D/TRMT5/POP1/THADA/TRPT1/THUMPD3/CLP1/GTPBP3/TRNT1/ELAC1/TRMU/AKT1/TYW1B/KTI12/EARS2/POLR2F/YARS2/RPP14/URM1/WDR4/PUS1/MARS2/AARSD1/PARS2/DUS3L/NSUN3/TRMT10C/TPRKB/TRMT44/POLR3E/EXOSC2/WARS2/DICER1/NARS2/FARSA/DTWD1/FTSJ1/NSUN2/RPP25L/TRUB2/EXOSC9/RPP30/TRMT10B/MTFMT
GOBP_MYELOID_LEUKOCYTE_MIGRATION	GOBP_MYELOID_LEUKOCYTE_MIGRATION	216	0.309055423409008	1.58764476177	0.000703228229481027	0.00641301347846338	0.00443984450874768	3409	tags=27%, list=13%, signal=24%	VEGFA/CCL20/CXCL8/MMP14/CCL2/LBP/CXCL5/B4GALT1/TREM1/CYP19A1/FPR2/SERPINE1/IL6/IRAK4/PGF/CCL7/IL1R1/CSF1/CCR1/TNFSF18/MYD88/TNFRSF11A/C5AR1/SLAMF8/BCR/CXCL6/SIRPA/LYN/MIF/NOD2/CXCL1/CXCL3/EDN2/ADAM8/CD177/S100A8/MIR223/CKLF/SAA1/CXCL12/FCER1G/S100A7/S100A12/MDK/SWAP70/VAV1/CCL18/ADGRE2/MSTN/C5/JAGN1/NUP85/C3AR1/RIN3/EMILIN1/ITGB2/RAC2/CXCL17/CSF3R
GOBP_KERATINOCYTE_DIFFERENTIATION	GOBP_KERATINOCYTE_DIFFERENTIATION	108	0.368470897944187	1.69189635170178	0.000712977662702202	0.00649246189995352	0.0044948480790764	3455	tags=31%, list=13%, signal=27%	ERRFI1/VDR/KRT16/FOSL2/SAV1/NFKBIZ/CLIC4/ZFP36L1/STK4/UGCG/CDKN1A/RBPJ/BCR/NCOA3/AKR1C3/CASP3/MAFB/ALOX15B/ST14/CYP27B1/KRT14/MAP2K1/EZH2/ADAM9/EVPL/S100A7/TXNIP/TGM3/ZFP36/IRF6/CSTA/CFLAR/NME2
GOMF_R_SMAD_BINDING	GOMF_R_SMAD_BINDING	24	-0.561166818669495	-1.93725996585466	0.000719463010946954	0.00654261675579887	0.00452957118734052	1769	tags=38%, list=7%, signal=35%	SMAD4/PPM1A/SMAD2/PPARG/JUN/MYOCD/PMEPA1/FOS/RGCC
GOBP_KIDNEY_MORPHOGENESIS	GOBP_KIDNEY_MORPHOGENESIS	91	-0.361307560568353	-1.6443726180958	0.000724971370902784	0.00658376307388376	0.00455805752297944	3139	tags=33%, list=12%, signal=29%	FGF2/PKD1/AHI1/GREB1L/SIX1/WNT9B/BCL2/PTCH1/HS3ST3B1/HOXA11/FGF10/IRX1/SMAD4/BMP4/FRAS1/LAMA5/ERBB4/BMP7/GREM1/AGTR2/WNT11/CTNNBIP1/NPNT/KLHL3/OSR1/GPC3/ILK/LRRK2/PKD2/ZMPSTE24
GOMF_TRANSLATION_REGULATOR_ACTIVITY_NUCLEIC_ACID_BINDING	GOMF_TRANSLATION_REGULATOR_ACTIVITY_NUCLEIC_ACID_BINDING	101	0.374774749636559	1.69213283113732	0.000728067137045106	0.00660291781604728	0.00457131869529675	5153	tags=38%, list=20%, signal=30%	SHMT2/EIF2S2/CPEB4/EIF2B2/EIF4A1/EIF3I/EIF5/RPS27L/ETF1/EIF2S1/EIF2B4/PAIP2/ABCF1/EIF3CL/GTPBP2/GSPT2/EIF3D/EIF2B5/EFTUD2/EIF1AY/EIF1/AGO2/EIF1B/EIF3B/EEF1A1/TYMS/DHX29/EIF5AL1/EIF3J/EIF3M/CELF1/COPS5/EIF4A2/TSFM/EIF4G1/DENR/EIF4G2/DAZL
GOBP_POST_TRANSLATIONAL_PROTEIN_TARGETING_TO_ENDOPLASMIC_RETICULUM_MEMBRANE	GOBP_POST_TRANSLATIONAL_PROTEIN_TARGETING_TO_ENDOPLASMIC_RETICULUM_MEMBRANE	15	0.66600496694294	1.94680365465066	0.00073369441933857	0.0066449482390163	0.00460041711263925	2507	tags=47%, list=10%, signal=42%	HSPA5/SEC63/CHMP4B/SEC61G/SEC61A1/CHMP4A/SEC61A2
GOBP_NEGATIVE_REGULATION_OF_INNATE_IMMUNE_RESPONSE	GOBP_NEGATIVE_REGULATION_OF_INNATE_IMMUNE_RESPONSE	83	0.400676744176006	1.74743191495891	0.000735081772976683	0.00664851663044992	0.00460288757417263	5123	tags=31%, list=20%, signal=25%	PTPN2/TNFAIP3/IRAK3/GIGYF2/IFI16/HAVCR2/SLAMF8/VSIG4/SERPING1/CRK/AURKB/ARG1/SAMHD1/MMP12/TRIM21/LYAR/AKT1/MIR21/NMI/ATG12/YTHDF3/ARRB2/HLA-G/USP38/TRAFD1/TYRO3
GOBP_POSITIVE_REGULATION_OF_HEART_GROWTH	GOBP_POSITIVE_REGULATION_OF_HEART_GROWTH	34	-0.5134424011427	-1.92743390567945	0.00073876344910745	0.00667279860307174	0.00461969842030115	3139	tags=41%, list=12%, signal=36%	FGF2/PARP2/MIR17HG/ZFPM2/TBX5/IGF1/EDN1/ERBB4/NOTCH1/FGFR2/MEF2C/FGF9/ACACB/HEY2
GOBP_INSULIN_METABOLIC_PROCESS	GOBP_INSULIN_METABOLIC_PROCESS	15	0.665001617052738	1.94387075575337	0.000742079407670294	0.00668470723490885	0.00462794298018649	2160	tags=40%, list=8%, signal=37%	FOSL2/PCSK1/ERN1/P4HB/ERO1B/NLGN2
GOBP_NEGATIVE_REGULATION_OF_CELL_GROWTH	GOBP_NEGATIVE_REGULATION_OF_CELL_GROWTH	172	-0.312098161617867	-1.59833934412234	0.000741385641049846	0.00668470723490885	0.00462794298018649	3556	tags=26%, list=14%, signal=23%	SFRP2/BDKRB1/ARHGAP4/SEMA6A/SERTAD3/ADAM15/SEMA5A/SEMA3E/BCL2/PLXNA3/RERG/HYAL1/VGLL4/CRYAB/WNT5A/RTN4R/ACVRL1/ENPP1/SMAD4/SEMA3B/SMARCA2/SOX17/GREM1/AGTR2/WNT11/SEMA3A/HYAL2/SEMA3D/SEMA5B/FHL1/HDAC6/RBBP7/TGFB2/MAP2/SEMA3C/SLIT2/SFRP1/SEMA3G/DCBLD2/NPR1/FRZB/NDRG3/EPHA7/PI16/SLIT3
GOBP_STEM_CELL_DEVELOPMENT	GOBP_STEM_CELL_DEVELOPMENT	83	-0.3966492084779	-1.75882045000293	0.000751367987251911	0.00675928217564118	0.00467957255218295	3139	tags=31%, list=12%, signal=28%	FGF2/ISL1/SEMA5A/SEMA3E/BCL2/JAG1/ANXA6/TBX1/BMP4/EDNRB/CORO1C/LAMA5/SEMA3B/EDN1/MAPK1/ERBB4/BMP7/SEMA3A/SEMA3D/SEMA5B/SEMA3C/SOX10/FOXC1/SEMA3G/CDH2/HAND2
GOBP_RESPIRATORY_GASEOUS_EXCHANGE_BY_RESPIRATORY_SYSTEM	GOBP_RESPIRATORY_GASEOUS_EXCHANGE_BY_RESPIRATORY_SYSTEM	64	-0.416303224244437	-1.76466420129868	0.000763665587841409	0.00686068963680879	0.00474977876040676	2503	tags=30%, list=10%, signal=27%	ADH5/CFAP43/NDST1/DACH1/HNMT/TCF15/GRPR/ECEL1/TTLL1/EDN1/ATP1A2/NR4A2/CYSLTR1/NDN/JAG2/FLT4/GLS/ELN/NLGN3
GOBP_EMBRYONIC_HINDLIMB_MORPHOGENESIS	GOBP_EMBRYONIC_HINDLIMB_MORPHOGENESIS	25	-0.566678056819276	-1.98636679408468	0.000765121558512328	0.00686455575217562	0.00475245534157086	3881	tags=64%, list=15%, signal=54%	RPGRIP1L/MSX1/WNT3/TP63/ALX3/ALX4/PITX1/OSR2/TBX4/BMP4/NOTCH1/RSPO2/OSR1/GPC3/RARG/AFF3
GOMF_MODIFIED_AMINO_ACID_TRANSMEMBRANE_TRANSPORTER_ACTIVITY	GOMF_MODIFIED_AMINO_ACID_TRANSMEMBRANE_TRANSPORTER_ACTIVITY	35	0.509032005416374	1.82902146309694	0.00077404423576956	0.00693531200803971	0.00480144116938998	3204	tags=37%, list=12%, signal=33%	SLC22A4/SLC19A2/SLC6A8/PDPN/SLC7A7/SLC7A1/SLC22A15/SLC7A11/SLC22A2/SLC5A6/SLC25A2/SLC38A9/CTNS
GOCC_CELL_BODY_MEMBRANE	GOCC_CELL_BODY_MEMBRANE	28	-0.570583113623244	-2.03287175212398	0.000781827269396876	0.00694059251962603	0.00480509696248143	4197	tags=57%, list=16%, signal=48%	SLC6A3/KCNB1/AMIGO1/CADM2/P2RY12/UNC5A/SLC6A2/INSR/KCND2/KCNB2/FLRT1/KCNC4/CX3CR1/GRIA1/ATP1B2/THY1
GOBP_LYMPH_VESSEL_DEVELOPMENT	GOBP_LYMPH_VESSEL_DEVELOPMENT	30	-0.537931374146141	-1.94759203036544	0.000783538051167986	0.00694059251962603	0.00480509696248143	3139	tags=50%, list=12%, signal=44%	FGF2/PKD1/TBX1/ACVRL1/PTPN14/VASH1/FLT4/SOX18/TIE1/CLEC14A/KDR/HEG1/SVEP1/FOXC1/EFNB2
GOBP_POSITIVE_REGULATION_OF_TELOMERASE_ACTIVITY	GOBP_POSITIVE_REGULATION_OF_TELOMERASE_ACTIVITY	32	0.533174601927388	1.87199645493356	0.000785448202410732	0.00694059251962603	0.00480509696248143	2886	tags=44%, list=11%, signal=39%	MYC/CCT4/TCP1/DKC1/CCT2/HSP90AB1/POT1/AURKB/HMBOX1/ACD/PKIB/XRCC5/MAPK15/WRAP53
GOBP_BLOOD_VESSEL_REMODELING	GOBP_BLOOD_VESSEL_REMODELING	46	-0.463771363716483	-1.86859921638439	0.000784493419127285	0.00694059251962603	0.00480509696248143	2644	tags=37%, list=10%, signal=33%	JAG1/CST3/DLL4/FGF10/ACVRL1/MIR143/EXT1/AGTR2/RSPO3/FLNA/FLT4/ACE/MEF2C/SEMA3C/FOXC1/NOS3/NPR3
GOBP_REGULATION_OF_UBIQUITIN_PROTEIN_TRANSFERASE_ACTIVITY	GOBP_REGULATION_OF_UBIQUITIN_PROTEIN_TRANSFERASE_ACTIVITY	36	0.506923377187281	1.84061486900638	0.000778086300712057	0.00694059251962603	0.00480509696248143	4105	tags=44%, list=16%, signal=37%	ARRDC3/PTEN/LIMK1/DTX3L/MAD2L2/FEM1B/SMAD7/RPL23/FBXO5/TRIB3/ARRDC4/ABL1/RPS2/MAD2L1/RPL11/CDC20
GOBP_RELEASE_OF_CYTOCHROME_C_FROM_MITOCHONDRIA	GOBP_RELEASE_OF_CYTOCHROME_C_FROM_MITOCHONDRIA	54	0.456159442884763	1.82318605186107	0.000786040509469077	0.00694059251962603	0.00480509696248143	4158	tags=44%, list=16%, signal=37%	SOD2/PLAUR/MCL1/BNIP3/PPIF/HGF/MLLT11/BCL2A1/CLU/BCL2L11/FAM162A/GPX1/BCL2L1/PARL/PRELID1/TIMM50/AKT1/HRK/GGCT/PLSCR3/PMAIP1/MMP9/BIK/FZD9
GOBP_INTERFERON_BETA_PRODUCTION	GOBP_INTERFERON_BETA_PRODUCTION	56	0.444478782807352	1.78043939451496	0.000779493328380614	0.00694059251962603	0.00480509696248143	3050	tags=29%, list=12%, signal=25%	FLOT1/TLR2/RELB/TRAF3/TBK1/POLR3A/POLR3C/MAVS/SIRPA/IRF1/RIPK2/POLR3D/IRF7/RIOK3/NMI/ARRDC4
GOBP_REGULATION_OF_RESPONSE_TO_ENDOPLASMIC_RETICULUM_STRESS	GOBP_REGULATION_OF_RESPONSE_TO_ENDOPLASMIC_RETICULUM_STRESS	73	0.418588357904703	1.76958699599593	0.000779084398765811	0.00694059251962603	0.00480509696248143	4527	tags=37%, list=17%, signal=31%	PTPN2/HYOU1/HSPA5/ERN1/DNAJB9/PTPN1/MANF/LPCAT3/FICD/XBP1/CLU/DDIT3/RNFT1/BCL2L11/BFAR/PPP1R15A/BCL2L1/TXNDC12/NCK2/NUPR1/EIF2AK3/DDRGK1/CREB3L1/PMAIP1/COPS5/GRINA/NFE2L2
GOBP_ENDOCYTIC_RECYCLING	GOBP_ENDOCYTIC_RECYCLING	78	-0.38628253853592	-1.69199062433592	0.000783340567993647	0.00694059251962603	0.00480509696248143	3686	tags=35%, list=14%, signal=30%	RAB11A/RAB14/ANKRD27/NSG1/ARHGAP1/SNX7/VPS13B/WIPF3/SNX4/SNX12/LMTK2/VPS50/ACAP2/EHD1/GRIP1/ATP9A/EPS15/BVES/ACTN2/SNX30/DENND1B/ZDHHC2/ANKRD50/EHD3/GRIP2/SORL1/AKAP5
GOBP_RECEPTOR_INTERNALIZATION	GOBP_RECEPTOR_INTERNALIZATION	114	-0.349615679549808	-1.66651867259831	0.000784829530229623	0.00694059251962603	0.00480509696248143	3697	tags=33%, list=14%, signal=29%	NEDD4/SNCA/GRK4/ARRB1/NECAB2/PICK1/AHI1/LRRTM2/RSPO1/SELE/INSR/ITCH/MAGI2/CD36/EZR/PCSK9/OPHN1/ATAD1/CD81/CALCRL/SNX1/DNM1/GREM1/PLCG2/CD9/EPS15/TBC1D5/RAMP1/ACKR3/GRIA1/SYNE1/RAMP2/SFRP4/ANGPT1/CAV1/EFNB2/RAMP3/GSG1L
GOMF_ORGANIC_ANION_TRANSMEMBRANE_TRANSPORTER_ACTIVITY	GOMF_ORGANIC_ANION_TRANSMEMBRANE_TRANSPORTER_ACTIVITY	205	0.307358826356256	1.57093929113264	0.000777854528907026	0.00694059251962603	0.00480509696248143	3972	tags=28%, list=15%, signal=24%	SLC6A6/SLC43A3/SLC3A2/BEST1/SLC2A1/ABCC3/SLC38A1/SLC22A4/SLC7A5/SLC19A2/SLC6A8/SLC38A5/SLC39A14/SLC16A1/SLC2A3/SLC38A2/SLC16A10/PDPN/SLC1A3/SLC43A2/SLC7A7/SLC7A1/SLC16A6/SLC38A6/SLC36A4/LRRC8A/SLC4A8/SLC16A3/SFXN1/SLC25A44/SLC2A6/SLC39A4/SLC7A11/SLC35B1/SLC22A2/SLC6A9/SLC5A6/SLC15A4/MPC2/SLC25A17/SLC25A2/SLC2A14/SLC1A5/SLC7A8/SLC22A14/SLC38A9/SLC25A22/CTNS/SLC1A1/SLC10A7/SLC25A10/SLCO1C1/ABCC4/SL…
GOBP_POSITIVE_REGULATION_OF_PROTEIN_LOCALIZATION_TO_NUCLEUS	GOBP_POSITIVE_REGULATION_OF_PROTEIN_LOCALIZATION_TO_NUCLEUS	89	0.388282337048851	1.71070136394921	0.000789333913924598	0.00695133142881228	0.00481253170234914	4090	tags=34%, list=16%, signal=28%	ZPR1/CCT4/SESN2/BAG3/TCP1/MAVS/DKC1/CCT2/DTX3L/RBM22/TRIM8/PTGS2/JAK1/IPO7/LIMK2/WWTR1/PRKD1/SMAD3/ECT2/ZC3H12A/PARP9/RAN/AKT1/NPM1/KAT7/CCT8/EIF2AK3/PINX1/CDK1/HCLS1
GOBP_NEGATIVE_REGULATION_OF_CELLULAR_RESPONSE_TO_GROWTH_FACTOR_STIMULUS	GOBP_NEGATIVE_REGULATION_OF_CELLULAR_RESPONSE_TO_GROWTH_FACTOR_STIMULUS	102	-0.354084051070592	-1.64325830384106	0.000788870030826543	0.00695133142881228	0.00481253170234914	3697	tags=32%, list=14%, signal=28%	NEDD4/SFRP2/SEMA6A/ATP2B4/FGF2/FSTL3/RBPMS2/CHRD/CER1/VWC2/WNT5A/SKIL/MIR100/FZD1/PPM1A/ADAMTS12/GREM1/PPARG/AGTR2/ADGRA2/NOTCH1/HHEX/TWSG1/GREM2/CRIM1/HTRA1/SLIT2/SORL1/DCN/CHRDL1/CASK/SFRP1/TOB1
GOBP_COPPER_ION_TRANSPORT	GOBP_COPPER_ION_TRANSPORT	17	0.659295214094833	1.97327007248208	0.000793848638295543	0.00698190398963478	0.00483369763576593	2474	tags=53%, list=10%, signal=48%	CP/STEAP2/SLC31A1/SLC11A2/CUTC/ATOX1/FKBP4/STEAP4/STEAP3
GOBP_REGULATION_OF_CARDIAC_MUSCLE_CONTRACTION_BY_REGULATION_OF_THE_RELEASE_OF_SEQUESTERED_CALCIUM_ION	GOBP_REGULATION_OF_CARDIAC_MUSCLE_CONTRACTION_BY_REGULATION_OF_THE_RELEASE_OF_SEQUESTERED_CALCIUM_ION	22	-0.590600675837141	-1.99606487003797	0.000799486397531535	0.00702226044446006	0.00486163713487197	3734	tags=64%, list=14%, signal=55%	RYR2/TMEM38A/CALM2/GSTM2/MIR133A1/CALM3/ATP1A2/CLIC2/CACNA1C/CASQ2/SLC8A1/PLN/DMD/CALM1
GOBP_RNA_3_END_PROCESSING	GOBP_RNA_3_END_PROCESSING	85	0.385705305032918	1.69091562096725	0.000802408802875713	0.0070386921594327	0.00487301310651706	8408	tags=47%, list=32%, signal=32%	CSTF2T/ZFP36L1/AHCYL1/SLBP/TOE1/DKC1/PAPOLA/CSTF1/SYMPK/EXOSC8/SUPV3L1/LEO1/INTS5/ZNF473/CLP1/ERI1/TRNT1/APP/INTS8/ELAC1/SSU72/POLR2D/EXOSC5/TRMT10C/FBL/NCBP2/EXOSC2/INTS12/EXOSC9/CPSF3/DHX36/RPRD2/INTS7/EXOSC4/PAF1/WDR33/PNPT1/INTS9/SAGE1/USB1
GOBP_GLOMERULAR_EPITHELIUM_DEVELOPMENT	GOBP_GLOMERULAR_EPITHELIUM_DEVELOPMENT	24	-0.556653795486902	-1.92168010823347	0.000807559237729152	0.00707459944780264	0.00489787236770974	2644	tags=46%, list=10%, signal=41%	JAG1/LAMB2/MAGI2/EXT1/EDNRB/PROM1/PECAM1/CD34/ADIPOQ/FOXC1/PODXL
GOBP_RESPONSE_TO_TUMOR_NECROSIS_FACTOR	GOBP_RESPONSE_TO_TUMOR_NECROSIS_FACTOR	230	0.306633933436766	1.59103354705695	0.000810732818327256	0.00709311732426709	0.00491069262645556	4084	tags=29%, list=16%, signal=24%	CCL20/TRAF3IP2/CASP4/TRAF1/NFKBIA/CXCL8/YBX3/CCL2/PTPN2/MAP3K5/TNFAIP3/IL18BP/ASS1/TNFRSF1A/BIRC3/TANK/TRAF3/ADAM17/GBP2/HAS2/ZFP36L1/RELA/ZFP36L2/CCL7/LAPTM5/RFFL/NFKB1/TNFSF18/TNFRSF11A/NKX3-1/GCH1/CIB1/PCK2/CYP1B1/CASP3/RPS3/CXCL16/PTGS2/RORA/RIPK1/CD40/BIRC2/ADAM9/SPHK1/CD14/TNFRSF14/ZC3H12A/CCL18/AKT1/MIR30C2/GBP3/F2RL1/ZFP36/FAS/CD58/CHI3L1/AKAP12/ARHGEF2/HYAL3/CASP8/TRAF6/KRT18/RRAGA/SPPL2…
GOCC_AXONAL_GROWTH_CONE	GOCC_AXONAL_GROWTH_CONE	26	-0.568968029853342	-2.00512378788636	0.000820870765923211	0.00716701958496921	0.0049618564899753	3518	tags=46%, list=14%, signal=40%	TRAK1/TIAM1/PTCH1/RTN4R/BOC/COBL/FLNA/MYO9A/FLRT3/L1CAM/NEO1/GPM6A
GOBP_EXOCRINE_SYSTEM_DEVELOPMENT	GOBP_EXOCRINE_SYSTEM_DEVELOPMENT	42	-0.480933445294905	-1.91825892436792	0.000823463030157078	0.00716701958496921	0.0049618564899753	2474	tags=48%, list=10%, signal=43%	CLCN2/PTF1A/RAB26/EDA/INSR/DAG1/EDAR/FGF10/LAMA5/IGSF3/BMP7/FGFR2/TWSG1/PLXNA1/NTN4/TGFB2/SEMA3C/SOX10/FOXC1/IGF2
GOBP_POSITIVE_REGULATION_OF_TRANSLATION	GOBP_POSITIVE_REGULATION_OF_TRANSLATION	127	0.350445142369853	1.65934969118241	0.000821596909695125	0.00716701958496921	0.0049618564899753	5153	tags=35%, list=20%, signal=29%	SOX4/YBX3/IL6/LARP6/BCL3/PKM/MPV17L2/RPS27L/CYP1B1/PPP1R15A/ITGA2/NAT10/CDC123/BACE1-AS/EIF4A3/EIF3D/EIF2B5/MRPS27/RBM4/AGO2/NCK2/DNAJC3/RPUSD3/RPL26/KHDRBS1/NPM1/POLDIP3/UPF3B/LARP4/DHX29/EIF5AL1/ELAVL1/HNRNPU/PRR16/LARP4B/YTHDF1/FXR2/UCN/YTHDF3/JMJD4/EIF4G1/TRMT10C/EIF4G2/KRT17/DAZL
GOBP_NEGATIVE_REGULATION_OF_CANONICAL_WNT_SIGNALING_PATHWAY	GOBP_NEGATIVE_REGULATION_OF_CANONICAL_WNT_SIGNALING_PATHWAY	125	-0.334388249921669	-1.60193271633528	0.000822835802879968	0.00716701958496921	0.0049618564899753	3902	tags=33%, list=15%, signal=28%	TNN/GSK3B/SHISA6/AMFR/HECW1/SFRP2/DKK2/NKD2/ISL1/MCC/IGFBP2/PRICKLE1/AMER1/TMEM64/WNT5A/APC/CTHRC1/FZD1/SOX17/SFRP5/GREM1/NOTCH1/WNT11/CCDC88C/CTNNBIP1/DACT1/TMEM170B/GPC3/FERMT1/FZD6/TMEM88/DKK3/SOX10/NKD1/SFRP1/SFRP4/IGFBP6/CAV1/ANKRD6/FRZB/CDH2
GOBP_INTEGRATED_STRESS_RESPONSE_SIGNALING	GOBP_INTEGRATED_STRESS_RESPONSE_SIGNALING	39	0.507677988983112	1.86896769562652	0.000828201346923657	0.0071988982012468	0.00498392662906075	4605	tags=46%, list=18%, signal=38%	PTPN2/FOSL1/HSPA5/CEBPD/CEBPB/PTPN1/DDIT3/BATF2/PPP1R15A/MAFB/EIF2S1/ATF4/NCK2/JUNB/BATF3/EIF2AK3/NFE2L2/BATF
GOMF_ADENYLATE_CYCLASE_BINDING	GOMF_ADENYLATE_CYCLASE_BINDING	12	-0.712687310405419	-2.01762830939616	0.000830670170600299	0.00721099280392711	0.00499229993990377	3132	tags=75%, list=12%, signal=66%	ADRB2/CALM2/CALM3/ADCY2/ADCYAP1R1/GRIA1/ADCY5/CAP2/AKAP5
GOBP_RESPONSE_TO_COPPER_ION	GOBP_RESPONSE_TO_COPPER_ION	28	0.553053361064337	1.88635566324407	0.000834314339166624	0.00722388857961477	0.00500122791722133	5595	tags=57%, list=22%, signal=45%	MT1X/MT2A/MT1E/MT1G/MT1A/MT1M/LOXL2/DAXX/MT1F/MT1H/MT3/CDK1/BECN1/NFE2L2/IL1A/AQP1
GOMF_AMINO_ACID_MONOATOMIC_CATION_SYMPORTER_ACTIVITY	GOMF_AMINO_ACID_MONOATOMIC_CATION_SYMPORTER_ACTIVITY	23	0.577955553346308	1.86349596226963	0.000833679328224778	0.00722388857961477	0.00500122791722133	3966	tags=39%, list=15%, signal=33%	SLC6A6/SLC38A1/SLC6A8/SLC38A2/SLC1A3/SLC6A9/SLC25A22/SLC1A1/SLC6A12
GOMF_TRANSLATION_INITIATION_FACTOR_BINDING	GOMF_TRANSLATION_INITIATION_FACTOR_BINDING	31	0.541279093924784	1.88405470949995	0.000837392989864656	0.00724117736584515	0.0050131972547045	3612	tags=42%, list=14%, signal=36%	EIF2S2/ZPR1/EIF4EBP1/GCH1/EIF5/EIF2B4/EIF3CL/EIF2B5/EIF3B/GLE1/TBL2/EIF3M/POLR2D
GOBP_REGULATION_OF_SIGNAL_TRANSDUCTION_BY_P53_CLASS_MEDIATOR	GOBP_REGULATION_OF_SIGNAL_TRANSDUCTION_BY_P53_CLASS_MEDIATOR	99	0.377647981527957	1.70064839353875	0.000842951881659068	0.00727984121799244	0.00503996493455106	6171	tags=39%, list=24%, signal=30%	SOX4/CHEK2/MYC/SNAI2/RPF2/PRMT5/RFFL/MIF/AURKA/AURKB/HIPK4/MUC1/HIPK2/RPS20/DYRK3/RPL23/SPRED1/RPL26/AKT1/RRS1/DYRK1A/MIR21/USP2/NPM1/PML/KDM1A/PMAIP1/PAK1IP1/RPL11/RRM2B/ZNF385A/NOP2/PTTG1IP/MDM2/ARMC10/TAF9/UBB/ATR/KAT6A
GOCC_CELL_CORTEX_REGION	GOCC_CELL_CORTEX_REGION	34	-0.510498733760055	-1.91638354383219	0.000847841083777014	0.00731262934757675	0.00506266474604777	2909	tags=32%, list=11%, signal=29%	CLTB/GNAI1/PCLO/MYO5B/CLASP1/RIMS3/PHLDB1/CLASP2/UNC13C/RIMS4/PKD2
GOBP_MEMBRANE_DEPOLARIZATION_DURING_ACTION_POTENTIAL	GOBP_MEMBRANE_DEPOLARIZATION_DURING_ACTION_POTENTIAL	26	-0.568305469824719	-2.00278883266113	0.000850362782403323	0.00731552455350314	0.0050646691491536	3982	tags=42%, list=15%, signal=36%	CACNA1D/YWHAH/SCN3B/KCNH2/CACNA2D1/ATP1A2/CACNA1C/PTPN3/SLC8A1/SCN2B/SCN4B
GOBP_CELL_COMMUNICATION_BY_ELECTRICAL_COUPLING	GOBP_CELL_COMMUNICATION_BY_ELECTRICAL_COUPLING	33	-0.52157172945114	-1.94033666185152	0.000849688232107683	0.00731552455350314	0.0050646691491536	3927	tags=48%, list=15%, signal=41%	KCNA1/RYR2/GJB2/CALM2/SRI/TBX5/CALM3/GJC1/ATP1A2/CACNA1C/ATP1B1/CASQ2/SLC8A1/ATP1B2/CAV1/CALM1
GOBP_TUMOR_NECROSIS_FACTOR_SUPERFAMILY_CYTOKINE_PRODUCTION	GOBP_TUMOR_NECROSIS_FACTOR_SUPERFAMILY_CYTOKINE_PRODUCTION	167	0.326876043167937	1.62645281531274	0.000859032961768594	0.00738062594751887	0.00510974001446571	7844	tags=47%, list=30%, signal=33%	TLR2/STAT3/IFNGR1/TNFAIP3/LBP/IRAK3/ORM2/IL6/ARG2/LILRA5/BCL3/UBE2J1/HAVCR2/MYD88/BCL10/FZD5/CLU/MAVS/TRIM27/SIRPA/AKAP8/IL33/MIF/NOD2/ADAM8/CD274/RIPK1/RIPK2/FCGR3A/ELF4/FADD/ARID5A/ACP5/CD14/ZC3H12A/TYROBP/APP/POMC/SASH3/ZFP36/PTPRC/AKAP12/ARHGEF2/CLEC7A/MMP8/TLR1/ARRB2/TMEM106A/ORM1/TIRAP/MC1R/MIR361/FRMD8/DICER1/IL1A/LY96/CD33/HDAC2/BTK/CD86/CD84/MIR6869/C1QTNF4/PTAFR/PSEN1/RARA/C5AR2/NR1H4/B…
GOBP_MULTI_MULTICELLULAR_ORGANISM_PROCESS	GOBP_MULTI_MULTICELLULAR_ORGANISM_PROCESS	182	0.312296275392711	1.57370109329904	0.000860459926821366	0.00738340806437872	0.00511166612397794	4119	tags=30%, list=16%, signal=26%	VEGFA/ADM/VMP1/ITGB3/ENDOU/ACVR1B/SLC2A1/FOSL1/ITGA5/THBD/VDR/LIF/TLE6/RGS2/B4GALT1/SLC38A1/TEAD4/TIMP1/IGFBP5/SPP1/CTSB/APOL2/SLC38A2/MAFF/DEDD/HAVCR2/ITGA2/EPOR/PTGS2/CYP27B1/CD38/POLR1B/SERPINE2/SMURF2/PRLR/FKBP4/CALR/CLDN4/PAPPA/AGO2/PPARD/AKT1/MIR21/DAZAP1/JUNB/OVGP1/DCAF13/BMPR2/HYAL3/WNT4/KPNA6/UCN/CALCA/YTHDF3/MMP9
GOBP_REGULATION_OF_REACTIVE_OXYGEN_SPECIES_METABOLIC_PROCESS	GOBP_REGULATION_OF_REACTIVE_OXYGEN_SPECIES_METABOLIC_PROCESS	135	0.341691634944802	1.63416038318682	0.000874994722882537	0.00749851431530451	0.00519135625059496	3355	tags=29%, list=13%, signal=25%	SOD2/HK2/HIF1A/IER3/FPR2/RAB27A/AATF/ARG2/BNIP3/CDKN1A/VDAC1/BCR/GCH1/AKR1C3/CYP1B1/AKR1C1/MMP3/TIGAR/MPV17/RIPK1/CD177/ROMO1/GADD45A/PARL/AGT/ADGRB1/BIRC2/ACP5/ZC3H12A/TYROBP/GNAI2/TFAP2A/MT3/MIR21/F2RL1/ITGB2/CTNS/RAC2/CFLAR
GOMF_MAGNESIUM_ION_BINDING	GOMF_MAGNESIUM_ION_BINDING	207	0.306035417975519	1.56222085679908	0.000878607875035463	0.00751984975397999	0.00520612715830678	6338	tags=39%, list=24%, signal=30%	ABL2/MTHFD2/PLSCR1/CDK2/MAP3K5/NEK6/IRAK3/ERN1/IRAK4/NUDT5/ATP11C/ENO1/STK4/RRAGC/MAP3K8/PKM/TKT/REXO2/PGM2/NLRC4/STK38/CIB1/PAPOLA/TDP2/FEN1/STK3/THG1L/RHEB/OXSR1/SIK3/DYRK3/DCTPP1/PDXK/SPHK1/BRSK1/RAN/ATP11A/NUAK2/NME1/RPS6KA3/ENO2/PGM1/PGM3/PI4K2A/IDH2/PLSCR3/MAP3K6/ABL1/SIK2/BRSK2/PPA1/TDG/SRPK1/S100P/ALPP/COMT/IDH3B/ADPRH/MAP3K7/ENOSF1/ARL3/IDH3A/THTPA/NIM1K/NT5C3B/CERK/HPRT1/XYLT2/CIB2/FARS…
GOBP_POSITIVE_REGULATION_OF_ESTABLISHMENT_OF_PROTEIN_LOCALIZATION_TO_TELOMERE	GOBP_POSITIVE_REGULATION_OF_ESTABLISHMENT_OF_PROTEIN_LOCALIZATION_TO_TELOMERE	10	0.751478539387429	1.94956005292482	0.000884789566962	0.00755920526351886	0.00523337368499847	3180	tags=60%, list=12%, signal=53%	CCT4/TCP1/DKC1/CCT2/WRAP53/CCT8
GOBP_AMINO_ACID_CATABOLIC_PROCESS	GOBP_AMINO_ACID_CATABOLIC_PROCESS	102	-0.35291256750318	-1.63782160005804	0.000885464952427729	0.00755920526351886	0.00523337368499847	4912	tags=36%, list=19%, signal=30%	AASS/HYKK/OTC/NOS1/THNSL2/ASRGL1/CRYM/ACAD8/SHMT1/ATP2B4/DAO/IDO1/QDPR/HNMT/ACAT1/HAAO/ECHS1/DDAH2/ALDH6A1/IVD/HMGCLL1/DDAH1/ADHFE1/ACADSB/OAT/ASPA/HIBADH/CSAD/ALDH5A1/HOGA1/HIBCH/GLS/CARNS1/PRODH/AMT/BCKDHB/NOS3
GOBP_MESENCHYMAL_CELL_PROLIFERATION	GOBP_MESENCHYMAL_CELL_PROLIFERATION	42	-0.479213033269262	-1.91139686111558	0.000893331798629095	0.0076069589417615	0.00526643441484569	3285	tags=40%, list=13%, signal=35%	LRP5/CHRD/SIX1/TBX1/WNT5A/BMP4/BMP7/WNT11/CTNNBIP1/FGFR2/OSR1/GPC3/LMNA/FGF9/SYNE1/KDR/HAND2
GOBP_REGULATION_OF_CELL_CELL_ADHESION	GOBP_REGULATION_OF_CELL_CELL_ADHESION	447	0.261258546625122	1.4614504754154	0.000892901682854468	0.0076069589417615	0.00526643441484569	3282	tags=22%, list=13%, signal=20%	VEGFA/SOX4/FLOT1/ABL2/BCL6/UBASH3B/PLAUR/PNP/CCL2/PTPN2/FLOT2/C1QTNF1/IL4R/ASS1/BMP2/CEBPB/NFKBIZ/HAS2/IL6/ZMIZ1/ARG2/RELA/LAPTM5/CBLB/MAP3K8/PDPN/XBP1/TNFSF18/HAVCR2/BCL10/SLC7A1/HSPD1/SHB/VSIG4/CBFB/MAD2L2/GTPBP4/CASP3/JAK3/SIRPA/IL20RB/KLHL25/SMARCC1/LOXL3/LYN/NOD2/RPS3/ZNF703/DHPS/SMAD7/JAK1/AKNA/ADAM19/LRRC32/ADAM8/IRF1/CD274/TNFAIP8L2/CD1D/ARG1/VTCN1/SDC4/RIPK2/SERPINE2/PELI1/FADD/FERMT3/PT…
GOBP_REGULATION_OF_ENDOPLASMIC_RETICULUM_UNFOLDED_PROTEIN_RESPONSE	GOBP_REGULATION_OF_ENDOPLASMIC_RETICULUM_UNFOLDED_PROTEIN_RESPONSE	26	0.569039781933975	1.89763347381953	0.000894657108600981	0.00760856420313388	0.00526754576614929	3898	tags=50%, list=15%, signal=43%	PTPN2/HSPA5/ERN1/DNAJB9/PTPN1/FICD/XBP1/BCL2L11/BFAR/PPP1R15A/NCK2/DDRGK1/COPS5
GOBP_POSITIVE_REGULATION_OF_INTERFERON_BETA_PRODUCTION	GOBP_POSITIVE_REGULATION_OF_INTERFERON_BETA_PRODUCTION	37	0.512945959171831	1.86432448756309	0.000896697175663601	0.00761623629024934	0.00527285728996951	3845	tags=35%, list=15%, signal=30%	FLOT1/TLR2/TBK1/POLR3A/POLR3C/MAVS/IRF1/RIPK2/POLR3D/IRF7/RIOK3/ARRDC4/TRIM56
GOBP_CYCLIC_NUCLEOTIDE_BIOSYNTHETIC_PROCESS	GOBP_CYCLIC_NUCLEOTIDE_BIOSYNTHETIC_PROCESS	17	-0.648358174282911	-2.01421398816635	0.000899377051643954	0.00762602324956681	0.00527963297783121	3943	tags=71%, list=15%, signal=60%	GUCY2F/GUCY2C/NPPA/ADCY7/ADCY2/GUCY1A2/ADCY1/ADCY3/ADCY5/ADCY9/ADCY4/NPR1
GOBP_BRANCHED_CHAIN_AMINO_ACID_TRANSPORT	GOBP_BRANCHED_CHAIN_AMINO_ACID_TRANSPORT	13	0.704933946765933	1.96900627849901	0.000903302679720055	0.00762602324956681	0.00527963297783121	2981	tags=54%, list=11%, signal=48%	SLC3A2/SLC7A5/SLC43A2/SLC7A7/SLC25A44/SLC7A8/SLC38A9
GOCC_CHROMOSOME_TELOMERIC_REPEAT_REGION	GOCC_CHROMOSOME_TELOMERIC_REPEAT_REGION	10	0.750804417207272	1.94781117840035	0.000901642196852922	0.00762602324956681	0.00527963297783121	4251	tags=70%, list=16%, signal=59%	POT1/ACD/XRCC5/TERF2/TINF2/CTC1/XRCC6
GOMF_TELOMERIC_DNA_BINDING	GOMF_TELOMERIC_DNA_BINDING	36	0.501855821212587	1.82221481231872	0.000901915506747252	0.00762602324956681	0.00527963297783121	4251	tags=47%, list=16%, signal=40%	SMG7/NABP2/POT1/HMBOX1/ACD/SMG6/UPF2/XRCC5/NCL/TERF2/TINF2/BLM/APEX1/KDM1A/SMG1/CTC1/XRCC6
GOBP_RIBONUCLEOSIDE_MONOPHOSPHATE_METABOLIC_PROCESS	GOBP_RIBONUCLEOSIDE_MONOPHOSPHATE_METABOLIC_PROCESS	56	0.442692678603973	1.77328483414131	0.000903546457030701	0.00762602324956681	0.00527963297783121	3467	tags=32%, list=13%, signal=28%	PNP/UPP1/TJP2/AK2/NT5E/PAICS/GART/AK4/UCK2/AK1/ADK/PPAT/AMPD3/IMPDH2/AMPD2/GMPS/DPYD/IMPDH1
GOBP_CELL_COMMUNICATION_BY_ELECTRICAL_COUPLING_INVOLVED_IN_CARDIAC_CONDUCTION	GOBP_CELL_COMMUNICATION_BY_ELECTRICAL_COUPLING_INVOLVED_IN_CARDIAC_CONDUCTION	27	-0.547376820964504	-1.94218909198893	0.000905444072293167	0.00763241457916646	0.00528405781020088	2216	tags=44%, list=9%, signal=41%	CALM2/SRI/TBX5/CALM3/GJC1/ATP1A2/CACNA1C/ATP1B1/SLC8A1/ATP1B2/CAV1/CALM1
GOBP_RESPONSE_TO_INTERLEUKIN_4	GOBP_RESPONSE_TO_INTERLEUKIN_4	35	0.504380368464866	1.81230749672092	0.000906826117491792	0.00763444931367618	0.00528546649347748	9042	tags=69%, list=35%, signal=45%	PTPN2/IL4R/NFIL3/HSPA5/XBP1/JAK3/HSP90AB1/JAK1/IMPDH2/IL24/CD300LF/PML/TCF7/MCM2/PARP14/CDK4/CITED1/KEAP1/STAT6/IL2RG/DCSTAMP/STAT5A/CORO1A/XCL1
GOCC_CAVEOLA	GOCC_CAVEOLA	73	-0.385019781254006	-1.66946714571235	0.000913340421327648	0.00767963246224365	0.00531674759942384	2587	tags=32%, list=10%, signal=28%	SELE/INSR/ADRA1A/FXYD1/PTCH1/CD36/LIPE/LRP6/CORO1C/ADRA1B/MAPK1/ATP1A2/DLC1/JAK2/ADCYAP1R1/BVES/HDAC6/CAV2/PLVAP/LRRK2/NOS3/CAV1/KCNMA1
GOCC_ENDOPEPTIDASE_COMPLEX	GOCC_ENDOPEPTIDASE_COMPLEX	80	0.390452452582726	1.69126936247082	0.00091840544428794	0.00771253154155481	0.00533952422341083	9602	tags=59%, list=37%, signal=37%	PLAUR/THBD/PSMB8/PSMD11/PSMA3/PSMA1/PSMD4/PSMD5/PSMA4/PSMA6/PSMD12/PSMB10/PSMB3/CFH/RAD23B/PSMC4/PAAF1/RAD23A/COLEC10/PSME1/CASP2/PSMC5/UBR1/PSMB5/PSMD7/PIGS/ZFAND2A/PSMB9/UBE3A/PSME4/PSME2/PSMA5/PSMC1/PSMD8/PSMB1/PSMC6/PSMB7/PSME3/TXNL1/PSMD2/PSMD6/PSMD14/PSMC2/PSMA2/PSMB4/COLEC11/CRADD
GOCC_SARCOPLASMIC_RETICULUM	GOCC_SARCOPLASMIC_RETICULUM	68	-0.400917411077826	-1.7202396502687	0.000925742929645117	0.0077644078046551	0.00537543909286084	3734	tags=40%, list=14%, signal=34%	RYR2/TMEM38A/SLN/P3H2/SLC2A4/SRL/CMYA5/KLHL41/TMEM109/MTMR12/CASQ1/GSTM2/SRI/SGCD/THBS4/JPH2/ATP2A3/CACNA2D1/RASD1/POMT1/ASPH/REEP5/CASQ2/DMPK/RYR3/PLN/CAMK2G
GOBP_NEGATIVE_REGULATION_OF_CD4_POSITIVE_ALPHA_BETA_T_CELL_DIFFERENTIATION	GOBP_NEGATIVE_REGULATION_OF_CD4_POSITIVE_ALPHA_BETA_T_CELL_DIFFERENTIATION	22	0.588064670536366	1.88250912727607	0.000930467766737388	0.00779426878945349	0.00539611238940516	2966	tags=45%, list=11%, signal=40%	BCL6/IL4R/TNFSF18/CBFB/JAK3/LOXL3/SMAD7/ZC3H12A/ZBTB7B/RC3H1
GOBP_MESONEPHROS_DEVELOPMENT	GOBP_MESONEPHROS_DEVELOPMENT	96	-0.358558104924886	-1.65003269460803	0.00093912885675337	0.00783647597140004	0.00542533318016514	3482	tags=34%, list=13%, signal=30%	SIM1/CAT/FGF2/PKD1/GREB1L/SIX1/WNT9B/BCL2/SMAD5/CER1/PTCH1/HS3ST3B1/HOXA11/FGF10/OSR2/SMAD4/BMP4/LAMA5/BMP7/SMAD2/GREM1/AGTR2/WNT11/CTNNBIP1/FGFR2/NPNT/OSR1/GPC3/ILK/SLIT2/SFRP1/FOXC1/PKD2
GOCC_FICOLIN_1_RICH_GRANULE_LUMEN	GOCC_FICOLIN_1_RICH_GRANULE_LUMEN	123	0.342737407065008	1.6082244642394	0.000940517991422006	0.00783647597140004	0.00542533318016514	4251	tags=30%, list=16%, signal=25%	PYGL/PNP/SERPINA1/FTH1/ALDOC/HSPA6/CTSB/PGAM1/PKM/MVP/PSMD11/CANT1/PGM2/CSTB/GPI/HK3/MIF/PRDX4/HSP90AB1/PSMD12/PAFAH1B2/ILF2/PLEKHO2/AMPD3/IMPDH2/HSPA8/CSNK2B/PGM1/CCT8/EEF1A1/NME2/IMPDH1/KCMF1/DBNL/ARSB/MMP9/XRCC6
GOBP_MITOCHONDRIAL_TRANSPORT	GOBP_MITOCHONDRIAL_TRANSPORT	180	0.313351493383918	1.57178891568695	0.000936939688448715	0.00783647597140004	0.00542533318016514	6618	tags=35%, list=26%, signal=26%	HK2/GRPEL1/IER3/SLC9A1/PITRM1/LMAN1/SIRT4/UBE2D3/BNIP3/PPIF/CHCHD4/BNIP3L/HSPD1/FZD5/BCL2L11/TIMM13/NPEPPS/SH3GLB1/FLVCR1/SLC35F6/IMMP1L/BCL2L1/USP36/ROMO1/PARL/TIMM17A/MIR29A/GSK3A/BLOC1S2/VPS11/TIMM50/TOMM34/TOMM5/GRPEL2/TOMM40/RAC2/SLC25A10/PMAIP1/TIMM44/TOMM6/FZD9/TOMM20L/SLC25A5/THEM4/TOMM22/UCP2/TIMM8B/MIR29B1/TMEM102/TOMM40L/TIMM23/BAX/BID/ADCY10/PRKAA1/TIMM22/TRMT10B/MIR29C/BAK1/MUL1/MTER…
GOBP_PROTEIN_RNA_COMPLEX_ORGANIZATION	GOBP_PROTEIN_RNA_COMPLEX_ORGANIZATION	217	0.304408533910897	1.56357358859195	0.000938163327036001	0.00783647597140004	0.00542533318016514	7797	tags=41%, list=30%, signal=29%	EIF2S2/DDX23/RPF2/PRMT5/SF3B5/SNRPD2/PRKRA/EIF3I/EIF5/RPS27L/RPLP0/SHQ1/GEMIN5/EIF3CL/HSP90AB1/MRTO4/SRSF12/NUFIP1/SRSF9/EIF3D/SNRPC/DYRK3/NLE1/XRCC5/CLP1/AGO2/SNRPA1/EIF3B/RRS1/SF3A1/SF3B3/RPSA/SNRPG/RPL24/BRIX1/DHX29/PRPF19/SF3A3/SNRPD1/EIF3J/SF3B6/EIF3M/POLR2D/PRPF31/CELF1/SMN1/SNRPF/RPL11/DDX28/SRPK1/PWP2/CD2BP2/LSM2/MRPS7/DENR/SF3B4/TGS1/TRAF7/NOP2/AGO3/NOL3/COIL/GEMIN6/DICER1/DDX20/PTGES3/S…
GOCC_APICAL_PART_OF_CELL	GOCC_APICAL_PART_OF_CELL	401	-0.248590348814667	-1.42073494454759	0.000941360627671543	0.00783647597140004	0.00542533318016514	3944	tags=25%, list=15%, signal=22%	KCNB1/CSPG4/KCNA1/KCNK2/MTDH/DSG1/F2RL2/SPECC1/ENPEP/OXTR/SLC26A7/ADGRG2/PLAT/EPB41L4B/KIAA1614/CYP4F12/MAL2/EDA/SLC2A13/OTOA/ADRB2/MYO7B/KL/TRPM6/ITPK1/SLC23A2/TMEM30A/DUOX1/IGFBP2/MAL/PTPRH/SLC4A9/MFRP/ABCB1/JAG1/IL10RA/ANO1/SLC43A1/FXYD1/PTCH1/EDAR/CD36/DYNC2LI1/EZR/ACE2/MYO5B/MPP3/ATP12A/TJP1/SLC22A3/MYL12B/PSEN2/MPDZ/CD300LG/DSG2/ADGRF5/UPK1B/ERBB2/HOMER2/VANGL2/HFE/DPP4/SLC52A3/SLC39A10/SCN…
GOBP_GLYCOSAMINOGLYCAN_CATABOLIC_PROCESS	GOBP_GLYCOSAMINOGLYCAN_CATABOLIC_PROCESS	21	-0.597679030569471	-1.9961917363839	0.00094290313361551	0.00783956605377467	0.0054274724997391	3139	tags=38%, list=12%, signal=34%	FGF2/HEXA/HYAL1/FUCA1/HYAL2/IDUA/STAB2/IDS
GOBP_ESTABLISHMENT_OR_MAINTENANCE_OF_CELL_POLARITY	GOBP_ESTABLISHMENT_OR_MAINTENANCE_OF_CELL_POLARITY	213	-0.286319741575923	-1.51050562513467	0.000948370344010622	0.00787523909734875	0.00545216958904892	3418	tags=24%, list=13%, signal=21%	KIAA1614/GSN/SPN/KCNJ8/AMOT/PKD1/MAPRE1/FRMD4B/CYP26B1/PRICKLE1/PARVA/MAP1B/WEE1/ROCK1/EZR/WNT5A/FGF10/TCF15/RHOBTB2/RICTOR/CLASP1/CDC42BPB/SPINT2/OPHN1/TTC8/RHOJ/RAB11FIP2/FSCN2/SFRP5/SLC9A6/FEZ1/WNT11/FSCN1/PARD6G/ROCK2/CLASP2/CCL21/PTK2/CYTH3/MYO9A/FERMT1/LMNA/ILK/TEK/RHOBTB1/MAP4/MPP7/AMOTL2/CDH5/CAP2/FAT1/PARD3B
GOCC_CHROMOSOME_TELOMERIC_REGION	GOCC_CHROMOSOME_TELOMERIC_REGION	138	0.339497408985735	1.62608705546167	0.000954037495006154	0.00791248197531126	0.00547795350292453	8066	tags=49%, list=31%, signal=34%	CDK2/SP100/CHEK2/TEP1/PPP1CA/NAT10/NABP2/FEN1/POT1/HMBOX1/TOX4/ORC1/ACD/SMG6/EZH2/MEN1/THOC5/XRCC5/TERF2/TINF2/SPDYA/BLM/APEX1/WRAP53/CHD4/SLF1/THOC3/PML/RAD51AP1/THOC1/KDM1A/EID3/PINX1/NSMCE1/NABP1/CDK1/CTC1/LRIF1/XRCC6/CBX5/ATF7/GAR1/ORC5/RAD51/PTGES3/RPA4/ERCC4/HDAC2/RBBP4/ATR/LRWD1/MCM2/WDR82/TNKS/TFIP11/RECQL4/DHX36/DCLRE1B/TP53BP1/CBX3/THOC2/HAT1/PPP1CC/BRCA2/ERCC1/DMC1/RPA1
GOBP_NEGATIVE_REGULATION_OF_CHROMOSOME_ORGANIZATION	GOBP_NEGATIVE_REGULATION_OF_CHROMOSOME_ORGANIZATION	85	0.382296819786902	1.67597296689659	0.000977185718455176	0.00809443566042141	0.00560392330984847	6387	tags=42%, list=25%, signal=32%	HNRNPC/ESPL1/BUB3/CDK5RAP2/MAD2L2/SPC25/NAT10/POT1/AURKB/ACD/SMG6/FBXO5/TERF2/TINF2/BIRC5/BUB1B/SPC24/SPDL1/MAD2L1/ZW10/HNRNPU/PINX1/WAPL/CTC1/CDC20/ZWINT/SRC/TTK/NUF2/LCMT1/INCENP/ANAPC15/ERCC4/PLK1/DCP2/TNKS
GOBP_POSITIVE_REGULATION_OF_TELOMERASE_RNA_LOCALIZATION_TO_CAJAL_BODY	GOBP_POSITIVE_REGULATION_OF_TELOMERASE_RNA_LOCALIZATION_TO_CAJAL_BODY	15	0.657060255068714	1.92065730645378	0.000985905474475936	0.00815075876425372	0.00564291680707178	3180	tags=47%, list=12%, signal=41%	CCT4/TCP1/DKC1/CCT2/SHQ1/NOP10/CCT8
GOBP_CELLULAR_LIPID_CATABOLIC_PROCESS	GOBP_CELLULAR_LIPID_CATABOLIC_PROCESS	195	-0.300313630023205	-1.56784904657061	0.000986420827587855	0.00815075876425372	0.00564291680707178	6009	tags=37%, list=23%, signal=29%	SMPDL3B/PLA2G4B/ACOX1/HADHA/ASAH2/ECI1/ACER3/NUDT7/PEX2/ACAA1/MFSD2A/SIRT2/PCK1/BCO2/DAGLA/ABHD12/ACAT2/BDH2/CYP4A11/SCARB1/ABCB11/ABHD1/PLBD1/CRAT/ENPP6/ALDH1L2/CYP4F12/PLCG1/CROT/PIK3CG/HEXA/ACOX3/ECHDC2/BCO1/NAGLU/NAPEPLD/CYP26B1/GBA2/GDPD1/PLA2G6/ABCD3/PHYH/LIPE/ACAT1/LPL/PNPLA4/ECHS1/AIG1/PNPLA2/SMPD3/IVD/ACADL/GLYATL2/HADH/PLCG2/PLCB1/FUCA1/ASAH1/CPT1A/LPIN3/GM2A/ABCD2/PNPLA7/ADIPOQ/DDHD2/S…
GOBP_NEGATIVE_REGULATION_OF_AXON_EXTENSION_INVOLVED_IN_AXON_GUIDANCE	GOBP_NEGATIVE_REGULATION_OF_AXON_EXTENSION_INVOLVED_IN_AXON_GUIDANCE	27	-0.544774842467431	-1.93295681531762	0.000993540513431945	0.00819946566757091	0.00567663747177289	3483	tags=44%, list=13%, signal=39%	SEMA6A/SEMA5A/SEMA3E/PLXNA3/WNT5A/SEMA3B/SEMA3A/SEMA3D/SEMA5B/HDAC6/SEMA3C/SEMA3G
GOBP_AORTA_MORPHOGENESIS	GOBP_AORTA_MORPHOGENESIS	34	-0.505033313584779	-1.89586666378651	0.000996583564555925	0.00821445048962168	0.00568701173343944	3991	tags=50%, list=15%, signal=42%	MIR145/EYA1/SRF/SIX1/NAGLU/JAG1/TBX1/EFEMP2/DLL4/ACVRL1/MIR143/HEY1/NOTCH1/MYLK/TGFB2/HEY2/EFNB2
GOBP_REGULATION_OF_T_CELL_ACTIVATION	GOBP_REGULATION_OF_T_CELL_ACTIVATION	348	0.272928751333687	1.49063603958436	0.00100001797988929	0.0082326203436642	0.00569959105000665	3282	tags=22%, list=13%, signal=20%	SOX4/ABL2/BCL6/PNP/CCL2/PTPN2/FLOT2/IL4R/CEBPB/NFKBIZ/IL6/ZMIZ1/ARG2/TNFRSF9/LAPTM5/CBLB/MAP3K8/XBP1/TNFSF18/HAVCR2/BCL10/SLC7A1/HSPD1/SHB/VSIG4/CBFB/CASP3/JAK3/SIRPA/IL20RB/KLHL25/SMARCC1/LOXL3/LYN/NOD2/RPS3/DHPS/SOS1/SMAD7/LRRC32/ADAM8/IRF1/CD274/TNFAIP8L2/CD1D/TNFSF8/ARG1/VTCN1/SDC4/RIPK2/PELI1/FADD/TNFRSF14/ZC3H12A/ZBTB7B/IL1RL2/FOXJ1/PIK3R6/MDK/IL6ST/NCK2/PRELID1/VAV1/DNAJA3/AKT1/MIR21/YES1/…
GOMF_PHOSPHATASE_ACTIVITY	GOMF_PHOSPHATASE_ACTIVITY	231	-0.279577937174619	-1.4939891378525	0.00100283860331704	0.0082456987371019	0.00570864545687523	3076	tags=22%, list=12%, signal=20%	NT5M/INPPL1/DUSP1/PTPRK/PTPRH/BPNT1/PPP1R3E/FIG4/PHLPP2/ALPL/INPP5K/PTPN4/INPP4A/DUSP28/PPM1F/DUSP26/ENPP1/DUSP19/NT5C2/PTPRA/PON3/PTPN11/FBP2/PPM1M/PTPRM/DUSP3/ATP1A2/PPM1A/PPP2R5A/CDC14B/PTPN14/DUSP4/PTPN3/PTK2/PTPRD/LPIN3/INPP4B/PPP2CB/PPP1R3C/INPP5A/NT5DC3/PTPN13/PTPRQ/PPM1K/PPM1H/PPM1B/PTPRB/PTPN21/PDP1/PTPN5/CAMK2G
GOMF_RNA_POLYMERASE_ACTIVITY	GOMF_RNA_POLYMERASE_ACTIVITY	31	0.538490458594399	1.87434817993644	0.00100645836720436	0.00825517873982695	0.00571520863317027	3022	tags=39%, list=12%, signal=34%	POLR2H/POLR3A/POLR1C/POLR3C/POLR2L/POLR1D/POLR2I/POLR1B/POLR2K/POLR2A/TRNT1/POLR2F
GOBP_REGULATION_OF_LEUKOCYTE_MEDIATED_IMMUNITY	GOBP_REGULATION_OF_LEUKOCYTE_MEDIATED_IMMUNITY	226	0.296653137339005	1.53145221946535	0.0010058754553399	0.00825517873982695	0.00571520863317027	3282	tags=23%, list=13%, signal=20%	BCL6/IL4R/ADORA2B/IL6/TNFSF13/IL1R1/HAVCR2/HSPD1/FZD5/BCR/MAVS/CXCL6/DDX21/MAD2L2/JAK3/IL20RB/ULBP1/ICAM1/LYN/FCGR1A/NOD2/SMAD7/FGR/RAET1G/CRK/CD1D/STX4/ARG1/CD177/ULBP3/CD40/FADD/FBXO38/ARID5A/CLCF1/SLC15A4/TYROBP/FOXJ1/PIK3R6/VAV1/ADGRE2/NOS2/STXBP2/IL13RA2/SASH3/F2RL1/PARP3/ITGB2/THOC1/RAC2/PTPRC/MALT1
GOCC_INTERCALATED_DISC	GOCC_INTERCALATED_DISC	49	-0.452493386107661	-1.85766427105897	0.00102658509813589	0.00840995601202389	0.00582236372092275	3632	tags=39%, list=14%, signal=33%	SCN2A/NRAP/PIK3CA/YWHAH/DSP/FXYD1/OBSL1/GJC1/JUP/DSG2/ATP1A2/VCL/ATP1B1/SLC8A1/CTNNA3/DES/SCN4B/PGM5/CDH2
GOBP_BIOLOGICAL_PROCESS_INVOLVED_IN_INTERACTION_WITH_SYMBIONT	GOBP_BIOLOGICAL_PROCESS_INVOLVED_IN_INTERACTION_WITH_SYMBIONT	103	0.370421178612165	1.68803715671461	0.00104935546607353	0.00858598549441339	0.00594423209581224	3953	tags=32%, list=15%, signal=27%	PTX3/RAB29/ZDHHC9/APOL1/GAPDH/FN1/TREM1/STOM/CDC42/HMGA2/MYD88/HSPD1/CXCL6/CCNK/NOD2/SAP30BP/GPX1/SAP30/ARG1/ROMO1/ZFYVE1/TAF11/ZNF502/HSPA8/ZC3H12A/RAB9A/CHD1/F2RL1/EEF1A1/DDX56/HDAC1/ZDHHC20/SMARCA4
GOMF_DEMETHYLASE_ACTIVITY	GOMF_DEMETHYLASE_ACTIVITY	36	0.499469263520649	1.81354933392257	0.00105085180003811	0.00858773027796712	0.00594544004082998	6958	tags=50%, list=27%, signal=37%	KDM7A/ALKBH1/ALKBH2/KDM2A/KDM6B/KDM5B/KDM1B/MMACHC/UTY/KDM5D/JMJD6/KDM1A/PHF8/KDM4B/ALKBH3/ALKBH5/KDM4D/RSBN1
GOBP_POSITIVE_REGULATION_OF_ENDOPLASMIC_RETICULUM_UNFOLDED_PROTEIN_RESPONSE	GOBP_POSITIVE_REGULATION_OF_ENDOPLASMIC_RETICULUM_UNFOLDED_PROTEIN_RESPONSE	12	0.7006841773967	1.89851621616995	0.00105250150960463	0.00859072268754119	0.00594751173976839	991	tags=42%, list=4%, signal=40%	PTPN2/ERN1/PTPN1/XBP1/BCL2L11
GOCC_RUFFLE_MEMBRANE	GOCC_RUFFLE_MEMBRANE	95	-0.358888023943323	-1.64732421132168	0.00105550465234103	0.00860290273808645	0.00595594420770429	3519	tags=33%, list=14%, signal=28%	PDE9A/PLCG1/TIAM1/PACSIN1/TLN1/ITGAV/PSD/INPP5K/EZR/FAM107A/ARHGEF4/APC/MYO1C/RASGRP2/CORO1C/AIF1L/ERBB2/PLEKHA1/DLC1/C2CD5/PLCG2/FGD5/SH2D3C/EPS8L2/MYO6/CLASP2/TPM1/FERMT1/CDKL5/PSD3/EPB41L5
GOMF_TRANSCRIPTION_COREPRESSOR_ACTIVITY	GOMF_TRANSCRIPTION_COREPRESSOR_ACTIVITY	179	0.312696705997201	1.56807829455465	0.00105725806628026	0.00860290273808645	0.00595594420770429	2992	tags=23%, list=12%, signal=21%	TLE6/YEATS2/SIAH2/HSBP1L1/RYBP/PRMT5/ENO1/BCL3/HMGA2/TLE2/DAXX/HDGF/URI1/TLE3/KDM5B/ZMYND8/TDP2/PA2G4/BASP1/SIN3A/CCAR1/TRIM22/SETD5/SAP30/WWTR1/EZH2/COPS2/ARID5A/HIPK2/NRIP1/YAF2/NOC2L/C18orf25/SUFU/PARP9/RLIM/PFDN5/APEX1/TFAP2A/UXT/TRIB3/CHD4
GOBP_PROTEASOMAL_PROTEIN_CATABOLIC_PROCESS	GOBP_PROTEASOMAL_PROTEIN_CATABOLIC_PROCESS	498	0.250379041362588	1.41209766501648	0.00105784983616393	0.00860290273808645	0.00595594420770429	3929	tags=23%, list=15%, signal=20%	CANX/CDK2/RNF19B/SIAH2/HSPA5/RHOBTB3/RNF175/PSMB8/DNAJB9/CSNK1A1/KCTD17/TRIM9/UBE2D3/VHL/RYBP/RNF10/RFFL/NUDT15/TRIB1/EDEM2/UBE2J1/XBP1/KCTD2/DAB2/SEL1L/MAEA/PSMD11/WAC/RNF4/CLU/UBE2B/DDIT3/RNFT1/BFAR/NGLY1/TRIP12/PSMA3/AXIN2/UBXN7/DERL2/SMARCC1/IL33/PSMA1/FEM1B/SDF2L1/SMAD7/HSP90AB1/NEDD4L/AURKA/PSMD4/KIF14/PSMA4/CSNK1E/UBE2D1/GPX1/PSMA6/PSMD12/PSMB10/FBXO48/XPO1/WWTR1/UBXN4/TMEM67/SMURF2/PELI1/…
GOBP_CELLULAR_RESPONSE_TO_PEPTIDE	GOBP_CELLULAR_RESPONSE_TO_PEPTIDE	337	-0.259615779766665	-1.45920421245174	0.00105955694953449	0.00860632847479894	0.00595831590680993	3908	tags=26%, list=15%, signal=22%	MBD5/GSK3B/OSBPL8/CAPN10/SCNN1D/PIK3CA/BGLAP/INHBB/RAF1/OGT/SLC2A4/ADRB2/GJB2/BAIAP2/CAMK2A/PDK2/TLR4/PIK3C2A/INSR/HDAC9/WDTC1/GPR21/ANO1/MAP1B/INPP5K/MZB1/ROCK1/CD36/HDAC5/AGTR1/GKAP1/ENPP1/NCOA2/MIR140/CPEB1/VIM/KLF11/PCSK9/MIR143/MYO1C/PTPRA/NR4A3/LEPROTL1/PRKAR1A/BACE1/PTPN11/IGF1/SMPD3/PRNP/CACNA2D1/EDN1/MAPK1/ZNF106/NR4A2/MGARP/RARRES2/C2CD5/PPARG/AGTR2/ATP2B1/SCNN1B/GAB1/TBC1D4/JAK2/PLCB1/…
GOCC_PRONUCLEUS	GOCC_PRONUCLEUS	11	0.727236490888704	1.92995851549809	0.00108614159929312	0.00879190360460486	0.00608679290499432	4573	tags=64%, list=18%, signal=52%	SLC2A1/TET3/AKAP8/AURKA/EZH2/METTL23/CCNA2
GOBP_DNA_DAMAGE_RESPONSE_SIGNAL_TRANSDUCTION_RESULTING_IN_TRANSCRIPTION	GOBP_DNA_DAMAGE_RESPONSE_SIGNAL_TRANSDUCTION_RESULTING_IN_TRANSCRIPTION	19	0.608128628382195	1.87384841030938	0.00108787617180783	0.00879190360460486	0.00608679290499432	2561	tags=42%, list=10%, signal=38%	SP100/CHEK2/CDKN1A/RPS27L/MAD2L2/MUC1/HIPK2/RPL26
GOMF_MISFOLDED_PROTEIN_BINDING	GOMF_MISFOLDED_PROTEIN_BINDING	19	0.607167697403083	1.87088745944539	0.00108787617180783	0.00879190360460486	0.00608679290499432	2950	tags=53%, list=11%, signal=47%	HSPA5/DNAJB9/CLU/DNAJB11/DERL2/SDF2L1/DERL1/DNAJC3/DERL3/EDEM1
GOBP_RECEPTOR_LOCALIZATION_TO_SYNAPSE	GOBP_RECEPTOR_LOCALIZATION_TO_SYNAPSE	55	-0.424646679453242	-1.76533563409307	0.00108897177472246	0.00879190360460486	0.00608679290499432	5275	tags=42%, list=20%, signal=33%	DBN1/VPS35/NETO1/CACNG4/SHISA6/RAB11A/NSG1/OGT/NLGN1/GPC6/DAG1/KIF17/GRIP1/ERBB4/ERBB2/KIF5B/CLSTN1/RELN/C1QL3/GRIP2/STX7/NPTN/LGI1
GOBP_BONE_MINERALIZATION	GOBP_BONE_MINERALIZATION	111	-0.342537383752771	-1.62605607635031	0.00108428543152058	0.00879190360460486	0.00608679290499432	3132	tags=32%, list=12%, signal=29%	ADRB2/KL/FBN2/PRICKLE1/FGFR3/CER1/ALPL/SBDS/ACVR2A/CCL3/ENPP1/OSR2/BMP4/ANO6/BMPR1B/IGF1/SMPD3/BMP7/GREM1/ATP2B1/WNT11/PKDCC/RSPO2/FGFR2/OSR1/SLC8A1/GPC3/CLEC3B/ROR2/TMEM119/MEF2C/ZBTB40/ASPN/COL1A2/BMP6/ZMPSTE24
GOBP_CARBOHYDRATE_TRANSPORT	GOBP_CARBOHYDRATE_TRANSPORT	136	-0.318981333112847	-1.55590734404689	0.00109102644352559	0.0087978795018274	0.00609093012606167	3952	tags=28%, list=15%, signal=24%	ARPP19/OSBPL8/PRKAG2/CAPN10/RFT1/SLC1A2/SLC35B4/MEF2A/SLC2A4/SLC23A2/TMEM144/SLC5A4/INSR/SLC2A12/INPP5K/EZR/SLC26A5/SLC2A10/ENPP1/MIR143/NR4A3/PTPN11/SLC35D1/SLC17A5/IGF1/SMPD3/EDN1/C2CD5/C3/AQP7/PID1/ACE/ITLN1/SORT1/GPC3/SLC35A3/ADIPOQ/SGCB
GOBP_POSITIVE_REGULATION_OF_ENDOTHELIAL_CELL_MIGRATION	GOBP_POSITIVE_REGULATION_OF_ENDOTHELIAL_CELL_MIGRATION	112	-0.344711087447589	-1.64008233023266	0.00109295763668186	0.00880284652504418	0.00609436888551974	3352	tags=30%, list=13%, signal=27%	PLCG1/PIK3CG/SASH1/HSPB1/FGF2/SEMA5A/FGF16/PIK3C2A/RRAS/HDAC9/EMC10/AKT3/WNT5A/HMGB1/GATA2/MIR143/RHOJ/EDN1/FGF18/PDGFB/ADGRA2/FUT1/ROCK2/MIR10A/FLT4/TEK/SMOC2/KDR/SPARC/NOS3/ANXA3/ANGPT1/PLK2/GPLD1
GOBP_POSITIVE_REGULATION_OF_INTERLEUKIN_1_BETA_PRODUCTION	GOBP_POSITIVE_REGULATION_OF_INTERLEUKIN_1_BETA_PRODUCTION	53	0.452206178761483	1.80389045095528	0.00109529806608406	0.0088110936974767	0.00610007855124245	4952	tags=45%, list=19%, signal=37%	STAT3/PANX1/ORM2/IL6/RELA/LILRA5/IFI16/MYD88/FZD5/NLRC4/NOD2/RIPK2/SMAD3/TYROBP/APP/F2RL1/EGR1/MALT1/CASP8/NLRP12/CLEC7A/USP50/TMEM106A/ORM1
GOCC_POSTSYNAPTIC_ENDOSOME	GOCC_POSTSYNAPTIC_ENDOSOME	13	-0.678461983532618	-1.94831338814622	0.00110855998062669	0.00887265107636484	0.00614269583117602	3686	tags=62%, list=14%, signal=53%	RAB11A/NSG1/PICK1/RAB4A/SH3GL3/CLSTN1/ZDHHC2/AKAP5
GOMF_PHOSPHOLIPASE_C_ACTIVITY	GOMF_PHOSPHOLIPASE_C_ACTIVITY	25	-0.55366833309815	-1.94076403447739	0.00110683093150953	0.00887265107636484	0.00614269583117602	4925	tags=56%, list=19%, signal=45%	CCR5/PLCH1/PLCB2/PLCH2/F2RL2/PLCG1/GDPD5/CHRM3/PLCD1/PLCD3/PLCG2/PLCB1/PLCL1/PLCB4
GOCC_PRERIBOSOME_LARGE_SUBUNIT_PRECURSOR	GOCC_PRERIBOSOME_LARGE_SUBUNIT_PRECURSOR	18	0.618824427438453	1.88483548271898	0.0011085009559795	0.00887265107636484	0.00614269583117602	6996	tags=67%, list=27%, signal=49%	MAK16/WDR74/MRTO4/RPF1/NOC2L/WDR12/RRS1/PES1/NIP7/MDN1/ZNF622/NSA2
GOBP_SARCOMERE_ORGANIZATION	GOBP_SARCOMERE_ORGANIZATION	45	-0.453828915502694	-1.82957987499617	0.0011122298301315	0.00887265107636484	0.00614269583117602	5457	tags=47%, list=21%, signal=37%	KRT19/MIR1-1/SYNPO2L/TCAP/MYH6/LMOD2/SRF/MYOM2/MYOZ1/CASQ1/TNNT2/FHOD3/PLEC/PRKAR1A/TTN/EDN1/ACTN2/CSRP1/LDB3/TPM1/CFL2
GOBP_ENDOCARDIAL_CUSHION_DEVELOPMENT	GOBP_ENDOCARDIAL_CUSHION_DEVELOPMENT	51	-0.436302870673137	-1.79139786982029	0.00110971347304975	0.00887265107636484	0.00614269583117602	3384	tags=37%, list=13%, signal=32%	ROBO1/ISL1/JAG1/RBM24/TMEM100/ACVRL1/TBX5/APC/SMAD4/BMP4/HEY1/BMP7/SMAD2/NOTCH1/APLNR/ERBB3/TGFB2/NOS3/HEY2
GOBP_MITOTIC_SISTER_CHROMATID_SEGREGATION	GOBP_MITOTIC_SISTER_CHROMATID_SEGREGATION	177	0.31565520857061	1.58279927553409	0.00111150978309164	0.00887265107636484	0.00614269583117602	5617	tags=35%, list=22%, signal=28%	CHEK2/CHMP4B/ESPL1/KIF4A/RACGAP1/SEH1L/BUB3/CDK5RAP2/MAD2L2/SPC25/AKAP8/MYBL2/KIF14/CHMP4A/AURKB/CHMP4C/NUDC/FBXO5/RAN/DRG1/BIRC5/BUB1B/KIF3B/SPC24/KIF2C/RRS1/SPDL1/NCAPH/SPAG5/MAD2L1/SPICE1/ZW10/HNRNPU/AKAP8L/PINX1/KIF18B/MIS12/WAPL/CDK1/KIFC1/BECN1/PSRC1/DLGAP5/CCSAP/CDC20/MISP/ZWINT/NCAPG/INO80/CHMP7/CEP55/TTK/NUF2/LCMT1/KIF4B/ANAPC11/HSPA1B/POLDIP2/EML3/INCENP/KIF11/ANAPC15
GOBP_LOCOMOTORY_BEHAVIOR	GOBP_LOCOMOTORY_BEHAVIOR	166	-0.302299892230335	-1.53276391192423	0.00110877250705965	0.00887265107636484	0.00614269583117602	5225	tags=35%, list=20%, signal=28%	GAD1/VPS35/CNTN2/SOD1/MEIS1/ALK/ABHD12/ANKH/SLC6A3/EFNB3/PPP3CB/ID2/NCOR1/SNCA/PPP1R1B/STRN/HEXA/TAL1/SLITRK6/HPGDS/GNG7/NAGLU/ASTN1/FIG4/OXR1/MCOLN3/IDO1/CACNB4/DMRT3/OPRK1/PREX2/ALDH1A3/VPS13A/ABCA2/KCND2/DAB1/NCOA2/APBA1/CIART/ATP1A2/NR4A2/ZDHHC8/DPP4/CDH23/AGTPBP1/LGI4/TUBA1A/FZD4/RELN/NPY1R/FGF12/ADCY5/UCHL1/CNTN1/DDHD2/NEGR1/LRRK2/ZMPSTE24
[truncated: 796 more rows]
