# Supplementary material for: Identification of novel lipid metabolism-related biomarkers of aortic dissection by integrating single-cell RNA sequencing analysis and machine learning algorithms
Source: Front Immunol. 2025 Oct 30;16:1681989. doi: 10.3389/fimmu.2025.1681989 (PMC12611683; doi:10.3389/fimmu.2025.1681989)
Supplement: Supplementary file 1 [file DataSheet1.zip › Supplementary Files1-14/Supplementary File14.csv]

p_val	avg_log2FC	pct.1	pct.2	p_val_adj	cluster	gene	ENTREZID
0	2.82628349436154	1	0.565	0	PLIN2_high	PLIN2	123
0	1.90747056208617	0.588	0.339	0	PLIN2_high	SPP1	6696
0	1.35238108849281	0.694	0.385	0	PLIN2_high	FABP5	2171
0	1.14295606022106	0.861	0.552	0	PLIN2_high	PHLDA1	22822
0	1.0696757877379	0.341	0.188	0	PLIN2_high	CXCL5	6374
0	1.00875251256344	0.815	0.619	0	PLIN2_high	HSPA1A	3303
0	0.933981327615425	0.734	0.505	0	PLIN2_high	CCL20	6364
0	0.922480931491885	0.363	0.187	0	PLIN2_high	APOE	348
0	0.883357188322176	0.717	0.478	0	PLIN2_high	DNAJB1	3337
0	0.881564769952719	0.857	0.64	0	PLIN2_high	CCL3	6348
0	0.859771365408743	0.777	0.559	0	PLIN2_high	IFI30	10437
0	0.847837948941735	0.66	0.444	0	PLIN2_high	HSPA1B	3304
0	0.847675798798317	0.926	0.731	0	PLIN2_high	CXCL3	2921
0	0.835227192964856	0.37	0.164	0	PLIN2_high	APOC1	341
0	0.821962625156702	0.377	0.164	0	PLIN2_high	BAG3	9531
0	0.817029560407351	0.949	0.831	0	PLIN2_high	GAPDH	2597
0	0.808344014178485	0.945	0.793	0	PLIN2_high	CXCL2	2920
0	0.774156548130114	0.677	0.509	0	PLIN2_high	G0S2	50486
0	0.750745792052085	0.957	0.833	0	PLIN2_high	S100A10	6281
0	0.748434397120411	0.965	0.906	0	PLIN2_high	FTH1	2495
0	0.745104913201493	0.996	0.955	0	PLIN2_high	VIM	7431
0	0.731388848916623	0.892	0.701	0	PLIN2_high	CSTB	1476
0	0.719184504746214	0.469	0.314	0	PLIN2_high	CXCL1	2919
0	0.709231321401858	0.799	0.525	0	PLIN2_high	MIF	4282
0	0.707842402077138	0.631	0.436	0	PLIN2_high	CCL3L1	6349
0	0.702190735871597	0.928	0.767	0	PLIN2_high	CTSD	1509
0	0.70158966699798	0.747	0.506	0	PLIN2_high	FN1	2335
0	0.658054812276956	0.387	0.167	0	PLIN2_high	ANGPTL4	51129
0	0.628922342458935	0.899	0.677	0	PLIN2_high	CTSL	1514
0	0.628309252844347	0.96	0.874	0	PLIN2_high	HSP90AA1	3320
0	0.616958962366548	0.708	0.386	0	PLIN2_high	TUBA1C	84790
0	0.614612517739052	0.831	0.705	0	PLIN2_high	CCL4	6351
0	0.595383167391343	0.425	0.185	0	PLIN2_high	PHLDA2	7262
0	0.578458756403007	0.951	0.831	0	PLIN2_high	SH3BGRL3	83442
0	0.574798815742536	0.972	0.867	0	PLIN2_high	S100A6	6277
0	0.570572295281335	0.998	0.984	0	PLIN2_high	FTL	2512
0	0.562171257292256	0.975	0.859	0	PLIN2_high	BTG1	694
0	0.560618295198559	0.797	0.538	0	PLIN2_high	SQSTM1	8878
0	0.548406304340977	0.771	0.606	0	PLIN2_high	CCL4L2	9560
0	0.546817310750384	0.731	0.51	0	PLIN2_high	LMNA	4000
0	0.536385513735664	0.665	0.412	0	PLIN2_high	C15orf48	84419
0	0.52805756872262	0.941	0.806	0	PLIN2_high	LGALS1	3956
0	0.525058172087628	0.575	0.351	0	PLIN2_high	HSPH1	10808
0	0.524592849420495	0.862	0.626	0	PLIN2_high	CD68	968
0	0.50774115007103	0.875	0.663	0	PLIN2_high	LGALS3	3958
0	0.506779584750285	0.972	0.872	0	PLIN2_high	SOD2	6648
0	0.503886722873155	0.961	0.832	0	PLIN2_high	CXCL8	3576
0	0.502604812882868	0.711	0.413	0	PLIN2_high	MMP19	4327
0	0.484645354670017	0.983	0.918	0	PLIN2_high	S100A11	6282
0	0.484419467308481	0.918	0.787	0	PLIN2_high	TIMP1	7076
0	0.484117470962727	0.803	0.58	0	PLIN2_high	EIF4A1	1973
0	0.475360689325703	0.666	0.436	0	PLIN2_high	RGCC	28984
0	0.469197871778696	0.62	0.436	0	PLIN2_high	ATP6V0C	527
0	0.460154414437705	0.947	0.765	0	PLIN2_high	CEBPB	1051
0	0.444676397681979	0.99	0.924	0	PLIN2_high	NFKBIA	4792
0	0.44131735757228	0.65	0.409	0	PLIN2_high	HSPE1	3336
0	0.439975369807931	0.869	0.741	0	PLIN2_high	CTSZ	1522
0	0.433857325101862	0.918	0.796	0	PLIN2_high	HSP90AB1	3326
0	0.433843332038091	0.971	0.889	0	PLIN2_high	UBC	7316
0	0.433489770795759	0.954	0.814	0	PLIN2_high	IER3	8870
0	0.433119921338597	0.221	0.091	0	PLIN2_high	BNIP3	664
0	0.419957188324547	0.254	0.118	0	PLIN2_high	RCAN1	1827
0	0.403433130661979	0.646	0.426	0	PLIN2_high	TNF	7124
0	0.402891516653505	0.397	0.186	0	PLIN2_high	GPNMB	10457
0	0.393994768545621	0.974	0.894	0	PLIN2_high	CTSB	1508
0	0.383728929474506	0.935	0.766	0	PLIN2_high	BCL2A1	597
0	0.381862376537374	0.788	0.526	0	PLIN2_high	UPP1	7378
0	0.381210572892372	0.933	0.805	0	PLIN2_high	IL1B	3553
0	0.378493145317026	0.573	0.336	0	PLIN2_high	MARCO	8685
0	0.375071212311906	0.708	0.472	0	PLIN2_high	THBD	7056
0	0.371674397880029	0.85	0.627	0	PLIN2_high	ATP6V1F	9296
0	0.362218273771633	0.295	0.145	0	PLIN2_high	SERPINE1	5054
0	0.35901778655879	0.611	0.419	0	PLIN2_high	CRIP1	1396
0	0.353692002508372	0.36	0.18	0	PLIN2_high	ACP5	54
0	0.349021881689286	0.645	0.441	0	PLIN2_high	HSPD1	3329
0	0.348609248676914	0.959	0.811	0	PLIN2_high	PPP1R15A	23645
0	0.347943675304386	0.867	0.717	0	PLIN2_high	ENO1	2023
0	0.338610488293405	0.422	0.254	0	PLIN2_high	FBP1	2203
0	0.336101375916554	0.53	0.334	0	PLIN2_high	PSMA6	5687
0	0.334722605461322	0.784	0.554	0	PLIN2_high	FLNA	2316
0	0.333827289774801	0.459	0.232	0	PLIN2_high	SERTAD1	29950
0	0.331061815255802	0.285	0.148	0	PLIN2_high	FAM162A	26355
0	0.329747331546018	0.853	0.652	0	PLIN2_high	UBB	7314
0	0.328877898517924	0.683	0.457	0	PLIN2_high	P4HB	5034
0	0.327545318811648	0.209	0.071	0	PLIN2_high	GCHFR	2644
0	0.325760261862373	0.887	0.69	0	PLIN2_high	GNG5	2787
0	0.313991395399073	0.534	0.335	0	PLIN2_high	ME2	4200
0	0.313296656075433	0.289	0.148	0	PLIN2_high	ZFAND2A	90637
0	0.311145574314073	0.479	0.315	0	PLIN2_high	ATP5MC3	518
0	0.310360221564032	0.614	0.435	0	PLIN2_high	LGMN	5641
0	0.307359052737651	0.665	0.462	0	PLIN2_high	BLVRB	645
0	0.302977919016393	0.936	0.822	0	PLIN2_high	YBX1	4904
0	0.301989573548377	0.892	0.71	0	PLIN2_high	BRI3	25798
0	0.300905886797604	0.993	0.955	0	PLIN2_high	SAT1	6303
0	0.300515828330393	0.653	0.441	0	PLIN2_high	EIF4A3	9775
0	0.299981120386435	0.83	0.605	0	PLIN2_high	PCBP1	5093
0	0.297827244719888	0.967	0.877	0	PLIN2_high	PNRC1	10957
0	0.293671931366255	0.971	0.876	0	PLIN2_high	OAZ1	4946
0	0.291462639689733	0.905	0.729	0	PLIN2_high	EMP3	2014
0	0.288798777156593	0.519	0.289	0	PLIN2_high	PDE4DIP	9659
0	0.288138124549106	0.591	0.339	0	PLIN2_high	CCRL2	9034
0	0.284675095694219	0.765	0.538	0	PLIN2_high	PIM3	415116
0	0.284276986318196	0.303	0.109	0	PLIN2_high	PPARG	5468
0	0.283606834204784	0.624	0.412	0	PLIN2_high	PGAM1	5223
0	0.282262661125231	0.566	0.349	0	PLIN2_high	PPP1R14B	26472
0	0.281398332974855	0.367	0.191	0	PLIN2_high	HS3ST1	9957
0	0.281247884251052	0.84	0.635	0	PLIN2_high	MAFB	9935
0	0.281091079007421	0.31	0.156	0	PLIN2_high	CKS2	1164
0	0.279906729860798	0.869	0.665	0	PLIN2_high	GPX4	2879
0	0.279888253854663	0.518	0.302	0	PLIN2_high	SDC2	6383
0	0.278789767503003	0.746	0.562	0	PLIN2_high	PRDX1	5052
0	0.278676347005804	0.177	0.067	0	PLIN2_high	NT5E	4907
0	0.271893842967616	0.631	0.378	0	PLIN2_high	ENG	2022
0	0.265113117374174	0.704	0.485	0	PLIN2_high	RPS27L	51065
0	0.263888099389735	0.565	0.339	0	PLIN2_high	POLD4	57804
0	0.262530114227407	0.598	0.349	0	PLIN2_high	TUBB4B	10383
0	0.261105988224622	0.454	0.264	0	PLIN2_high	MIR155HG	114614
0	0.261027284654504	0.453	0.232	0	PLIN2_high	ST14	6768
0	0.259701274614672	0.887	0.72	0	PLIN2_high	PKM	5315
0	0.259594441114928	0.44	0.255	0	PLIN2_high	CIAO2B	51647
0	0.259139452837471	0.367	0.192	0	PLIN2_high	OASL	8638
0	0.255491889890962	0.668	0.428	0	PLIN2_high	HMGA1	3159
0	0.252387081228859	0.566	0.347	0	PLIN2_high	EIF4E	1977
0	0.24820244976465	0.763	0.539	0	PLIN2_high	CDV3	55573
0	0.247452524714368	0.306	0.162	0	PLIN2_high	MYC	4609
0	0.24593100973908	0.739	0.493	0	PLIN2_high	SLC11A1	6556
0	0.245093404205813	0.925	0.787	0	PLIN2_high	CLIC1	1192
0	0.242532843430681	0.595	0.358	0	PLIN2_high	RHEB	6009
0	0.241674132651304	0.869	0.672	0	PLIN2_high	TYMP	1890
0	0.240717859437449	0.65	0.39	0	PLIN2_high	LUCAT1	100505994
0	0.239860485076877	0.641	0.426	0	PLIN2_high	SRSF9	8683
0	0.237585356828673	0.962	0.871	0	PLIN2_high	SERF2	10169
0	0.235956655999054	0.78	0.559	0	PLIN2_high	DNAJA1	3301
0	0.23181133821908	0.766	0.552	0	PLIN2_high	ATP6V1G1	9550
0	0.228058271021068	0.805	0.589	0	PLIN2_high	GSTO1	9446
0	0.227120057653396	0.322	0.17	0	PLIN2_high	RAB5IF	55969
0	0.226933502204168	0.545	0.351	0	PLIN2_high	DDIT4	54541
0	0.226386110268095	0.641	0.401	0	PLIN2_high	PDXK	8566
0	0.224965483868041	0.523	0.329	0	PLIN2_high	CITED2	10370
0	0.219260432884443	0.467	0.263	0	PLIN2_high	C1orf122	127687
0	0.218628463068841	0.468	0.294	0	PLIN2_high	SELENOH	280636
0	0.214895955672142	0.601	0.389	0	PLIN2_high	GLIPR2	152007
0	0.21445837721527	0.42	0.215	0	PLIN2_high	SDC4	6385
0	0.213996902997432	0.746	0.551	0	PLIN2_high	AP2S1	1175
0	0.213421504808069	0.586	0.372	0	PLIN2_high	PNP	4860
0	0.210045929859	0.839	0.647	0	PLIN2_high	TSPO	706
0	0.209303236739535	0.636	0.43	0	PLIN2_high	VDAC1	7416
0	0.206077005919974	0.27	0.129	0	PLIN2_high	FLNB	2317
0	0.205560321629853	0.981	0.905	0	PLIN2_high	TYROBP	7305
0	0.204399178653946	0.476	0.296	0	PLIN2_high	TRAPPC5	126003
0	0.197316986918696	0.305	0.149	0	PLIN2_high	VIM-AS1	100507347
0	0.195677225803771	0.544	0.352	0	PLIN2_high	MGST3	4259
0	0.193197858628143	0.706	0.481	0	PLIN2_high	MAFF	23764
0	0.190988466168183	0.695	0.467	0	PLIN2_high	CIB1	10519
0	0.190449176074432	0.653	0.43	0	PLIN2_high	ZNF706	51123
0	0.18770662940718	0.789	0.581	0	PLIN2_high	COX5B	1329
0	0.184260581330332	0.711	0.492	0	PLIN2_high	ARHGDIA	396
0	0.184032396984005	0.587	0.379	0	PLIN2_high	VDAC2	7417
0	0.182317612049696	0.341	0.174	0	PLIN2_high	FKBP4	2288
0	0.17975738836649	0.615	0.391	0	PLIN2_high	PLK3	1263
0	0.1792020142716	0.243	0.113	0	PLIN2_high	IL10RB-DT	100288432
0	0.177739836325551	0.189	0.07	0	PLIN2_high	MRAS	22808
0	0.176841741112286	0.786	0.563	0	PLIN2_high	MGAT1	4245
0	0.176718229494564	0.496	0.302	0	PLIN2_high	GADD45GIP1	90480
0	0.176369430913491	0.467	0.279	0	PLIN2_high	ADRM1	11047
0	0.175813439529936	0.646	0.419	0	PLIN2_high	RBM8A	9939
0	0.174220695302295	0.319	0.153	0	PLIN2_high	NOCT	25819
0	0.173186883114331	0.523	0.335	0	PLIN2_high	MYDGF	56005
0	0.172364385416603	0.465	0.251	0	PLIN2_high	P2RX4	5025
0	0.171876460211334	0.407	0.235	0	PLIN2_high	EIF4EBP1	1978
0	0.171515104892765	0.723	0.484	0	PLIN2_high	ANPEP	290
0	0.169478190229187	0.685	0.473	0	PLIN2_high	HSBP1	3281
0	0.169397085935707	0.501	0.307	0	PLIN2_high	CCT4	10575
0	0.16755317752134	0.519	0.332	0	PLIN2_high	CCT5	22948
0	0.166462428421623	0.595	0.392	0	PLIN2_high	RAD23A	5886
0	0.165975327952141	0.559	0.357	0	PLIN2_high	UQCRC1	7384
0	0.165927424480499	0.247	0.116	0	PLIN2_high	TOMM40	10452
0	0.164905630820998	0.595	0.393	0	PLIN2_high	PRELID1	27166
0	0.162681412839751	0.471	0.286	0	PLIN2_high	SLC31A2	1318
0	0.162339645477191	0.609	0.397	0	PLIN2_high	RNF181	51255
0	0.161189733210957	0.36	0.192	0	PLIN2_high	ANKRD28	23243
0	0.159418150614692	0.445	0.26	0	PLIN2_high	PDCD5	9141
0	0.159128213769837	0.48	0.285	0	PLIN2_high	TCP1	6950
0	0.15657894525779	0.42	0.241	0	PLIN2_high	LRRC59	55379
0	0.15605794077742	0.469	0.284	0	PLIN2_high	ADAM17	6868
0	0.155081451472699	0.405	0.224	0	PLIN2_high	STIP1	10963
0	0.154326398241753	0.521	0.321	0	PLIN2_high	TXNDC17	84817
0	0.153558151847267	0.481	0.287	0	PLIN2_high	VKORC1	79001
0	0.152490547659279	0.443	0.268	0	PLIN2_high	ETFB	2109
0	0.151877404649969	0.373	0.213	0	PLIN2_high	COX20	116228
0	0.150778162900922	0.448	0.268	0	PLIN2_high	ECH1	1891
0	0.149541831475726	0.472	0.289	0	PLIN2_high	DDT	1652
0	0.148401613502326	0.167	0.061	0	PLIN2_high	MCRIP2	84331
0	0.147894057344057	0.185	0.076	0	PLIN2_high	SCD	6319
0	0.146225781708068	0.358	0.2	0	PLIN2_high	MRPL18	29074
0	0.145079277483344	0.575	0.378	0	PLIN2_high	GPI	2821
0	0.143473618316944	0.351	0.192	0	PLIN2_high	AGPAT2	10555
0	0.139771560957826	0.322	0.165	0	PLIN2_high	CXXC5	51523
0	0.135692440709779	0.512	0.305	0	PLIN2_high	RAB13	5872
0	0.13554079493252	0.604	0.384	0	PLIN2_high	ABL2	27
0	0.133525891826025	0.376	0.216	0	PLIN2_high	PCBD1	5092
0	0.124492601827143	0.384	0.203	0	PLIN2_high	UBE2S	27338
0	0.124454132195837	0.397	0.23	0	PLIN2_high	KXD1	79036
0	0.12442878717381	0.318	0.16	0	PLIN2_high	VAT1	10493
0	0.123488029899662	0.702	0.48	0	PLIN2_high	ACADVL	37
0	0.120572341149733	0.365	0.2	0	PLIN2_high	FAM20C	56975
0	0.119327971590658	0.075	0.012	0	PLIN2_high	TM4SF19	116211
0	0.10924601777138	0.432	0.238	0	PLIN2_high	CYSTM1	84418
0	0.107964863581189	0.479	0.292	0	PLIN2_high	NRP2	8828
0	0.106877707885953	0.6	0.385	0	PLIN2_high	SMS	6611
0	-0.920361200322439	0.815	0.829	0	PLIN2_high	HLA-DRA	3122
0	-0.929844986426896	0.547	0.603	0	PLIN2_high	IFITM2	10581
0	-0.983413940113336	0.872	0.885	0	PLIN2_high	CD74	972
0	-1.12812862954075	0.713	0.711	0	PLIN2_high	HLA-DRB1	3123
0	-1.24002375897735	0.302	0.408	0	PLIN2_high	HLA-DQA1	3117
2.99452287990707e-307	0.128767834856989	0.193	0.082	1.63126633882937e-302	PLIN2_high	NIBAN2	64855
3.56838778856276e-306	0.124771314815006	0.594	0.392	1.94387924781956e-301	PLIN2_high	ATOX1	475
1.5300136145109e-304	0.176479969322044	0.388	0.231	8.33474916504815e-300	PLIN2_high	NME1	4830
3.53962138670397e-304	0.259397344748598	0.81	0.609	1.92820875040699e-299	PLIN2_high	NINJ1	4814
1.35915928027069e-303	0.240742679653571	0.491	0.323	7.40402017927459e-299	PLIN2_high	MICOS10	440574
1.95962309367227e-302	1.26654186660209	0.174	0.074	1.06750468027797e-297	PLIN2_high	FABP4	2167
3.82568907342176e-302	0.121836266286907	0.437	0.264	2.0840441227465e-297	PLIN2_high	GNPTG	84572
7.00615493556201e-302	0.13178683655382	0.517	0.326	3.8166029011474e-297	PLIN2_high	RIPK2	8767
2.93140688352565e-301	0.139446224562081	0.527	0.338	1.5968838998006e-296	PLIN2_high	TWF2	11344
4.80807382862821e-301	0.138662185885959	0.382	0.223	2.61919821814522e-296	PLIN2_high	TOMM5	401505
1.0948066061899e-300	0.188480267814671	0.418	0.257	5.96395898721946e-296	PLIN2_high	NHP2	55651
1.39859632953224e-300	0.119686078757618	0.403	0.237	7.61885350512687e-296	PLIN2_high	RPS19BP1	91582
4.19762386047966e-300	0.167480135989715	0.64	0.431	2.2866555979963e-295	PLIN2_high	UBALD2	283991
1.02796648751815e-299	0.112023523645175	0.404	0.238	5.59984744075511e-295	PLIN2_high	UBE2M	9040
1.12481468254256e-299	0.321821275576969	0.625	0.453	6.12742798315062e-295	PLIN2_high	NME2	4831
1.87303640830027e-299	0.187845399569806	0.411	0.252	1.02033658342157e-294	PLIN2_high	C1QBP	708
2.11494911740148e-299	0.129911548379218	0.43	0.26	1.15211853170446e-294	PLIN2_high	PFDN2	5202
7.37757960120542e-299	0.166402998763913	0.645	0.438	4.01893648775665e-294	PLIN2_high	BAX	581
5.52446646127327e-298	0.159622928199872	0.642	0.442	3.00945310477861e-293	PLIN2_high	ANAPC11	51529
1.88743737104643e-297	0.685449401075471	0.414	0.259	1.02818150787754e-292	PLIN2_high	MT1X	4501
4.52359688003636e-297	0.129473185578461	0.413	0.249	2.46422940039981e-292	PLIN2_high	TIMM13	26517
8.49353614112073e-297	0.139527505976165	0.371	0.214	4.62685381287552e-292	PLIN2_high	CD300A	11314
2.17968563299278e-296	0.126226087473254	0.508	0.319	1.18738374857281e-291	PLIN2_high	SCAND1	51282
4.44854489662151e-296	0.46891428315359	0.165	0.066	2.42334483243457e-291	PLIN2_high	CCL7	6354
6.15592430149779e-295	0.120120537535111	0.472	0.295	3.35343976324092e-290	PLIN2_high	MRPL41	64975
8.68181070202242e-293	0.384460663575936	0.797	0.64	4.72941637992672e-288	PLIN2_high	HSPA8	3312
1.43516932483739e-292	0.234715506179219	0.752	0.565	7.81808489705167e-288	PLIN2_high	CAPG	822
2.3722018304832e-292	0.179757671307383	0.536	0.354	1.29225694715572e-287	PLIN2_high	PHPT1	29085
2.92156296302885e-292	0.118496492672707	0.343	0.194	1.59152142410997e-287	PLIN2_high	YIF1A	10897
1.41902131948134e-291	0.221535733050739	0.966	0.874	7.73011863787462e-287	PLIN2_high	RPL8	6132
6.54264903939878e-289	0.111847445888965	0.482	0.299	3.56410806421249e-284	PLIN2_high	RALA	5898
8.17153809139575e-289	0.130757381259779	0.294	0.157	4.45144537528784e-284	PLIN2_high	EMC6	83460
1.04920582711507e-288	0.141247856370021	0.686	0.468	5.71554874320937e-284	PLIN2_high	STXBP2	6813
3.3475566524264e-288	0.206686663798179	0.203	0.093	1.82358148640928e-283	PLIN2_high	DNAJA4	55466
9.21308348257566e-288	0.113024909932547	0.333	0.186	5.01882722713309e-283	PLIN2_high	AHSA1	10598
1.0147919300853e-287	0.1014526738133	0.535	0.344	5.52807903913968e-283	PLIN2_high	LAMTOR5	10542
3.18039541098619e-287	0.196375606711776	0.692	0.5	1.73252040013473e-282	PLIN2_high	SEC61G	23480
7.26698759001278e-287	0.164345944901443	0.533	0.349	3.95869148965946e-282	PLIN2_high	LSM7	51690
3.9480575293678e-286	0.126018912451829	0.417	0.247	2.15070433912311e-281	PLIN2_high	PTGER2	5732
1.82813296852693e-285	0.147297947633751	0.593	0.392	9.95875434605045e-281	PLIN2_high	FKBP8	23770
3.06689470870534e-285	0.1679759658878	0.533	0.355	1.67069089256724e-280	PLIN2_high	CHCHD10	400916
1.95318809897621e-284	0.109595692124002	0.347	0.197	1.06399921691729e-279	PLIN2_high	ORMDL2	29095
1.44705097147991e-283	0.138792057176148	0.331	0.188	7.88281016713682e-279	PLIN2_high	NDUFA7	4701
6.0260590235172e-283	0.127641683631559	0.226	0.109	3.282695653061e-278	PLIN2_high	ASL	435
2.41522862948947e-282	0.114533006527004	0.267	0.138	1.31569579591439e-277	PLIN2_high	SPNS1	83985
9.28602942227605e-282	0.100698291044127	0.432	0.263	5.05856452778488e-277	PLIN2_high	CACYBP	27101
1.50252768183542e-281	0.133740139128152	0.559	0.364	8.18501954679846e-277	PLIN2_high	B3GNT5	84002
1.77988444706384e-281	0.143138493013686	0.202	0.092	9.69592052538028e-277	PLIN2_high	PLPP3	8613
1.49343056572326e-280	0.146752791015695	0.765	0.538	8.13546300677748e-276	PLIN2_high	OLR1	4973
1.32564067283022e-279	0.152613329174695	0.711	0.504	7.22142756524261e-275	PLIN2_high	COPE	11316
2.23891293639613e-279	0.213948223868638	0.734	0.543	1.21964782210179e-274	PLIN2_high	TXN	7295
2.24167346203361e-279	0.152326328302877	0.234	0.114	1.22115161844281e-274	PLIN2_high	MGST1	4257
6.01501559228737e-279	0.118726353210929	0.489	0.311	3.27667974389855e-274	PLIN2_high	PSMA2	5683
2.51575377567917e-278	0.139137824424891	0.351	0.202	1.37045686930123e-273	PLIN2_high	TAF9	6880
1.15617523069502e-277	0.105026812307604	0.298	0.161	6.2982645692111e-273	PLIN2_high	HGS	9146
2.13310658684756e-277	0.205528033861238	0.969	0.867	1.16200981318521e-272	PLIN2_high	ANXA5	308
2.54450157269118e-277	0.343137134602968	0.803	0.643	1.38611723172352e-272	PLIN2_high	JUN	3725
3.28644507979503e-277	0.213216184676201	0.718	0.514	1.79029095721834e-272	PLIN2_high	BZW1	9689
3.9768667911937e-277	0.113538791469007	0.31	0.171	2.16639818450277e-272	PLIN2_high	LSM12	124801
7.16158699306909e-277	0.122892824931302	0.606	0.406	3.90127451447439e-272	PLIN2_high	YWHAQ	10971
8.79467022983584e-277	0.226372308665248	0.536	0.361	4.79089660770308e-272	PLIN2_high	ATP2B1-AS1	338758
1.90702764379326e-276	0.119589264049443	0.359	0.208	1.03885330895638e-271	PLIN2_high	JOSD2	126119
2.89934334050831e-276	0.129650151694418	0.296	0.162	1.5794172847419e-271	PLIN2_high	LAGE3	8270
4.25301582500268e-276	0.296896095975461	0.158	0.064	2.31683037067021e-271	PLIN2_high	ACOD1	730249
5.09698106525797e-274	0.14380367606063	0.703	0.498	2.77658043529928e-269	PLIN2_high	NDUFA13	51079
8.28821799484932e-274	0.155471071116118	0.657	0.458	4.51500675269416e-269	PLIN2_high	CALM3	808
1.01523827156066e-273	0.231060410770717	0.119	0.039	5.5305104843267e-269	PLIN2_high	SLAMF9	89886
1.41864606260377e-273	0.121302598193988	0.568	0.379	7.72807442603406e-269	PLIN2_high	HNRNPAB	3182
1.42073661482028e-273	-0.641367497831421	0.66	0.654	7.73946270923349e-269	PLIN2_high	PTPRC	5788
1.47222736328322e-273	0.122982568526893	0.323	0.182	8.01995856148536e-269	PLIN2_high	PSMD9	5715
3.23559519716248e-273	0.258638136956441	0.672	0.509	1.76259048365426e-268	PLIN2_high	RNASEK	440400
1.35818424279967e-271	0.112137410289344	0.487	0.308	7.39870866265118e-267	PLIN2_high	MAP2K2	5605
2.28458105743572e-271	0.103826254905251	0.492	0.314	1.24452553103811e-266	PLIN2_high	RPL22L1	200916
2.61265311140842e-271	0.131450920646882	0.454	0.286	1.42324278243974e-266	PLIN2_high	TIMM8B	26521
8.94834697277468e-271	0.237716595743938	0.826	0.636	4.87461201341901e-266	PLIN2_high	ZFAND5	7763
3.10450334587233e-270	0.371946405971233	0.926	0.793	1.69117819766395e-265	PLIN2_high	ANXA1	301
5.41864840537383e-270	0.153392048485355	0.871	0.686	2.95180871882739e-265	PLIN2_high	RPS26	6231
2.26517809373656e-269	0.162714407289421	0.756	0.557	1.23395576656299e-264	PLIN2_high	PPIB	5479
3.68654092664403e-269	0.104417184052726	0.625	0.424	2.00824316978934e-264	PLIN2_high	TREM1	54210
8.1301264762189e-269	0.111006085858491	0.526	0.342	4.42888639792024e-264	PLIN2_high	NDUFC2	4718
1.2547152059388e-268	0.177715379175796	0.773	0.589	6.83506108435159e-264	PLIN2_high	NDUFB2	4708
7.20149927360874e-268	0.104798453765115	0.52	0.334	3.92301672929836e-263	PLIN2_high	DDAH2	23564
6.78746741698491e-267	0.261216450390742	0.874	0.714	3.69747287540253e-262	PLIN2_high	TPI1	7167
1.56238232406835e-266	0.239573472143504	0.658	0.475	8.51107771036233e-262	PLIN2_high	ATF3	467
1.89664529207969e-266	0.127053685326278	0.304	0.169	1.03319752286041e-261	PLIN2_high	THUMPD3-AS1	440944
7.22581044893643e-266	0.104349662995842	0.212	0.102	3.93626024205812e-261	PLIN2_high	SLC4A2	6522
2.17046746416527e-265	0.130194957479167	0.342	0.202	1.18236215110403e-260	PLIN2_high	SRM	6723
9.16868042840668e-265	0.219714195875844	0.905	0.765	4.99463866337454e-260	PLIN2_high	GLUL	2752
1.05581667297705e-264	0.103588822556291	0.308	0.173	5.7515613260425e-260	PLIN2_high	STOML2	30968
1.11146821431982e-264	0.11573379870657	0.57	0.382	6.05472309750723e-260	PLIN2_high	AURKAIP1	54998
1.69281329484011e-264	0.103625770673043	0.315	0.177	9.22160042364151e-260	PLIN2_high	RRP7A	27341
4.51200487979674e-264	0.174148660292004	0.624	0.441	2.45791465826928e-259	PLIN2_high	APRT	353
6.57461878506719e-264	0.129698155419236	0.602	0.416	3.58152358316535e-259	PLIN2_high	PSMB6	5694
1.0095570587494e-263	0.102355542450051	0.336	0.196	5.49956207753737e-259	PLIN2_high	DNPH1	10591
1.13564573777958e-263	0.104420747262456	0.387	0.231	6.18643015655426e-259	PLIN2_high	SSNA1	8636
2.02040374055901e-263	0.116251235386077	0.571	0.378	1.10061493766952e-258	PLIN2_high	UXT	8409
3.3734831359688e-263	-0.732545960222847	0.654	0.657	1.837704938319e-258	PLIN2_high	IFITM3	10410
3.71176681197152e-263	0.105154247225995	0.462	0.295	2.02198497082149e-258	PLIN2_high	TMEM147	10430
3.82149109238519e-263	-1.05200588679836	0.646	0.668	2.08175727257683e-258	PLIN2_high	HLA-DPA1	3113
4.80730579954601e-263	0.182103785023945	0.485	0.319	2.61877983430269e-258	PLIN2_high	ATP5F1D	513
3.68759940511471e-262	0.232689752939826	0.972	0.9	2.00881977593624e-257	PLIN2_high	PFN1	5216
1.28268756997306e-260	0.10323541971632	0.41	0.254	6.98744053742823e-256	PLIN2_high	RANBP1	5902
2.75876806204297e-260	0.218474485407645	0.933	0.804	1.50283890179791e-255	PLIN2_high	ANXA2	302
2.05791215424811e-259	0.12442668925182	0.268	0.145	1.12104764602666e-254	PLIN2_high	GET3	439
3.33169187503335e-259	-0.830908055348064	0.063	0.152	1.81493914892442e-254	PLIN2_high	FTH1P20	729009
1.47779735075924e-256	0.179646132810397	0.205	0.099	8.05030106826094e-252	PLIN2_high	PRKAG2-AS1	100505483
1.36517385353797e-255	0.238543322119428	0.909	0.751	7.43678456714812e-251	PLIN2_high	ZFP36L1	677
1.51393813044994e-255	0.113596429201352	0.406	0.25	8.24717796562604e-251	PLIN2_high	SNRPE	6635
1.03137923980967e-254	0.124790178864698	0.594	0.404	5.61843840886318e-250	PLIN2_high	KRTCAP2	200185
2.62777080853467e-254	0.156322820932415	0.756	0.551	1.43147814794926e-249	PLIN2_high	MAP1LC3B	81631
1.32545763893361e-252	0.183553802395319	0.233	0.119	7.22043048809082e-248	PLIN2_high	CLCF1	23529
1.64095037412893e-252	0.143137378438584	0.706	0.508	8.93907716306733e-248	PLIN2_high	ZFAS1	441951
2.52815456158201e-252	0.15143567336195	0.457	0.299	1.3772121974218e-247	PLIN2_high	ATP5PF	522
3.03369724738276e-252	0.100744711837659	0.58	0.39	1.65260657551176e-247	PLIN2_high	PSMD8	5714
4.32022114709178e-252	0.146455542996526	0.251	0.134	2.35344046987825e-247	PLIN2_high	PRXL2C	195827
3.60526409125506e-251	0.121755847407583	0.619	0.428	1.9639676137112e-246	PLIN2_high	SF3B5	83443
3.875154118802e-251	0.101659408286044	0.51	0.337	2.11099020621739e-246	PLIN2_high	TXNL4A	10907
1.08985761543996e-250	0.213635976632607	0.34	0.203	5.93699936010921e-246	PLIN2_high	TREM2	54209
3.13533090776312e-250	0.136859707461307	0.183	0.085	1.70797151200396e-245	PLIN2_high	FAM210A	125228
2.80909015815591e-248	0.108054747878087	0.724	0.508	1.53025186365543e-243	PLIN2_high	PPIF	10105
1.06763179756762e-247	0.177409413825525	0.365	0.223	5.81592421724961e-243	PLIN2_high	ARID5B	84159
1.69422878003882e-247	0.437691153898416	0.842	0.685	9.22931127926146e-243	PLIN2_high	ALDOA	226
2.87008601985162e-247	0.118122228443018	0.205	0.099	1.56347935931417e-242	PLIN2_high	ALAS1	211
2.93060699110861e-247	0.176294242472291	0.513	0.352	1.59644815840642e-242	PLIN2_high	ATP5MF	9551
9.15630683011e-247	-1.05099921296879	0.223	0.323	4.98789814570242e-242	PLIN2_high	F13A1	2162
2.05502474865407e-246	0.144238689292777	0.733	0.528	1.1194747318293e-241	PLIN2_high	GUK1	2987
9.72796234528821e-246	0.110276574383048	0.292	0.165	5.29930748759575e-241	PLIN2_high	ODC1	4953
1.01153620488296e-245	0.195722293186422	0.499	0.338	5.51034347609991e-241	PLIN2_high	ATP5F1B	506
1.54650647207753e-245	0.142927205284922	0.404	0.257	8.42459400664235e-241	PLIN2_high	REX1BD	55049
4.3164746281134e-245	0.135540132698732	0.658	0.468	2.35139955366477e-240	PLIN2_high	RNH1	6050
1.24227869853949e-243	0.116174772877162	0.635	0.439	6.76731321029386e-239	PLIN2_high	MAP2K3	5606
2.7392809309454e-243	-0.625329577404105	0.865	0.797	1.49222328713251e-238	PLIN2_high	ITM2B	9445
8.95970317430209e-243	0.175632627050516	0.521	0.349	4.88079830420106e-238	PLIN2_high	PMAIP1	5366
9.80738560167616e-243	0.114719536515035	0.611	0.422	5.34257330651309e-238	PLIN2_high	NDUFB8	4714
1.13431324835238e-241	0.917331005312803	0.164	0.075	6.17917142039961e-237	PLIN2_high	CCL18	6362
2.19392126414789e-240	0.111074874902485	0.713	0.506	1.19513860864456e-235	PLIN2_high	FAM107B	83641
5.61795502100887e-239	0.100024468999421	0.469	0.301	3.06038099769458e-234	PLIN2_high	DUSP5	1847
6.89568733725495e-239	0.118417179436782	0.82	0.618	3.75642567696964e-234	PLIN2_high	EIF5	1983
1.45494247793578e-238	0.138822906756727	0.353	0.217	7.92579914855514e-234	PLIN2_high	MICOS13	125988
1.48689349090943e-238	0.263294489651307	0.37	0.228	8.09985229172912e-234	PLIN2_high	ERO1A	30001
2.22883600981816e-237	0.111708206003743	0.086	0.024	1.21415841634844e-232	PLIN2_high	TUBB3	10381
6.27381602632257e-237	0.11262881719173	0.233	0.121	3.41766128033922e-232	PLIN2_high	GAL3ST4	79690
7.97403252736074e-237	0.154776824381864	0.712	0.53	4.34385421927976e-232	PLIN2_high	POLR2L	5441
1.33638818877249e-236	0.13589769197268	0.331	0.196	7.27997465833816e-232	PLIN2_high	GADD45A	1647
6.3837775248681e-236	0.151456953889589	0.699	0.514	3.4775628066719e-231	PLIN2_high	DYNLL1	8655
7.46608013500199e-236	0.11384446647698	0.338	0.204	4.06714715354233e-231	PLIN2_high	ANXA4	307
7.73995079780811e-235	0.10401517778615	0.637	0.439	4.21633819710597e-230	PLIN2_high	RASGEF1B	153020
3.57708338867669e-234	0.163601652588971	0.856	0.68	1.94861617598163e-229	PLIN2_high	CHCHD2	51142
3.92288716901957e-234	0.101364229451121	0.25	0.133	2.13699278532341e-229	PLIN2_high	TMEM51	55092
5.8287975386825e-234	0.104594111438648	0.248	0.134	3.17523745919729e-229	PLIN2_high	MRPL4	51073
8.60368137527104e-233	0.123077728830702	0.408	0.252	4.6868554291789e-228	PLIN2_high	MARCKSL1	65108
2.73747869103673e-232	0.186186440043047	0.193	0.096	1.49124151694226e-227	PLIN2_high	ANKRD37	353322
3.9469760443476e-231	0.247970052223816	0.804	0.626	2.15011520015836e-226	PLIN2_high	DUSP2	1844
1.18878064153668e-228	0.145116622702602	0.756	0.56	6.47588254477106e-224	PLIN2_high	GNB2	2783
1.36143475124104e-228	0.495050627564217	0.608	0.443	7.41641580738556e-224	PLIN2_high	HMOX1	3162
2.29969499490783e-228	0.112246274751124	0.245	0.133	1.25275884847604e-223	PLIN2_high	ZCCHC2	54877
2.61110449698145e-228	0.110207422779815	0.646	0.46	1.42239917473064e-223	PLIN2_high	COX5A	9377
3.5108988237474e-228	0.242515071031158	0.11	0.039	1.9125621342364e-223	PLIN2_high	DEFB1	1672
1.31164144279269e-227	-0.659521496081202	0.055	0.134	7.14516675961316e-223	PLIN2_high	MTATP6P1	106480796
2.37253451375737e-227	0.16007085282275	0.829	0.652	1.29243817636933e-222	PLIN2_high	ATP6V0B	533
1.27191502333723e-226	0.272605210092574	0.137	0.058	6.92875708962958e-222	PLIN2_high	ERRFI1	54206
1.33460598070123e-226	0.110597767545604	0.615	0.422	7.27026607986993e-222	PLIN2_high	EHD1	10938
1.69781009208239e-226	0.105517626156483	0.367	0.229	9.24882047661884e-222	PLIN2_high	CIAO2A	84191
1.34458764304484e-225	0.158614112012186	0.787	0.612	7.32464118548677e-221	PLIN2_high	PSMA7	5688
1.76116149544727e-223	0.234631445243863	0.327	0.198	9.59392724644899e-219	PLIN2_high	TSC22D1	8848
8.28799083550301e-223	0.101214036645864	0.686	0.489	4.51488300764027e-218	PLIN2_high	NDUFA11	126328
1.08552963765952e-222	0.116761116891175	0.636	0.447	5.91342270115024e-218	PLIN2_high	PPP1CA	5499
4.28463048294451e-222	0.152056603215585	0.772	0.589	2.33405245558402e-217	PLIN2_high	SEC61B	10952
4.43471839237173e-222	0.57071197821644	0.088	0.028	2.4158128442445e-217	PLIN2_high	HILPDA	29923
4.70895664304615e-222	-0.661877556321596	0.053	0.13	2.56520413129939e-217	PLIN2_high	FTH1P11	2503
6.98891916151133e-222	0.107715791640183	0.755	0.57	3.8072137132333e-217	PLIN2_high	RAB5C	5878
1.07229120099143e-220	0.153269394265532	0.827	0.63	5.8413063174008e-216	PLIN2_high	IFNGR2	3460
1.25710328379653e-220	-0.654040187546594	0.061	0.143	6.84807013848162e-216	PLIN2_high	FTLP3	284764
1.5208037995006e-219	-0.606897704967769	0.567	0.598	8.28457869777953e-215	PLIN2_high	CYBB	1536
3.47589071053142e-219	0.111801039363747	0.571	0.391	1.89349146456199e-214	PLIN2_high	APBB1IP	54518
1.58608749268055e-218	0.252400117322285	0.593	0.432	8.64021161637731e-214	PLIN2_high	HSPB1	3315
2.26003075292851e-216	0.139022350212355	0.289	0.172	1.23115175265781e-211	PLIN2_high	ATP5MC1	516
6.72150358404399e-216	-0.72059392054319	0.05	0.124	3.66153907740796e-211	PLIN2_high	NAMPTP1	646309
3.02753053193709e-215	0.125887860476978	0.186	0.092	1.64924725727273e-210	PLIN2_high	P2RY1	5028
3.45687229373386e-215	0.154801179311149	0.849	0.648	1.88313118201152e-210	PLIN2_high	ETS2	2114
9.12034046086481e-215	0.218534580324227	0.868	0.689	4.96830546605611e-210	PLIN2_high	CDKN1A	1026
7.79937123819692e-214	0.451287955362865	0.128	0.054	4.24870748200777e-209	PLIN2_high	RRAD	6236
3.38807713078996e-213	0.247272408837382	0.16	0.075	1.84565501699783e-208	PLIN2_high	SNAPC1	6617
7.96470112321394e-212	-0.643080989470186	0.313	0.396	4.33877093687079e-207	PLIN2_high	FGL2	10875
2.13569190244862e-211	0.122352562509834	0.653	0.469	1.16341816385888e-206	PLIN2_high	CHMP1B	57132
5.69674176927495e-211	0.121233109760952	0.156	0.072	3.10330007881253e-206	PLIN2_high	ADORA2A	135
9.14337879155815e-211	1.312806347992	0.127	0.054	4.9808555967013e-206	PLIN2_high	PPBP	5473
5.74307006063709e-210	0.120954899315	0.778	0.587	3.12853741553206e-205	PLIN2_high	LIMS1	3987
1.65671696763105e-209	0.225379602332123	0.465	0.316	9.02496568117013e-205	PLIN2_high	CLEC5A	23601
6.21385492834061e-208	0.183519704307145	0.931	0.829	3.38499747221355e-203	PLIN2_high	RPLP0	6175
3.85448463052654e-206	-0.419123907904611	0.098	0.181	2.09973050247933e-201	PLIN2_high	JAML	120425
1.00265961257267e-202	-0.569816772209581	0.055	0.128	5.46198823948961e-198	PLIN2_high	PTMAP2	5759
1.13238598102326e-202	0.122367290974962	0.218	0.118	6.16867263162421e-198	PLIN2_high	CDCP1	64866
8.23911253420873e-202	-0.908861248247225	0.591	0.618	4.4882565530102e-197	PLIN2_high	HLA-DPB1	3115
1.06521085402427e-201	0.361419398801411	0.174	0.089	5.80273612729719e-197	PLIN2_high	GEM	2669
3.12622807546065e-201	0.110251424152529	0.27	0.157	1.70301274410719e-196	PLIN2_high	MID1IP1	58526
3.24186693712784e-201	0.12410300594999	0.31	0.189	1.76600701400039e-196	PLIN2_high	MRPS24	64951
7.73573735294647e-201	0.59612823502445	0.27	0.162	4.21404292301759e-196	PLIN2_high	HSPA6	3310
1.83916422220636e-200	-0.588219342735285	0.536	0.588	1.00188471004692e-195	PLIN2_high	MS4A6A	64231
4.26513348653544e-200	-0.559687212603534	0.056	0.129	2.32343146679018e-195	PLIN2_high	RPL39P3	285785
3.01315618324909e-199	0.102032787221337	0.515	0.355	1.64141683082494e-194	PLIN2_high	EIF1AX	1964
4.69089122775897e-199	0.143537070893141	0.349	0.216	2.5553629963217e-194	PLIN2_high	DUSP4	1846
1.2723151401817e-197	0.137846751102394	0.442	0.295	6.93093672613983e-193	PLIN2_high	SAP30	8819
2.32953258774732e-197	0.182692064579156	0.983	0.932	1.26901287717535e-192	PLIN2_high	PTMA	5757
5.45897708642551e-197	-0.578480475119453	0.053	0.124	2.97377776783029e-192	PLIN2_high	FTH1P8	2501
8.12749329969275e-197	0.102508314191731	0.221	0.122	4.42745197500762e-192	PLIN2_high	FAM174C	55009
1.73616893446716e-196	0.101613566671767	0.169	0.082	9.45778027050986e-192	PLIN2_high	CRADD	8738
1.11370747735537e-195	0.178169180188021	0.151	0.071	6.06692148289337e-191	PLIN2_high	TNFSF14	8740
8.96413840348495e-195	-0.33685412450989	0.048	0.115	4.88321439529843e-190	PLIN2_high	CX3CR1	1524
4.79795847123915e-194	-1.07918078174357	0.058	0.128	2.61368787720753e-189	PLIN2_high	MGP	4256
1.04785526745187e-193	0.106633789918089	0.75	0.566	5.70819156944403e-189	PLIN2_high	COX7A2	1347
1.72959525459922e-193	0.164993976438568	0.094	0.034	9.42197014942923e-189	PLIN2_high	LIF	3976
3.03222976792694e-193	0.108992095965798	0.102	0.039	1.6518071660782e-188	PLIN2_high	SRXN1	140809
6.17453567883039e-193	0.155909452553198	0.828	0.633	3.36357831104285e-188	PLIN2_high	METRNL	284207
8.41508247033169e-193	0.103992633878943	0.259	0.151	4.58411617571319e-188	PLIN2_high	NUDT4	11163
2.11627592073774e-192	0.110797956999305	0.718	0.543	1.15284130782188e-187	PLIN2_high	EREG	2069
6.18457751084845e-191	0.179291143934154	0.95	0.799	3.36904859903469e-186	PLIN2_high	PLAUR	5329
1.88360765600781e-190	0.181584652451845	0.947	0.858	1.02609527061026e-185	PLIN2_high	RPS2	6187
1.77500442841367e-186	0.105861662340842	0.041	0.005	9.66933662378348e-182	PLIN2_high	DAW1	164781
2.88561437721533e-186	0.121113272864394	0.822	0.643	1.57193843198805e-181	PLIN2_high	COX8A	1351
6.81222260873655e-186	0.114109687413811	0.796	0.609	3.71095826610923e-181	PLIN2_high	COX6A1	1337
2.6524867150298e-183	0.180035274551365	0.176	0.092	1.44494213801249e-178	PLIN2_high	GBE1	2632
5.65282954629874e-182	-0.503516132090687	0.047	0.112	3.07937889534624e-177	PLIN2_high	GAPDHP1	2616
4.36488770980829e-181	-0.510711679222191	0.049	0.115	2.37777257991807e-176	PLIN2_high	RPL6P27	645387
9.4664636874477e-174	0.102217809666334	0.581	0.418	5.15685609373714e-169	PLIN2_high	GLRX	2745
4.53206052762205e-173	-0.601005367325004	0.838	0.772	2.46883997242211e-168	PLIN2_high	CTSS	1520
2.57273750780111e-172	0.102231170784381	0.744	0.564	1.40149875737465e-167	PLIN2_high	BNIP3L	665
4.36315729492324e-168	0.113709092839745	0.832	0.653	2.37682993640943e-163	PLIN2_high	EFHD2	79180
1.08479839209193e-165	0.141981209434295	0.102	0.042	5.90943924092078e-161	PLIN2_high	LY6K	54742
4.75083367884953e-165	0.143463189349578	0.919	0.773	2.58801664655328e-160	PLIN2_high	TAGLN2	8407
2.46552757441203e-164	-0.125657196741106	0.664	0.45	1.34309614616095e-159	PLIN2_high	AQP9	366
2.23549455795962e-161	-0.446235700600698	0.043	0.102	1.21778566044851e-156	PLIN2_high	RPL3P4	326307
5.74041159832891e-161	0.1543333072608	0.219	0.126	3.12708921818967e-156	PLIN2_high	ACKR3	57007
7.73317918011086e-160	0.206242843227385	0.817	0.683	4.21264935836539e-155	PLIN2_high	TGFBI	7045
1.32025256279548e-155	0.109990872240213	0.882	0.705	7.19207583582838e-151	PLIN2_high	MAP3K8	1326
1.32242849002798e-154	0.200257198573246	0.231	0.139	7.20392919942741e-150	PLIN2_high	HK2	3099
1.31299373624111e-153	0.216173732071317	0.705	0.541	7.15253337817342e-149	PLIN2_high	ITGB1	3688
1.63590912388378e-151	0.517517982169897	0.458	0.343	8.91161495235687e-147	PLIN2_high	CCL2	6347
1.99267391444274e-151	0.15196598587942	0.763	0.622	1.08550911489268e-146	PLIN2_high	CALR	811
3.46762396329533e-151	0.16610672949373	0.84	0.667	1.88898815400513e-146	PLIN2_high	SOCS3	9021
4.09617165950682e-151	0.255309714367178	0.839	0.691	2.23138951151634e-146	PLIN2_high	LDHA	3939
1.52674560125743e-149	0.116270224434328	0.44	0.31	8.31694666284987e-145	PLIN2_high	DOCK10	55619
7.87218965403871e-149	0.200527202253036	0.736	0.556	4.28837531403759e-144	PLIN2_high	VCAN	1462
1.38479211145001e-143	-0.453472047203125	0.049	0.106	7.54365502712394e-139	PLIN2_high	RPS28P7	646195
2.87555657890393e-140	0.120896455420851	0.658	0.504	1.56645944635791e-135	PLIN2_high	INSIG1	3638
5.8335908713391e-139	0.27579350524613	0.306	0.206	3.17784862716197e-134	PLIN2_high	P4HA1	5033
1.88639242014182e-138	-0.131757605113427	0.633	0.446	1.02761227087226e-133	PLIN2_high	DENND5A	23258
7.55357193281571e-138	-0.603762166412497	0.043	0.095	4.11480831040136e-133	PLIN2_high	IFITM1	8519
3.53895384870513e-137	0.130570580094359	0.935	0.821	1.92784510908212e-132	PLIN2_high	CD63	967
7.64126240862527e-137	0.216501221032209	0.66	0.486	4.16257769709862e-132	PLIN2_high	SLC25A37	51312
3.5812316046901e-136	-0.371893002395604	0.036	0.086	1.95087591665493e-131	PLIN2_high	PPIAP22	653214
1.08378398261371e-134	0.165594232557798	0.167	0.095	5.90391324528816e-130	PLIN2_high	PTX3	5806
1.6936447577838e-134	0.231932065271634	0.056	0.018	9.22612981802724e-130	PLIN2_high	RPPH1	85495
1.06724157583418e-133	-1.20802913040411	0.039	0.089	5.8137984843567e-129	PLIN2_high	COL1A1	1277
1.35598966567446e-133	0.112210697843361	0.067	0.025	7.38675370376161e-129	PLIN2_high	ENO2	2026
1.54952688807503e-133	-0.381517228959701	0.042	0.094	8.44104772278875e-129	PLIN2_high	RPL26P19	441073
3.50213541651312e-133	-0.827034504894535	0.025	0.068	1.90778826814552e-128	PLIN2_high	COL3A1	1281
7.61494802981259e-133	0.135582063341672	0.124	0.064	4.14824293924041e-128	PLIN2_high	ZNF395	55893
4.46859366714259e-131	-0.416494003485666	0.038	0.087	2.43426640017592e-126	PLIN2_high	FTH1P2	2497
5.52392284850405e-131	-1.00109205844763	0.457	0.482	3.00915697172258e-126	PLIN2_high	HLA-DQB1	3119
2.34288477202758e-130	-0.961997637176153	0.033	0.079	1.27628647956203e-125	PLIN2_high	COL1A2	1278
4.1739435254808e-130	0.101431743508764	0.181	0.106	2.27375573550567e-125	PLIN2_high	MT1F	4494
1.20723479920336e-129	0.128372607872072	0.839	0.699	6.57641156866028e-125	PLIN2_high	RPSA	3921
2.61856472269208e-128	0.125125414900119	0.928	0.794	1.42646313268651e-123	PLIN2_high	RPL18A	6142
7.49960184900505e-128	0.116540007631844	0.134	0.072	4.0854081072455e-123	PLIN2_high	SDS	10993
7.52309251020865e-128	-0.37159407173288	0.008	0.039	4.09820464493616e-123	PLIN2_high	FCER1A	2205
2.5023347669059e-127	0.170342118164076	0.161	0.093	1.36314686427199e-122	PLIN2_high	MXI1	4601
2.98198633236352e-126	0.123878802137825	0.986	0.943	1.62443705455503e-121	PLIN2_high	EIF1	10209
7.48532134148085e-126	-0.11462341453208	0.332	0.221	4.0776288007717e-121	PLIN2_high	NBN	4683
3.70239052860474e-125	-0.124695223016231	0.438	0.299	2.01687724045743e-120	PLIN2_high	TMBIM1	64114
7.62627578426483e-125	0.121469510207523	0.96	0.868	4.15441373347827e-120	PLIN2_high	RPS9	6203
1.31185766196867e-124	0.15052077903915	0.046	0.013	7.14634461357435e-120	PLIN2_high	LPL	4023
1.31752486525866e-124	0.121925088048577	0.967	0.891	7.17721670349658e-120	PLIN2_high	RPL13	6137
1.10037766749094e-123	-0.127329158403144	0.589	0.419	5.99430734365691e-119	PLIN2_high	RAB1A	5861
1.17805427186468e-122	-0.267535221315124	0.061	0.115	6.41745064598282e-118	PLIN2_high	IGSF21	84966
1.45998865795778e-122	0.106178464670987	0.605	0.463	7.95328821422501e-118	PLIN2_high	ATP5MC2	517
2.2105310517419e-121	0.118013081268197	0.971	0.882	1.2041867904364e-116	PLIN2_high	LAPTM5	7805
3.0530071704561e-121	-0.325606818777608	0.034	0.079	1.66312565610596e-116	PLIN2_high	RPS3AP6	145767
9.22152997575521e-121	-0.110770797721841	0.386	0.262	5.02342845429265e-116	PLIN2_high	SERTAD2	9792
1.89669953456505e-119	-0.407875151166133	0.045	0.092	1.03322707145431e-114	PLIN2_high	CST7	8530
2.99270710141371e-119	-0.319759373491873	0.032	0.075	1.63027719349512e-114	PLIN2_high	HNRNPCP2	653447
4.09273822955471e-118	-0.283784223814065	0.028	0.07	2.22951915054993e-113	PLIN2_high	RAC1P2	442775
1.92912914255126e-117	0.118251726374355	0.035	0.008	1.0508931004048e-112	PLIN2_high	CA12	771
4.37896388088445e-117	-0.788844928191155	0.034	0.077	2.3854405741118e-112	PLIN2_high	BGN	633
1.10806041143648e-116	-0.64407804542402	0.424	0.48	6.0361590913002e-112	PLIN2_high	THBS1	7057
1.35319923818431e-116	-0.202745649736268	0.048	0.097	7.37155285000904e-112	PLIN2_high	PLD4	122618
2.5737968743182e-116	0.111191140415353	0.914	0.767	1.40207584728484e-111	PLIN2_high	RPL9	6133
1.68835012918109e-115	-0.512486270823768	0.655	0.619	9.197287328714e-111	PLIN2_high	SMAP2	64744
2.61890665322331e-114	-0.254425726658916	0.877	0.821	1.4266493993434e-109	PLIN2_high	RPS29	6235
8.71729877076715e-114	-0.307671870398145	0.032	0.075	4.74874850537541e-109	PLIN2_high	RPL10AP6	100128936
5.41093945743787e-113	-0.101863042341828	0.419	0.289	2.94760926943928e-108	PLIN2_high	RYBP	23429
5.70561525689668e-113	-0.225450033293772	0.95	0.88	3.10813391119446e-108	PLIN2_high	PABPC1	26986
6.35226546035651e-113	0.100258745302512	0.659	0.503	3.46039660952921e-108	PLIN2_high	C4orf3	401152
1.119785322798e-112	0.127788812799714	0.931	0.831	6.10003054594209e-108	PLIN2_high	PPIA	5478
1.31152681800725e-112	-0.324457208547056	0.01	0.04	7.14454234109448e-108	PLIN2_high	CD1C	911
7.43879050741568e-112	0.185702690196547	0.038	0.01	4.05228112891469e-107	PLIN2_high	TKTL1	8277
1.38496928996041e-111	0.141331418927296	0.807	0.668	7.54462020705934e-107	PLIN2_high	PGK1	5230
3.86770735401878e-111	-0.304819139063884	0.031	0.073	2.10693358110173e-106	PLIN2_high	RPS13P2	729236
1.71613376681777e-110	0.101540821325615	0.949	0.843	9.3486386947398e-106	PLIN2_high	PFDN5	5204
7.16063741620868e-110	0.100103874967498	0.905	0.771	3.90075723247968e-105	PLIN2_high	CALM1	801
1.10536215491277e-109	-0.286779978103984	0.035	0.078	6.0214603388873e-105	PLIN2_high	EEF1A1P5	158078
9.04473848030665e-109	-0.622419460590434	0.482	0.501	4.92712128714705e-104	PLIN2_high	HLA-DMA	3108
2.13661923501118e-108	0.100668605533051	0.95	0.844	1.16392332827234e-103	PLIN2_high	RPS15	6209
2.61697648933721e-108	-0.607230645538838	0.61	0.59	1.42559794256644e-103	PLIN2_high	SAMSN1	64092
6.85981407110594e-108	0.11695288033694	0.972	0.89	3.73688371523496e-103	PLIN2_high	DUSP1	1843
7.92650137870872e-108	-0.27239260967018	0.031	0.072	4.31796162605158e-103	PLIN2_high	YBX1P1	50631
1.7810981338162e-107	-0.288383168252614	0.031	0.071	9.70253208396374e-103	PLIN2_high	RPL34P18	100271003
5.16240996384934e-107	-0.370402180083517	0.845	0.766	2.81222282780693e-102	PLIN2_high	LCP1	3936
9.24106866345195e-107	-0.293240977105469	0.029	0.069	5.03407215441545e-102	PLIN2_high	RPS7P1	388363
4.25562534829784e-105	-0.298571476763366	0.032	0.073	2.31825190848525e-100	PLIN2_high	RPL13AP5	728658
7.36274518096589e-102	-0.283848285196572	0.024	0.06	4.01085543733117e-97	PLIN2_high	RPL34P27	651249
1.97137742673096e-101	0.156843843356293	0.992	0.98	1.07390785321169e-96	PLIN2_high	ACTB	60
2.9437346051177e-101	-0.247653215262095	0.028	0.065	1.60359942613787e-96	PLIN2_high	MORF4L1P1	326591
1.40691577848371e-100	-0.254736079695041	0.03	0.068	7.66417370329001e-96	PLIN2_high	RPS27AP16	643358
3.21837787277795e-98	-0.256337129143736	0.023	0.057	1.75321134619579e-93	PLIN2_high	TMSB4XP8	7117
5.46934586546965e-97	-0.466693800677909	0.082	0.131	2.97942616021459e-92	PLIN2_high	SELL	6402
8.09035212835403e-97	-0.285298023288451	0.013	0.041	4.40721932192086e-92	PLIN2_high	HLA-DRB6	3128
1.88968297292e-96	0.156668668396876	0.165	0.104	1.02940479949817e-91	PLIN2_high	FAM13A	10144
6.65030077447089e-96	-0.103010773444124	0.302	0.208	3.62275134689302e-91	PLIN2_high	TNFAIP6	7130
2.58991106374222e-95	-0.363538826922001	0.762	0.697	1.41085405197357e-90	PLIN2_high	HCLS1	3059
3.8543514307635e-95	-0.258798303325207	0.028	0.065	2.09965794190842e-90	PLIN2_high	RPL14P1	144581
5.4885549864655e-95	-0.260939113304805	0.024	0.059	2.98989032887708e-90	PLIN2_high	RPL23P8	222901
9.802409663399e-95	-0.106532718507263	0.298	0.202	5.33986266413661e-90	PLIN2_high	SESTD1	91404
1.34129625674488e-94	0.104117172356973	0.969	0.907	7.30671135861772e-90	PLIN2_high	MYL6	4637
3.92179392745211e-94	-0.143325065190805	0.405	0.282	2.13639724197954e-89	PLIN2_high	B4GALT5	9334
6.72638078703498e-93	-0.336526392428974	0.042	0.083	3.66419593373731e-88	PLIN2_high	MATR3	9782
9.32359674985442e-93	-0.654311659554953	0.934	0.866	5.07902932948319e-88	PLIN2_high	CST3	1471
5.4713657585069e-92	-0.236645148394248	0.02	0.051	2.98052649694664e-87	PLIN2_high	PTMAP5	150928
1.44549819263399e-91	-0.167237028735745	0.048	0.089	7.87435140437367e-87	PLIN2_high	HDAC9	9734
1.87211312962896e-91	-0.272466797777187	0.029	0.065	1.01983362736538e-86	PLIN2_high	FTH1P7	2500
2.67320663516234e-91	-0.381153019311037	0.563	0.422	1.45622931450468e-86	PLIN2_high	RNASE1	6035
1.1521455330548e-90	-0.57865002426584	0.387	0.411	6.27631279131601e-86	PLIN2_high	CPVL	54504
2.61341766655998e-90	-0.267491231143003	0.027	0.062	1.42365927385855e-85	PLIN2_high	UBE2D3P1	100037280
2.98890208824537e-89	-0.113430974354496	0.361	0.252	1.62820441257167e-84	PLIN2_high	ATP6V1C1	528
1.36750121565523e-88	0.491497536150501	0.128	0.077	7.44946287228187e-84	PLIN2_high	MT1G	4495
2.20357585915518e-88	-0.112821850002319	0.417	0.3	1.20039794927478e-83	PLIN2_high	SLCO2B1	11309
2.47186459116978e-88	0.101320118492157	0.332	0.239	1.34654823603974e-83	PLIN2_high	NDRG1	10397
4.51132358057675e-88	-0.136891404366828	0.017	0.046	2.45754352051918e-83	PLIN2_high	SLC38A1	81539
9.27950519744366e-88	0.281673444592379	0.082	0.042	5.05501045630743e-83	PLIN2_high	IBSP	3381
1.64049148858881e-87	-0.127175288565506	0.017	0.046	8.93657738408752e-83	PLIN2_high	C12orf75	387882
2.41880834217878e-87	-0.116535746658696	0.536	0.388	1.31764584440189e-82	PLIN2_high	ADAM9	8754
4.62823624243273e-87	-0.101718997453753	0.482	0.351	2.52123169306523e-82	PLIN2_high	ILF3	3609
5.29047303179694e-87	-0.133748293976547	0.517	0.368	2.88198518407138e-82	PLIN2_high	DMXL2	23312
1.77667927384462e-86	-0.272466267032082	0.026	0.059	9.67846034426858e-82	PLIN2_high	MT2P1	4503
3.49579371587687e-86	-0.246989809062859	0.021	0.052	1.90433362672393e-81	PLIN2_high	BZW1P2	151579
6.36354235700771e-86	-0.227962819331589	0.02	0.051	3.46653969897995e-81	PLIN2_high	MIR1244-2	100422885
6.78542985139114e-86	0.202358376930218	0.464	0.367	3.69636291154532e-81	PLIN2_high	RPS10	6204
1.36337018112253e-85	-0.155938944589611	0.489	0.353	7.42695906166499e-81	PLIN2_high	ARFGAP3	26286
2.36873610735847e-85	-0.100929512149526	0.454	0.326	1.29036899448353e-80	PLIN2_high	UBA1	7317
2.73920256438661e-85	-0.116291777916162	0.326	0.227	1.49218059694961e-80	PLIN2_high	PSMD12	5718
4.49833856381035e-85	-0.227541310767359	0.016	0.044	2.45046993263569e-80	PLIN2_high	TXNP4	124974
1.78305534813679e-84	0.102656550387657	0.911	0.782	9.71319400897516e-80	PLIN2_high	RPL35	11224
2.6148956632124e-84	-0.226369262247338	0.975	0.913	1.42446441253496e-79	PLIN2_high	RPL34	6164
3.19846174320377e-84	-0.294393975517507	0.825	0.758	1.74236203461025e-79	PLIN2_high	ARHGDIB	397
4.02466759059631e-84	-0.136243831738939	0.373	0.264	2.19243766997734e-79	PLIN2_high	IL1R1	3554
1.1789286216919e-83	-0.123871226909213	0.502	0.374	6.42221366666664e-79	PLIN2_high	TRAF1	7185
1.43646809854713e-83	-0.303449803288879	0.039	0.076	7.82515996683548e-79	PLIN2_high	S100B	6285
6.49320012404482e-83	-0.160310465009202	0.633	0.468	3.53717076757341e-78	PLIN2_high	ATF4	468
6.49426166786707e-83	-0.12704175116307	0.61	0.456	3.53774904357059e-78	PLIN2_high	BAZ1A	11177
1.8194518569675e-82	-0.102173899119663	0.003	0.021	9.91146399083046e-78	PLIN2_high	CD1E	913
1.84237853053408e-82	-0.219050719175327	0.027	0.06	1.00363570450844e-77	PLIN2_high	NPM1P27	100422243
2.18966659024771e-82	-0.346801853106806	0.791	0.719	1.19282087503744e-77	PLIN2_high	FCGR2A	2212
1.00003330570686e-81	-0.133640411320156	0.574	0.419	5.44768143283812e-77	PLIN2_high	ZNF267	10308
1.98874372684947e-81	0.13221654293139	0.18	0.12	1.08336814520125e-76	PLIN2_high	MT1E	4493
2.79633402842372e-81	-0.248428168147469	0.903	0.82	1.52330296198382e-76	PLIN2_high	HLA-E	3133
5.5002278137248e-81	-0.131919614009003	0.35	0.248	2.99624910152659e-76	PLIN2_high	AMPD3	272
9.75233996328075e-81	-0.141491299022026	0.604	0.447	5.31258719499719e-76	PLIN2_high	FOXO3	2309
1.90474517347354e-80	-0.143375799009347	0.32	0.222	1.03760993324971e-75	PLIN2_high	AGAP3	116988
7.1193456067832e-80	-0.189622020934324	0.019	0.048	3.87826351929515e-75	PLIN2_high	ANXA2P2	304
2.85229995893757e-79	-0.221367622028615	0.023	0.053	1.55379040263124e-74	PLIN2_high	RPL12P4	116149
3.23381520164696e-79	-0.116451386422331	0.425	0.308	1.76162083109718e-74	PLIN2_high	PSMB2	5690
7.8130855699619e-79	-0.578358067855041	0.055	0.095	4.25617836423675e-74	PLIN2_high	FCGBP	8857
1.52348119125369e-78	-0.123467619548749	0.448	0.324	8.29916378935449e-74	PLIN2_high	APP	351
1.97267314607564e-78	-0.493268118775216	0.348	0.378	1.07461369632471e-73	PLIN2_high	MPEG1	219972
3.01479112579775e-78	-0.185089970870369	0.624	0.462	1.64230746577832e-73	PLIN2_high	CHMP4B	128866
1.20455944087765e-77	-0.416456780975447	0.109	0.155	6.561837554181e-73	PLIN2_high	SERPING1	710
8.49561844346868e-77	-0.106310527091042	0.417	0.305	4.62798814707956e-72	PLIN2_high	YTHDC1	91746
1.0872618881885e-76	-0.118786808719586	0.478	0.356	5.92285913590684e-72	PLIN2_high	SLC38A2	54407
1.31948829979873e-76	-0.114075219873511	0.392	0.282	7.18791251315357e-72	PLIN2_high	PSMD11	5717
1.8486162275374e-76	-0.214318716739262	0.025	0.056	1.007033689951e-71	PLIN2_high	RPL4P4	647276
2.11227196433346e-76	-0.124003394655076	0.477	0.35	1.15066015257065e-71	PLIN2_high	UFM1	51569
5.56376618485326e-76	-0.762698472706894	0.317	0.367	3.03086162919881e-71	PLIN2_high	C1QB	713
6.95916326419831e-76	-0.118969439025546	0.428	0.317	3.79100418817203e-71	PLIN2_high	TRIB1	10221
9.25037388242804e-75	-0.636277949840813	0.479	0.476	5.03914117245268e-70	PLIN2_high	MNDA	4332
1.64921326696697e-74	-1.22386328334055	0.151	0.199	8.98408927180259e-70	PLIN2_high	SELENOP	6414
1.79443399461857e-74	-0.334430243161969	0.015	0.041	9.77517918568466e-70	PLIN2_high	COL6A2	1292
4.24299347815224e-74	-0.130660096944446	0.586	0.439	2.31137069722343e-69	PLIN2_high	ARF4	378
7.93439674015448e-74	-0.202138637603291	0.021	0.049	4.32226262419916e-69	PLIN2_high	RPS23P8	653658
8.23616262291965e-74	-0.105614205267888	0.293	0.206	4.48664958883548e-69	PLIN2_high	STAT5A	6776
1.07270242281696e-73	-0.111865180867184	0.356	0.256	5.84354644829537e-69	PLIN2_high	ZNFX1	57169
2.74915664116445e-73	-0.104286829637199	0.518	0.385	1.49760308027433e-68	PLIN2_high	SUMO3	6612
6.40624961169092e-73	-0.184200682348603	0.007	0.026	3.48980447596863e-68	PLIN2_high	OGN	4969
8.71993595090945e-73	-0.139037897492424	0.37	0.266	4.75018510925792e-68	PLIN2_high	SAR1A	56681
1.05879501930226e-72	-0.110536174570384	0.585	0.438	5.76778586764908e-68	PLIN2_high	PLP2	5355
1.51314593125395e-72	-0.15213528231104	0.556	0.411	8.24286246050588e-68	PLIN2_high	ETF1	2107
8.0975263883499e-72	-0.127486214331993	0.496	0.365	4.41112750005361e-67	PLIN2_high	TMED9	54732
1.27366774518662e-71	-0.424954708674892	0.318	0.354	6.9383050419041e-67	PLIN2_high	HLA-DMB	3109
1.4724303496982e-71	-0.166089665830126	0.403	0.289	8.02106432998094e-67	PLIN2_high	DOCK4	9732
2.37211158601033e-71	-0.109173681638752	0.325	0.235	1.29220778647913e-66	PLIN2_high	ZFC3H1	196441
3.19991808656593e-71	-0.117044552309541	0.518	0.382	1.74315537765679e-66	PLIN2_high	PAFAH1B1	5048
3.30743606583835e-71	-0.115084946256317	0.424	0.31	1.80172579686544e-66	PLIN2_high	ETV3	2117
3.37201200134757e-71	-0.111646723868171	0.463	0.342	1.83690353773409e-66	PLIN2_high	GLUD1	2746
8.46338974337034e-71	-0.217441793213621	0.591	0.438	4.61043156270099e-66	PLIN2_high	ITGAX	3687
1.34284978872259e-70	-0.219905138583885	0.521	0.377	7.31517422406628e-66	PLIN2_high	PIK3R5	23533
2.33255224422443e-70	-0.105606445427371	0.708	0.564	1.27065783504126e-65	PLIN2_high	TUBB	203068
3.28982693126474e-70	-0.554013775248574	0.105	0.148	1.79213322080647e-65	PLIN2_high	SLC40A1	30061
5.56807752492628e-70	-0.134134315613068	0.029	0.059	3.03321023170359e-65	PLIN2_high	HPGDS	27306
6.12186212603948e-70	-0.110072595952368	0.408	0.304	3.33488439316001e-65	PLIN2_high	PDIA4	9601
6.44612152008299e-70	-0.160229157143963	0.326	0.232	3.51152469806521e-65	PLIN2_high	RABGEF1	27342
9.59550842681496e-70	-0.229029866887266	0.026	0.055	5.22715321550745e-65	PLIN2_high	CXCL12	6387
1.02748003509246e-69	-0.191474689161873	0.466	0.342	5.59719749116617e-65	PLIN2_high	RNF19B	127544
1.8419471324809e-69	-0.24687077600515	0.008	0.028	1.00340070041897e-64	PLIN2_high	ELN	2006
2.64549986362756e-69	-0.435502025991412	0.076	0.117	1.44113605071112e-64	PLIN2_high	CLDN1	9076
3.26719508186632e-69	-0.173575532078584	0.012	0.034	1.77980452084668e-64	PLIN2_high	TXNP6	171560
3.29066946627939e-69	-0.129621002381455	0.354	0.255	1.7925921917557e-64	PLIN2_high	RNF10	9921
4.06668904938568e-69	-0.118465218292192	0.376	0.274	2.21532885965285e-64	PLIN2_high	UBE2E1	7324
5.3447383258173e-69	-0.234803330726923	0.016	0.04	2.91154620298898e-64	PLIN2_high	CALD1	800
8.13841123289859e-69	-0.25876929501103	0.01	0.03	4.43339951912151e-64	PLIN2_high	AEBP1	165
8.40898833739131e-69	-0.180035942689948	0.519	0.384	4.58079639679392e-64	PLIN2_high	MAPKAPK2	9261
1.02463811191088e-68	0.350960649266027	0.048	0.021	5.58171611463454e-64	PLIN2_high	CSF2	1437
1.73591157898682e-68	-0.102708200973606	0.368	0.269	9.45637832653071e-64	PLIN2_high	ZFAND3	60685
1.74766835597941e-68	-0.189496763279433	0.009	0.029	9.52042336919783e-64	PLIN2_high	CTSW	1521
1.85597858618168e-68	-0.187458867325617	0.019	0.045	1.01104433482247e-63	PLIN2_high	RPL37P2	116730
1.96563521503897e-68	-0.110377446596702	0.4	0.291	1.07077978339248e-63	PLIN2_high	VAMP3	9341
2.30614080193963e-68	-0.153778737309396	0.377	0.273	1.25627020185662e-63	PLIN2_high	ANKLE2	23141
6.07005789913342e-68	-0.172988267006827	0.012	0.034	3.30666404055293e-63	PLIN2_high	PSMC1P1	151645
6.59470399682983e-68	-0.957974238177827	0.061	0.098	3.59246500227305e-63	PLIN2_high	SPARC	6678
6.84292634250698e-68	-0.200891463967666	0.016	0.041	3.72768412508068e-63	PLIN2_high	MTND2P28	100652939
9.51471134576526e-68	-0.481353670001968	0.287	0.324	5.18313900560562e-63	PLIN2_high	IGSF6	10261
9.70070025774863e-68	-0.144494415047645	0.47	0.344	5.28445646540857e-63	PLIN2_high	ARHGAP26	23092
1.42786173921781e-67	0.417005822572632	0.644	0.546	7.778276824389e-63	PLIN2_high	MT2A	4502
2.69248948314632e-67	-0.203454802307412	0.556	0.405	1.46673364594396e-62	PLIN2_high	FGR	2268
1.31062967394378e-66	-0.14004039708057	0.295	0.21	7.13965514880874e-62	PLIN2_high	FMN1	342184
1.39080912981952e-66	-0.182080542605429	0.019	0.044	7.57643273469186e-62	PLIN2_high	RPL5P34	388907
1.53525608072961e-66	-0.130225321079811	0.284	0.201	8.36330749977454e-62	PLIN2_high	KCMF1	56888
1.86076701414586e-66	-0.136760958097634	0.269	0.189	1.01365283095595e-61	PLIN2_high	MAP3K20	51776
4.33389042932641e-66	-0.234784650966124	0.009	0.028	2.36088681137556e-61	PLIN2_high	MKI67	4288
4.75327815759818e-66	-0.119779967012444	0.382	0.28	2.58934827635161e-61	PLIN2_high	SMG1	23049
4.90753054813083e-66	-0.35134426257723	0.101	0.143	2.67337726609427e-61	PLIN2_high	CLEC10A	10462
1.59769550618101e-65	-0.147362536675924	0.306	0.218	8.70344626992106e-61	PLIN2_high	SERPINB8	5271
1.66370871661093e-65	-0.385612321067597	0.014	0.037	9.06305323373805e-61	PLIN2_high	GZMA	3001
2.30725230737978e-65	0.134653627006183	0.207	0.148	1.25687569444514e-60	PLIN2_high	CH25H	9023
7.34514300326322e-65	-0.183113417800686	0.31	0.222	4.00126665102764e-60	PLIN2_high	TFRC	7037
7.54128363946664e-65	-0.115410265645986	0.418	0.312	4.10811426259945e-60	PLIN2_high	TAF7	6879
9.90468291873418e-65	-0.174328372725513	0.011	0.032	5.39557601998044e-60	PLIN2_high	FBLN1	2192
1.48104596005402e-64	-0.192212526979452	0.57	0.425	8.06799786739428e-60	PLIN2_high	ATP6V1B2	526
3.15300635218865e-64	-0.1044067221663	0.368	0.269	1.71760021035477e-59	PLIN2_high	KDM2A	22992
3.4636924264711e-64	-0.171152682134772	0.24	0.167	1.88684644932013e-59	PLIN2_high	TNFRSF21	27242
3.58048390419809e-64	-0.197869936940276	0.02	0.045	1.95046860681191e-59	PLIN2_high	RPS3AP26	644972
3.7632387246399e-64	-0.100550682854395	0.507	0.378	2.05002429524759e-59	PLIN2_high	GABARAPL2	11345
3.88880072332588e-64	-0.1054690423039	0.605	0.459	2.11842419403177e-59	PLIN2_high	SLC43A2	124935
4.3695063291642e-64	-0.235328113243825	0.02	0.045	2.3802885728122e-59	PLIN2_high	DCN	1634
6.92871128615931e-64	-0.105803452531273	0.321	0.232	3.77441547313529e-59	PLIN2_high	PYGL	5836
9.0183637578638e-64	-0.285581273179551	0.022	0.047	4.9127536570963e-59	PLIN2_high	CCDC80	151887
9.09341635110577e-64	-0.17695506630256	0.02	0.044	4.95363855726487e-59	PLIN2_high	EIF1P3	730144
1.17040586078552e-63	-0.158056324454466	0.495	0.373	6.37578592662914e-59	PLIN2_high	TNIP1	10318
1.73308881001846e-63	-0.108633382601117	0.462	0.345	9.44100129257556e-59	PLIN2_high	IFNAR1	3454
2.48783515769041e-63	-0.114512671566326	0.354	0.26	1.35524820215185e-58	PLIN2_high	SRPRA	6734
3.01898398430132e-63	-0.129156609724269	0.317	0.229	1.64459152544814e-58	PLIN2_high	PCF11	51585
3.40344035724869e-63	-0.482812832185443	0.258	0.308	1.85402413461122e-58	PLIN2_high	HLA-DQA2	3118
3.41662557428863e-63	-0.406594248009302	0.031	0.06	1.86120678159373e-58	PLIN2_high	IL32	9235
3.44689393177511e-63	-0.179476197224233	0.021	0.047	1.87769546933449e-58	PLIN2_high	EEF1B2P6	647030
4.52454707801439e-63	-0.189466769291924	0.018	0.042	2.46474702074834e-58	PLIN2_high	RPS15AP24	648729
4.96287992190273e-63	-0.117042471410286	0.363	0.268	2.70352883745651e-58	PLIN2_high	BCL6	604
6.14292521336074e-63	-0.111256214015659	0.326	0.238	3.34635850997826e-58	PLIN2_high	JOSD1	9929
1.32501585852513e-62	-0.247745481625509	0.089	0.129	7.21802388931565e-58	PLIN2_high	P2RY13	53829
1.72904754238963e-62	-0.133817840063893	0.656	0.501	9.41898648716749e-58	PLIN2_high	HMGN2	3151
2.04035823733012e-62	-0.102679519746339	0.287	0.207	1.11148514978558e-57	PLIN2_high	PCGF5	84333
2.19442782944291e-62	-0.106646491073668	0.307	0.223	1.19541456008903e-57	PLIN2_high	AKIRIN1	79647
3.17069565272417e-62	-0.101023909010182	0.335	0.246	1.72723645682149e-57	PLIN2_high	EMC3	55831
3.61853440498523e-62	-0.123522713773097	0.005	0.021	1.97119661711571e-57	PLIN2_high	COL14A1	7373
3.93830473792478e-62	-0.149410054574473	0.372	0.278	2.14539150598453e-57	PLIN2_high	IFRD1	3475
4.77062936273395e-62	-0.123505390098454	0.587	0.443	2.59880034534932e-57	PLIN2_high	BACH1	571
1.55205765873822e-61	-0.103747052372908	0.278	0.2	8.45483409597643e-57	PLIN2_high	LRRFIP2	9209
2.04306562601796e-61	-0.151794695562378	0.018	0.042	1.11295999977328e-56	PLIN2_high	EIF4A1P10	100421533
2.1326053918408e-61	-0.144014527425791	0.414	0.306	1.16173678720528e-56	PLIN2_high	SURF4	6836
2.26647618591252e-61	-0.105296900782291	0.009	0.027	1.23466290227584e-56	PLIN2_high	PTPRCAP	5790
2.61934936872837e-61	0.201433113998052	0.068	0.037	1.42689056861478e-56	PLIN2_high	APOC2	344
4.2139626793234e-61	-0.11836396520466	0.299	0.216	2.29555616956142e-56	PLIN2_high	MKNK1	8569
5.68346529341833e-61	-0.118417255602089	0.393	0.294	3.09606771858963e-56	PLIN2_high	SLC4A7	9497
7.10940541404171e-61	-0.153119019073405	0.406	0.301	3.87284859929922e-56	PLIN2_high	AGO2	27161
8.10757939928315e-61	-0.104934151916285	0.292	0.21	4.4166038777595e-56	PLIN2_high	YTHDF3	253943
8.44360521451597e-61	-0.119830468184843	0.388	0.288	4.59965394060757e-56	PLIN2_high	SRSF10	10772
1.94753018365386e-60	-0.100299731658293	0.279	0.201	1.06091706754544e-55	PLIN2_high	TMEM33	55161
2.25163483446239e-60	-0.104483266788403	0.353	0.259	1.22657807607339e-55	PLIN2_high	CCNY	219771
2.96804529269525e-60	-0.41878754410609	0.013	0.034	1.61684267319574e-55	PLIN2_high	POSTN	10631
4.38798498999936e-60	-0.100968169968772	0.243	0.173	2.39035482330215e-55	PLIN2_high	COPG1	22820
4.38893489878279e-60	-0.176575149514802	0.017	0.04	2.39087228611192e-55	PLIN2_high	RPL24P8	100270964
4.41845498789833e-60	-0.204388803474505	0.015	0.036	2.40695335465762e-55	PLIN2_high	CD3E	916
6.3792557733188e-60	-0.113899967139152	0.515	0.387	3.47509958251542e-55	PLIN2_high	SERPINB6	5269
6.4937079134183e-60	-0.159017621493192	0.017	0.039	3.53744738583462e-55	PLIN2_high	YWHAZP3	143371
9.17796467724872e-60	-0.115219490733241	0.37	0.274	4.99969625793124e-55	PLIN2_high	FAM177A1	283635
1.45788533153315e-59	-0.16035785727986	0.241	0.169	7.94183034352681e-55	PLIN2_high	ZNF281	23528
1.48290601390606e-59	-0.107935818262203	0.375	0.284	8.07813051075328e-55	PLIN2_high	TAGAP	117289
1.5973090093735e-59	-0.229014125158929	0.045	0.077	8.70134082856211e-55	PLIN2_high	PLAC8	51316
2.39273842306591e-59	-0.119824252352175	0.329	0.241	1.30344425596516e-54	PLIN2_high	CHMP2B	25978
3.4342939899502e-59	-0.128922403780668	0.412	0.306	1.87083165102537e-54	PLIN2_high	HNRNPH3	3189
5.55648761701417e-59	-0.110600555234032	0.378	0.28	3.02689662936847e-54	PLIN2_high	ADPGK	83440
5.85617931466154e-59	-0.19559150536647	0.446	0.335	3.19015368166187e-54	PLIN2_high	GLS	2744
1.06885197796267e-58	-0.131164719183174	0.496	0.373	5.82257114995163e-54	PLIN2_high	YME1L1	10730
1.9871869391513e-58	-0.130043672890069	0.01	0.029	1.08252008510267e-53	PLIN2_high	COL6A3	1293
2.73368063258628e-58	-0.603732604227308	0.103	0.142	1.48917252460138e-53	PLIN2_high	CD69	969
3.3592598168138e-58	-0.101012470950033	0.235	0.167	1.82995678520932e-53	PLIN2_high	GATAD2A	54815
3.41045551921406e-58	-0.104260013921277	0.329	0.242	1.85784564409186e-53	PLIN2_high	FBXO7	25793
4.98526965997522e-58	-0.125380472646868	0.007	0.024	2.7157256472715e-53	PLIN2_high	STEAP4	79689
5.33205491271767e-58	-0.10564508855305	0.307	0.228	2.90463691370295e-53	PLIN2_high	GLA	2717
1.06180785019284e-57	-0.145897101410492	0.596	0.464	5.7841982639255e-53	PLIN2_high	NR4A3	8013
1.69215839767559e-57	-0.110797977626995	0.25	0.178	9.21803287133778e-53	PLIN2_high	DNAJC5	80331
2.07035410968575e-57	-0.168496702556923	0.015	0.037	1.12782540125131e-52	PLIN2_high	RPL24P4	377381
2.20062128596592e-57	-0.16229563653055	0.023	0.048	1.19878844552994e-52	PLIN2_high	RPL7AP6	326310
4.3472112490586e-57	-0.155502983196788	0.012	0.032	2.36814332792467e-52	PLIN2_high	NNMT	4837
4.51807288218612e-57	-0.10241701218799	0.367	0.276	2.46122020257089e-52	PLIN2_high	IFI6	2537
5.68130093962492e-57	-0.102551831970262	0.328	0.241	3.09488868686067e-52	PLIN2_high	RHBDF2	79651
5.96030472824233e-57	-0.100432836513457	0.609	0.462	3.24687600071001e-52	PLIN2_high	RAP1A	5906
9.1968319875553e-57	-0.138652039979644	0.368	0.272	5.00997422522075e-52	PLIN2_high	UBE2H	7328
1.10694287171036e-56	-0.114638379900675	0.388	0.29	6.03007129364218e-52	PLIN2_high	NRDC	4898
1.13773981156812e-56	-0.137130798821138	0.012	0.032	6.19783762351736e-52	PLIN2_high	FSTL1	11167
1.74765011769313e-56	-0.148129071775248	0.013	0.032	9.52032401613335e-52	PLIN2_high	PABPC1P4	341315
2.09794201606454e-56	-0.120246405568285	0.467	0.351	1.14285391325116e-51	PLIN2_high	RRBP1	6238
2.92620622515313e-56	-0.104057967400255	0.221	0.156	1.59405084115217e-51	PLIN2_high	RASA3	22821
6.69537662948577e-56	-0.775918960340113	0.343	0.377	3.64730641891237e-51	PLIN2_high	C1QA	712
8.16867899493457e-56	-0.172936601943537	0.067	0.101	4.44988788249061e-51	PLIN2_high	NFATC2	4773
9.38301337283807e-56	-0.108481309581411	0.567	0.435	5.11139653485354e-51	PLIN2_high	GPCPD1	56261
9.81569439183806e-56	-0.134083400189344	0.28	0.204	5.34709951995378e-51	PLIN2_high	TFDP1	7027
1.02247043804623e-55	-0.119200123267981	0.485	0.365	5.56990771125683e-51	PLIN2_high	MAPK1IP1L	93487
1.18270316547133e-55	-0.132931806753588	0.364	0.274	6.44277549390508e-51	PLIN2_high	SNHG5	387066
1.27685451044001e-55	-0.142912359392411	0.439	0.329	6.95566494562196e-51	PLIN2_high	ADIPOR1	51094
2.55424200874647e-55	-0.127419748080153	0.32	0.238	1.39142333426464e-50	PLIN2_high	ITPRIP	85450
2.56740118319272e-55	-0.143646170903593	0.429	0.323	1.39859179454423e-50	PLIN2_high	IPO7	10527
4.51526241562039e-55	-0.160241305983303	0.381	0.282	2.45968920090921e-50	PLIN2_high	EHD4	30844
4.62598981656981e-55	-0.109765799210288	0.222	0.159	2.5200079525764e-50	PLIN2_high	FBRS	64319
4.85541139608659e-55	-0.127337530887782	0.312	0.23	2.64498535801817e-50	PLIN2_high	MAP4	4134
5.81931639260115e-55	-0.196955609312758	0.071	0.106	3.17007260486948e-50	PLIN2_high	PLAAT4	5920
7.02382269387427e-55	-0.128707888292452	0.407	0.306	3.82622741248801e-50	PLIN2_high	ZSWIM6	57688
8.32824097515111e-55	-0.24350799097526	0.115	0.154	4.53680927121357e-50	PLIN2_high	HLA-DOA	3111
9.08863240446653e-55	-0.138686790517876	0.028	0.053	4.95103250233314e-50	PLIN2_high	ITM2C	81618
9.42184270912966e-55	-0.11497586609209	0.226	0.164	5.13254881579838e-50	PLIN2_high	TOB1	10140
9.9774116841971e-55	-0.119953221358726	0.384	0.289	5.43519501496637e-50	PLIN2_high	NUFIP2	57532
1.34420303572595e-54	-0.109200744730186	0.01	0.028	7.32254603711712e-50	PLIN2_high	ITM2A	9452
1.89121330992887e-54	-0.232960419578032	0.024	0.048	1.03023845058375e-49	PLIN2_high	CAVIN1	284119
2.72814762456177e-54	-0.148606778407627	0.019	0.041	1.48615841848002e-49	PLIN2_high	RPL7P9	653702
2.9986230979692e-54	-0.142586608182335	0.015	0.036	1.63349993261872e-49	PLIN2_high	RPS11P5	727826
3.50391291451118e-54	-0.155247313298226	0.452	0.341	1.90875656017997e-49	PLIN2_high	PTBP1	5725
3.76211948710453e-54	-0.11415199844319	0.012	0.031	2.04941459060019e-49	PLIN2_high	C1R	715
4.96515325454036e-54	-0.118141964689516	0.236	0.17	2.70476723541086e-49	PLIN2_high	GSK3A	2931
1.10065118172407e-53	-0.100794492473931	0.007	0.023	5.9957973124419e-49	PLIN2_high	SULF1	23213
1.22120276649023e-53	-0.104517412068184	0.267	0.195	6.6525020704555e-49	PLIN2_high	PRDM2	7799
1.72764179556274e-53	-0.109073387265237	0.562	0.432	9.411328681328e-49	PLIN2_high	SNX6	58533
1.89648111889524e-53	-0.124620952084259	0.311	0.229	1.03310808951818e-48	PLIN2_high	RNF141	50862
1.95835114777305e-53	-0.13966275667802	0.543	0.408	1.06681178774937e-48	PLIN2_high	SIRPA	140885
2.14283285766614e-53	-0.165964781083814	0.044	0.074	1.16730819921363e-48	PLIN2_high	P3H2	55214
2.21470120955075e-53	-0.118941925190191	0.297	0.219	1.20645848390277e-48	PLIN2_high	CALCOCO2	10241
4.99046224965563e-53	-0.52081726737732	0.521	0.513	2.7185543104999e-48	PLIN2_high	RGS2	5997
6.41666858381557e-53	-0.107991169703408	0.01	0.027	3.49548021103353e-48	PLIN2_high	PLAC9	219348
1.04811053132682e-52	-0.147043879629069	0.018	0.04	5.70958211940284e-48	PLIN2_high	PDIA3P1	171423
1.2333575813962e-52	-0.130190350742565	0.272	0.199	6.71871542465582e-48	PLIN2_high	SIK3	23387
1.30466304098419e-52	-0.18804859667775	0.013	0.033	7.10715191576138e-48	PLIN2_high	EFEMP1	2202
1.39271557194089e-52	-0.139388073474026	0.369	0.276	7.58681807814798e-48	PLIN2_high	MYO5A	4644
1.4748884435805e-52	-0.138320094844803	0.018	0.04	8.0344547964048e-48	PLIN2_high	RPL10P9	389342
2.24645715561833e-52	-0.100195918094363	0.455	0.347	1.22375753552309e-47	PLIN2_high	PSMA4	5685
2.37878661084937e-52	-0.403773102646419	0.303	0.329	1.2958440062602e-47	PLIN2_high	RNASE6	6039
2.92119374458794e-52	-0.163740088474005	0.587	0.451	1.59132029236428e-47	PLIN2_high	B4GALT1	2683
3.49616260136207e-52	-0.130984795979414	0.012	0.03	1.90453457709199e-47	PLIN2_high	PSMA6P1	64596
3.85352990594225e-52	-0.193736180981959	0.011	0.028	2.09921041626204e-47	PLIN2_high	IGFBP5	3488
9.48481151197137e-52	-0.144416773302517	0.018	0.039	5.16685107114641e-47	PLIN2_high	EEF1B2P3	644820
1.97535490746516e-51	-0.159719707966644	0.01	0.027	1.07607458584164e-46	PLIN2_high	RGS5	8490
3.36923145729861e-51	-0.108364344302535	0.305	0.227	1.83538883636342e-46	PLIN2_high	TNPO1	3842
5.15371074362292e-51	-0.107927109190487	0.678	0.53	2.80748392758859e-46	PLIN2_high	VASP	7408
6.24297460619566e-51	-0.2179148734732	0.898	0.802	3.40086041672509e-46	PLIN2_high	RPL31	6160
9.87419955012028e-51	-0.132850992235239	0.271	0.199	5.37897020492802e-46	PLIN2_high	PSME3	10197
1.06460621093029e-50	-0.122720452393173	0.018	0.038	5.79944233404277e-46	PLIN2_high	SYNE2	23224
1.40202506447729e-50	-0.129415547306339	0.274	0.203	7.63753153874003e-46	PLIN2_high	MCEMP1	199675
1.51359460922967e-50	-0.116136481360099	0.297	0.219	8.24530663377863e-46	PLIN2_high	CRK	1398
2.07483951109925e-50	-0.100969314089096	0.009	0.026	1.13026882367132e-45	PLIN2_high	CD96	10225
2.11293070521762e-50	-0.144056133596235	0.012	0.03	1.1510190016673e-45	PLIN2_high	PABPC1P3	26978
2.29170127348814e-50	-0.130041015744422	0.401	0.302	1.24840426873267e-45	PLIN2_high	ABI1	10006
2.63567614909206e-50	-0.202305192798063	0.526	0.398	1.4357845822179e-45	PLIN2_high	SLC7A5	8140
3.0459733147181e-50	0.371122990223703	0.118	0.081	1.65929396319268e-45	PLIN2_high	C11orf96	387763
4.40747902998325e-50	-0.156198826801356	0.464	0.358	2.40097420158337e-45	PLIN2_high	SELENOK	58515
4.46126189972931e-50	-0.310665450435043	0.191	0.227	2.43027241987754e-45	PLIN2_high	AOAH	313
4.90448596404012e-50	-0.143570685607774	0.016	0.035	2.67171872891086e-45	PLIN2_high	CD2	914
9.31488465083631e-50	-0.118333476328876	0.346	0.26	5.07428341354308e-45	PLIN2_high	MDH1	4190
9.58175123927655e-50	-0.166899564929863	0.498	0.374	5.2196589875959e-45	PLIN2_high	PIK3AP1	118788
1.00400885501409e-49	-0.119994973377291	0.008	0.024	5.46933823768924e-45	PLIN2_high	COL4A1	1282
1.11583044174969e-49	-0.1624191647641	0.287	0.211	6.07848633143145e-45	PLIN2_high	SLC1A3	6507
1.28438504388252e-49	-0.144572579187445	0.375	0.28	6.99668752655001e-45	PLIN2_high	ATP6V1E1	529
1.42293876758794e-49	-0.178927733140242	0.693	0.531	7.75145893643529e-45	PLIN2_high	MXD1	4084
2.24957986945427e-49	-0.101740457647476	0.008	0.024	1.22545863388521e-44	PLIN2_high	PCLAF	9768
2.50060842256673e-49	-0.106718326947519	0.519	0.399	1.36220643819323e-44	PLIN2_high	WNK1	65125
2.50490392769694e-49	-0.159078198728766	0.474	0.361	1.36454641461291e-44	PLIN2_high	DNAJC3	5611
3.85917119199877e-49	-0.215280378851186	0.017	0.037	2.10228350684133e-44	PLIN2_high	COL6A1	1291
4.2434991586842e-49	-0.119047297324106	0.501	0.385	2.31164616669322e-44	PLIN2_high	IRF2BP2	359948
4.43452116941562e-49	-0.100256040116037	0.262	0.193	2.41570540703916e-44	PLIN2_high	GSK3B	2932
4.88666800380029e-49	-0.155498400801201	0.018	0.039	2.66201239507021e-44	PLIN2_high	GAPDHP65	389849
6.02577644984156e-49	-0.219554729025043	0.054	0.083	3.28254172105119e-44	PLIN2_high	ADAM19	8728
7.24332120425916e-49	-0.128422444410087	0.289	0.214	3.94579922602018e-44	PLIN2_high	GAK	2580
1.01232718402673e-48	-0.150469270146656	0.634	0.491	5.51465233498559e-44	PLIN2_high	ARL6IP1	23204
1.05433081328325e-48	-0.154083209801114	0.018	0.039	5.74346710536052e-44	PLIN2_high	RPL13P12	388344
1.06705520564675e-48	-0.125724254341256	0.265	0.196	5.81278323276067e-44	PLIN2_high	USP10	9100
1.18839349017539e-48	-0.133616988097817	0.429	0.325	6.47377353773045e-44	PLIN2_high	ADGRE5	976
1.35125643929467e-48	-0.11946309297243	0.287	0.212	7.36096945305771e-44	PLIN2_high	SRSF6	6431
1.67846036602265e-48	-0.10831413332946	0.476	0.367	9.1434128439084e-44	PLIN2_high	PILRA	29992
1.91792898766739e-48	-0.149907578476411	0.343	0.258	1.04479181603181e-43	PLIN2_high	ZFP91	80829
1.97005945085105e-48	-0.143428852680206	0.015	0.035	1.07318988585111e-43	PLIN2_high	RPL35P5	441246
2.11846594514697e-48	-0.136535792366608	0.588	0.451	1.15403432361881e-43	PLIN2_high	PTPN1	5770
3.12469422112085e-48	-0.128830924444177	0.019	0.04	1.70217717695558e-43	PLIN2_high	RPS2P5	100130562
3.21291629040479e-48	-0.164547025101965	0.383	0.288	1.75023614919801e-43	PLIN2_high	RAB5A	5868
3.8190676154132e-48	-0.112681058302431	0.485	0.37	2.08043708349634e-43	PLIN2_high	HNRNPL	3191
4.06461682579204e-48	-0.199474371200496	0.453	0.342	2.21420001585021e-43	PLIN2_high	CSGALNACT2	55454
4.06666981979009e-48	-0.139679132558404	0.353	0.266	2.21531838433065e-43	PLIN2_high	MAN1A1	4121
5.228833908018e-48	-0.206670068145099	0.013	0.031	2.84840727139281e-43	PLIN2_high	MAP1B	4131
6.92938786796929e-48	-0.210757028689065	0.451	0.342	3.77478404107627e-43	PLIN2_high	DNTTIP2	30836
7.11960788050246e-48	-0.173519559955189	0.907	0.823	3.87840639290371e-43	PLIN2_high	RPL38	6169
8.00072902652813e-48	-0.196380226812799	0.404	0.303	4.3583971372012e-43	PLIN2_high	GDI1	2664
8.27831320166805e-48	-0.126680279820842	0.48	0.367	4.50961111660867e-43	PLIN2_high	KMT2C	58508
8.40281208063689e-48	-0.267938178729433	0.035	0.06	4.57743188092695e-43	PLIN2_high	VNN2	8875
1.03801827243613e-47	-0.2045137591484	0.294	0.215	5.65460453909582e-43	PLIN2_high	RIT1	6016
1.83693446758148e-47	-0.232204394689388	0.009	0.024	1.00067005121501e-42	PLIN2_high	CCN2	1490
2.0974724390341e-47	-0.108672631923771	0.375	0.284	1.14259811116383e-42	PLIN2_high	PRKCSH	5589
2.12256488178475e-47	-0.129154452597839	0.379	0.288	1.15626721935224e-42	PLIN2_high	CPM	1368
2.23816745307399e-47	-0.140059123934272	0.308	0.229	1.21924172006205e-42	PLIN2_high	DHX15	1665
3.1333166851191e-47	-0.153036125979516	0.282	0.208	1.70687426421863e-42	PLIN2_high	GANAB	23193
4.18499275907358e-47	-0.129584290201576	0.59	0.452	2.27977480550533e-42	PLIN2_high	PAPOLA	10914
7.32748682293174e-47	-0.133325787489394	0.624	0.484	3.99164844679206e-42	PLIN2_high	GNA13	10672
7.94556336343522e-47	-0.133755076353395	0.573	0.44	4.32834564223134e-42	PLIN2_high	ATP6AP1	537
8.9884956328073e-47	-0.143345762490597	0.014	0.032	4.89648299597178e-42	PLIN2_high	RPL37P23	648217
8.99190664942955e-47	-0.136283357072002	0.341	0.256	4.89834114727675e-42	PLIN2_high	MARK3	4140
1.02912823172596e-46	-0.191713930184735	0.56	0.43	5.60617604232717e-42	PLIN2_high	BRD2	6046
1.60984305976489e-46	-0.241186062487887	0.106	0.141	8.76962006806923e-42	PLIN2_high	ADAM28	10863
1.61174312147089e-46	-0.190510496162972	0.97	0.901	8.77997065421266e-42	PLIN2_high	RPL37	6167
2.48639894176885e-46	-0.158673351705766	0.34	0.256	1.35446582352858e-41	PLIN2_high	ARIH1	25820
3.10276389353914e-46	-0.138471832113013	0.016	0.035	1.69023063100544e-41	PLIN2_high	RPL18AP3	390354
3.17369761390586e-46	-0.185618638414255	0.013	0.031	1.72887177517522e-41	PLIN2_high	SNORD3A	780851
3.27894055673674e-46	-0.167914817620426	0.29	0.214	1.78620286828234e-41	PLIN2_high	DOK3	79930
4.0095171075814e-46	-0.261979962234705	0.796	0.708	2.18418444435497e-41	PLIN2_high	ITGB2	3689
4.27629021389653e-46	-0.142192783873049	0.375	0.284	2.32950909402013e-41	PLIN2_high	HNRNPH2	3188
4.33673921218765e-46	-0.106734527102931	0.007	0.021	2.36243868583922e-41	PLIN2_high	PRF1	5551
5.30347797523761e-46	-0.113309353922324	0.361	0.275	2.88906962701069e-41	PLIN2_high	CCDC47	57003
5.87122750191718e-46	-0.191389266445173	0.026	0.048	3.19835118166938e-41	PLIN2_high	UQCRHL	440567
6.11987555223027e-46	-0.100206836487797	0.385	0.292	3.33380220707744e-41	PLIN2_high	PRMT2	3275
8.18441542294202e-46	-0.164530903723482	0.327	0.246	4.45846030164767e-41	PLIN2_high	NFAT5	10725
8.54664889349649e-46	-0.162511363490206	0.42	0.315	4.65578698473221e-41	PLIN2_high	LILRB3	11025
9.94315554449459e-46	-0.106155025531347	0.297	0.223	5.41653398286343e-41	PLIN2_high	MKRN1	23608
1.15972228259048e-45	-0.135862234674073	0.396	0.302	6.31758713441166e-41	PLIN2_high	VAMP2	6844
1.18521421459233e-45	-0.117532890295957	0.413	0.316	6.45645443399171e-41	PLIN2_high	ADAM10	102
1.24218573538035e-45	-0.116708603732459	0.524	0.407	6.76680679348444e-41	PLIN2_high	PRPF40A	55660
1.56014544138998e-45	-0.108336125450834	0.247	0.182	8.49889229197192e-41	PLIN2_high	KHSRP	8570
1.64389373257881e-45	-0.133246601817455	0.01	0.025	8.95511110822308e-41	PLIN2_high	PTENP1	11191
1.75258636634567e-45	-0.122298372820658	0.218	0.159	9.54721423066802e-41	PLIN2_high	AAMP	14
1.75751729988541e-45	-0.101626425976877	0.306	0.231	9.57407549112575e-41	PLIN2_high	SEC63	11231
2.29333672760579e-45	-0.111101987326129	0.01	0.026	1.24929518236325e-40	PLIN2_high	FAUP1	140623
2.40810282757459e-45	-0.115749467870735	0.473	0.363	1.31181401532126e-40	PLIN2_high	FAM120A	23196
2.43845016081768e-45	-0.12295462792184	0.432	0.33	1.32834572510543e-40	PLIN2_high	SUPT4H1	6827
2.43962902420887e-45	-0.145066438421146	0.475	0.364	1.32898791093778e-40	PLIN2_high	ARF3	377
3.13770882846204e-45	-0.166070561974779	0.043	0.069	1.70926688430469e-40	PLIN2_high	ENPP2	5168
3.83184777773005e-45	-0.116592593016063	0.012	0.029	2.08739907691845e-40	PLIN2_high	EIF1AXP1	280661
4.39001036454872e-45	-0.129010330661368	0.192	0.139	2.39145814608791e-40	PLIN2_high	TP53INP2	58476
5.70043554729441e-45	-0.120685759284981	0.386	0.293	3.10531226438863e-40	PLIN2_high	DICER1	23405
8.12918101060468e-45	-0.181032441762699	0.456	0.353	4.4283713555269e-40	PLIN2_high	DDX3Y	8653
8.8336782333311e-45	-0.159560292756475	0.401	0.305	4.81214621760711e-40	PLIN2_high	GOLGA4	2803
1.26744130553753e-44	-0.12215171854959	0.29	0.217	6.90438651191568e-40	PLIN2_high	PPA1	5464
1.44022639503904e-44	-0.104038147678168	0.2	0.145	7.84563328697518e-40	PLIN2_high	DVL3	1857
1.4448664176593e-44	-0.109087171079773	0.425	0.329	7.87090981019902e-40	PLIN2_high	FOXP1	27086
2.34415167969748e-44	-0.10336330882181	0.243	0.181	1.2769766275152e-39	PLIN2_high	PLEKHA2	59339
2.45239186876729e-44	-0.132721007012533	0.571	0.442	1.33594047051098e-39	PLIN2_high	EZR	7430
3.55694568590552e-44	-0.132823599191893	0.361	0.275	1.93764616239703e-39	PLIN2_high	SPEN	23013
4.01231578764639e-44	-0.174106976119708	0.008	0.022	2.18570902532037e-39	PLIN2_high	CCN1	3491
4.47233655937307e-44	-0.11184072146134	0.358	0.272	2.43630534071848e-39	PLIN2_high	LSM14A	26065
5.78080148102934e-44	-0.101280472430868	0.276	0.207	3.14909160679073e-39	PLIN2_high	CDC73	79577
6.54671621988861e-44	-0.155998864203496	0.015	0.033	3.56632366078432e-39	PLIN2_high	TPT1P9	389787
6.91035139110411e-44	-0.114579409522759	0.641	0.501	3.76441392030396e-39	PLIN2_high	CAPNS1	826
7.96784889573289e-44	-0.119755842789089	0.007	0.021	4.34048568595049e-39	PLIN2_high	LUM	4060
1.03210620072329e-43	-0.100290991944175	0.279	0.21	5.62239852844012e-39	PLIN2_high	NECTIN2	5819
1.21366435072473e-43	-0.101488802160577	0.294	0.222	6.61143655057294e-39	PLIN2_high	FNBP4	23360
1.23911077598439e-43	-0.121128191825725	0.458	0.353	6.75005595217495e-39	PLIN2_high	MBD2	8932
1.26662443341229e-43	-0.106346318520541	0.217	0.159	6.89993660101343e-39	PLIN2_high	RAB35	11021
1.46988187964673e-43	-0.148371649419919	0.505	0.384	8.00718153937559e-39	PLIN2_high	CTNNA1	1495
2.09474592855018e-43	-0.137022707180262	0.308	0.233	1.14111284457771e-38	PLIN2_high	SUPT5H	6829
2.11568070684217e-43	-0.252665382506891	0.91	0.833	1.15251706505227e-38	PLIN2_high	AIF1	199
2.29890336291908e-43	-0.109531570387242	0.24	0.178	1.25232760695017e-38	PLIN2_high	TARDBP	23435
2.37535884269005e-43	-0.133880533366623	0.361	0.272	1.29397672955541e-38	PLIN2_high	TSPAN14	81619
2.90207921623441e-43	-0.244978273549601	0.03	0.053	1.58090765304369e-38	PLIN2_high	CLU	1191
3.02804289735662e-43	-0.115081367419018	0.208	0.152	1.64952636833502e-38	PLIN2_high	PPTC7	160760
3.41596165185227e-43	-0.638720590836869	0.203	0.234	1.86084510984652e-38	PLIN2_high	FOLR2	2350
3.48883861885279e-43	-0.146295291433093	0.528	0.423	1.90054483762006e-38	PLIN2_high	KLF2	10365
3.57976580986635e-43	-0.167021522553601	0.299	0.224	1.95007742492469e-38	PLIN2_high	ACOT9	23597
3.76990854563067e-43	-0.112395421443074	0.621	0.487	2.05365768023231e-38	PLIN2_high	CCDC88A	55704
5.00945869971778e-43	-0.156939018905172	0.413	0.316	2.72890262667126e-38	PLIN2_high	CHD4	1108
6.19981835815668e-43	-0.138987504631215	0.474	0.364	3.37735105060585e-38	PLIN2_high	CUX1	1523
7.49076286684621e-43	-0.146642140615444	0.008	0.023	4.08059307171447e-38	PLIN2_high	GZMK	3003
1.34838930307125e-42	-0.121710571909952	0.306	0.23	7.34535072848065e-38	PLIN2_high	SF3B4	10262
1.45681073645996e-42	-0.101984266386037	0.01	0.025	7.93597648686564e-38	PLIN2_high	HMGB1P5	10354
1.58555846762152e-42	-0.100548147089852	0.429	0.332	8.63732975236824e-38	PLIN2_high	SYF2	25949
1.97937118188207e-42	-0.124691120200904	0.396	0.304	1.07826245133026e-37	PLIN2_high	SLTM	79811
2.43128729494235e-42	-0.101024095505602	0.211	0.154	1.32444375391985e-37	PLIN2_high	TET3	200424
2.59580315131017e-42	-0.188681040427272	0.039	0.064	1.41406376667622e-37	PLIN2_high	CCND1	595
4.83793806377279e-42	-0.295677856164437	0.187	0.219	2.63546676024023e-37	PLIN2_high	GIMAP4	55303
5.33365855297169e-42	-0.252269083543131	0.386	0.298	2.90551049673133e-37	PLIN2_high	MS4A4A	51338
6.5880021957457e-42	-0.162037141109962	0.621	0.482	3.58881419613247e-37	PLIN2_high	PEA15	8682
8.10162645188091e-42	-0.100491118684964	0.208	0.154	4.41336100966213e-37	PLIN2_high	DCP1A	55802
8.6911869823417e-42	-0.124208489094522	0.32	0.243	4.73452410863064e-37	PLIN2_high	PUM1	9698
8.75958599960406e-42	-0.104753328542189	0.288	0.218	4.77178447328431e-37	PLIN2_high	TMED7	51014
1.05096295416045e-41	-0.112964664739423	0.009	0.023	5.72512069278903e-37	PLIN2_high	MFAP4	4239
1.16473743957545e-41	-0.113748688484471	0.013	0.029	6.34490720208726e-37	PLIN2_high	RPS20P14	440992
1.39000051657272e-41	-0.471089342082436	0.232	0.26	7.57202781402988e-37	PLIN2_high	FCGR2B	2213
1.47669579428025e-41	-0.133513958007453	0.513	0.397	8.04430033934164e-37	PLIN2_high	CBX3	11335
1.74054222100458e-41	-0.108563937099842	0.539	0.418	9.48160374892246e-37	PLIN2_high	NCKAP1L	3071
1.78608989663786e-41	-0.117155746329216	0.372	0.285	9.72972471193472e-37	PLIN2_high	SMARCA5	8467
2.4453952817578e-41	-0.103747864264008	0.625	0.485	1.33212907973756e-36	PLIN2_high	KHDRBS1	10657
3.93031633024186e-41	-0.188900130947917	0.015	0.031	2.14103982089925e-36	PLIN2_high	TYMS	7298
4.54924384106745e-41	-0.192674596459299	0.335	0.252	2.4782005824215e-36	PLIN2_high	PSEN1	5663
4.61376799882512e-41	-0.224921427335314	0.334	0.253	2.51335011735998e-36	PLIN2_high	CPD	1362
6.1419741133792e-41	-0.167411366846471	0.034	0.057	3.34584039826332e-36	PLIN2_high	TMEM154	201799
6.16032039094741e-41	-0.138465286530729	0.283	0.212	3.3558345329686e-36	PLIN2_high	RP2	6102
6.32915659013018e-41	-0.314900853234357	0.784	0.688	3.44780805247342e-36	PLIN2_high	DAZAP2	9802
8.22888849770958e-41	-0.113710108615982	0.437	0.338	4.48268700912729e-36	PLIN2_high	ISCU	23479
9.02409956855797e-41	-0.103585998365983	0.238	0.178	4.91587823997195e-36	PLIN2_high	MARK2	2011
1.05229314810201e-40	-0.102824417838884	0.322	0.246	5.73236692428569e-36	PLIN2_high	BIN2	51411
1.09610246068673e-40	-0.158666486208956	0.394	0.303	5.97101815459094e-36	PLIN2_high	RAB8B	51762
1.24870658445049e-40	-0.129904569527826	0.489	0.379	6.80232911879402e-36	PLIN2_high	XRN2	22803
2.03468305555368e-40	-0.169655603611873	0.019	0.038	1.10839359451287e-35	PLIN2_high	PLA2G2A	5320
2.82709050289357e-40	-0.108400529070138	0.537	0.423	1.54005755145127e-35	PLIN2_high	TIPARP	25976
2.86257200172049e-40	-0.117050132861369	0.009	0.023	1.55938609793724e-35	PLIN2_high	SNRPEP4	100130109
3.30508090936559e-40	-0.106519465431748	0.314	0.239	1.8004428253769e-35	PLIN2_high	NDUFB5	4711
3.65158676554359e-40	-0.120848845553586	0.013	0.028	1.98920189052987e-35	PLIN2_high	RPL23AP2	401904
4.29920376040747e-40	-0.111021167114503	0.28	0.212	2.34199124848197e-35	PLIN2_high	RC3H1	149041
4.39628917432073e-40	-0.101794529532131	0.014	0.03	2.39487852771122e-35	PLIN2_high	RPL15P3	653232
4.40217320750908e-40	-0.123966741716174	0.354	0.271	2.39808385479057e-35	PLIN2_high	EFCAB14	9813
4.596254173246e-40	-0.109490464022512	0.262	0.198	2.50380946087576e-35	PLIN2_high	SPTY2D1	144108
4.88773122537663e-40	-0.103748173778923	0.236	0.177	2.66259158502392e-35	PLIN2_high	RBM33	155435
6.05306738744404e-40	-0.120694712149813	0.208	0.153	3.29740845931014e-35	PLIN2_high	KDM5C	8242
6.35409593928756e-40	-0.101081084266365	0.246	0.185	3.4613937629269e-35	PLIN2_high	SEC24D	9871
6.46949269649709e-40	-0.145928859133008	0.577	0.452	3.52425614641679e-35	PLIN2_high	IL10RA	3587
1.04527850612477e-39	-0.209391011742286	0.273	0.205	5.69415466211469e-35	PLIN2_high	RAPGEF2	9693
1.11938318147879e-39	-0.130393482020423	0.369	0.283	6.0978398811057e-35	PLIN2_high	EPN1	29924
1.14350921434631e-39	-0.157975629521518	0.022	0.042	6.22926644515152e-35	PLIN2_high	RIPOR2	9750
1.17238181556789e-39	-0.168035101621552	0.313	0.236	6.38654994030609e-35	PLIN2_high	ZNF655	79027
1.27701372382521e-39	-0.104084612960685	0.374	0.288	6.95653226053783e-35	PLIN2_high	TMCO1	54499
1.33263076563385e-39	-0.18331123473489	0.289	0.219	7.25950609579041e-35	PLIN2_high	N4BP1	9683
1.38180095691009e-39	-0.117103012425904	0.205	0.152	7.52736071276774e-35	PLIN2_high	SH3GL1	6455
1.46530354043392e-39	-0.190185544207483	0.451	0.349	7.98224103651378e-35	PLIN2_high	NFKBID	84807
1.70466387379866e-39	-0.145099330030696	0.269	0.204	9.28615645251823e-35	PLIN2_high	CWC25	54883
2.15874769320912e-39	-0.100554178108394	0.261	0.198	1.17597780587567e-34	PLIN2_high	AP2B1	163
2.37891309603362e-39	-0.41885548322712	0.006	0.018	1.29591290906432e-34	PLIN2_high	XCL1	6375
3.26589211406081e-39	-0.115505542964487	0.012	0.027	1.77909472913463e-34	PLIN2_high	RPL7P1	6174
3.87570760160562e-39	-0.160956833261704	0.362	0.281	2.11129171597466e-34	PLIN2_high	SELENOT	51714
4.23694505800937e-39	-0.114010654733647	0.252	0.19	2.3080758203506e-34	PLIN2_high	CS	1431
4.30167866904903e-39	-0.12064971983663	0.58	0.451	2.34333945496446e-34	PLIN2_high	WASF2	10163
5.05198037232201e-39	-0.111342802633095	0.01	0.024	2.75206630782242e-34	PLIN2_high	SPCS2P4	653566
7.75127384887322e-39	-0.261893953587459	0.351	0.264	4.22250642917369e-34	PLIN2_high	OXSR1	9943
7.75274330002331e-39	-0.105817723861102	0.014	0.03	4.2233069126877e-34	PLIN2_high	RPL37AP1	140717
8.31412999412734e-39	-0.132383040967062	0.013	0.028	4.52912231430087e-34	PLIN2_high	CD3D	915
8.94641738828567e-39	-0.132471586898731	0.009	0.023	4.87356087226862e-34	PLIN2_high	TOP2A	7153
9.27387806773141e-39	-0.11202156399439	0.211	0.158	5.05194507739669e-34	PLIN2_high	WASHC4	23325
9.61154491979521e-39	-0.128242439233163	0.346	0.266	5.23588909505844e-34	PLIN2_high	METAP2	10988
9.9691785612813e-39	-0.152069947716302	0.468	0.36	5.43071002125799e-34	PLIN2_high	NONO	4841
1.13831238031544e-38	-0.117226424223691	0.127	0.088	6.20095669176836e-34	PLIN2_high	LAMB3	3914
1.1514926200929e-38	-0.183566624891993	0.292	0.219	6.27275604795609e-34	PLIN2_high	CKAP4	10970
1.29965827373851e-38	-0.101358220568193	0.265	0.202	7.07988844619054e-34	PLIN2_high	BDP1	55814
1.34788422551271e-38	-0.127653139962657	0.603	0.471	7.34259931848047e-34	PLIN2_high	HNRNPF	3185
1.47553833058361e-38	-0.115446098857703	0.229	0.173	8.03799505585424e-34	PLIN2_high	AMPD2	271
1.85447166616956e-38	-0.111517592586502	0.32	0.247	1.01022344014587e-33	PLIN2_high	WAPL	23063
2.4749618797937e-38	-0.108698004311454	0.261	0.198	1.34823548401762e-33	PLIN2_high	MAN1A2	10905
2.5623751680857e-38	-0.159892403256921	0.299	0.226	1.39585387281468e-33	PLIN2_high	MED13	9969
2.99280831508037e-38	-0.135062915854538	0.253	0.192	1.63033232964003e-33	PLIN2_high	BEST1	7439
2.99415572010023e-38	-0.163808354757138	0.7	0.547	1.6310663285246e-33	PLIN2_high	RILPL2	196383
3.1307148746704e-38	-0.103772338942296	0.264	0.201	1.7054569279767e-33	PLIN2_high	CDC5L	988
3.23825279219538e-38	-0.305942989643459	0.032	0.054	1.76403820854844e-33	PLIN2_high	MYL9	10398
4.05590417614527e-38	-0.15134735514295	0.348	0.267	2.20945379995514e-33	PLIN2_high	DYNLRB1	83658
4.50798402438423e-38	-0.216927631226901	0.434	0.332	2.45572429728331e-33	PLIN2_high	ATP2A2	488
4.68685949935452e-38	-0.11508971493588	0.411	0.317	2.55316671227338e-33	PLIN2_high	TMEM14C	51522
4.72334737018215e-38	-0.103123667171915	0.323	0.249	2.57304347990672e-33	PLIN2_high	DYNC1I2	1781
6.11285477667382e-38	-0.161944412033407	0.381	0.293	3.32997763959306e-33	PLIN2_high	RAB11B	9230
6.15872277509138e-38	-0.119025068857815	0.412	0.32	3.35496423173103e-33	PLIN2_high	TPR	7175
6.42474533337317e-38	-0.102700632110712	0.341	0.264	3.49988002035503e-33	PLIN2_high	SNHG6	641638
6.94533763021117e-38	-0.143614831426059	0.267	0.202	3.78347267405754e-33	PLIN2_high	RNF11	26994
7.29180610163584e-38	-0.107211703462594	0.013	0.028	3.97221137386613e-33	PLIN2_high	PPP1R14BP3	100507617
8.3931650168722e-38	-0.210816344416819	0.514	0.396	4.57217664294113e-33	PLIN2_high	MTCH1	23787
9.36290618369337e-38	-0.207524360116355	0.27	0.205	5.10044314356696e-33	PLIN2_high	TXNRD1	7296
1.27636291589353e-37	-0.110417029438625	0.008	0.021	6.95298698433003e-33	PLIN2_high	GZMH	2999
1.30226971489297e-37	-0.523159151184617	0.349	0.378	7.09411427187948e-33	PLIN2_high	C1QC	714
2.02286596462408e-37	-0.238586273292041	0.624	0.491	1.10195623422897e-32	PLIN2_high	STAB1	23166
2.09821824079454e-37	-0.10025692072697	0.006	0.017	1.14300438667283e-32	PLIN2_high	UBE2C	11065
2.11200584182955e-37	-0.21952624326897	0.084	0.113	1.15051518233665e-32	PLIN2_high	TNFSF10	8743
2.1525078517795e-37	-0.10023038562198	0.226	0.17	1.17257865225688e-32	PLIN2_high	DYRK1A	1859
2.20296138458247e-37	-0.197848062194611	0.34	0.261	1.2000632142513e-32	PLIN2_high	RELA	5970
2.5741566037386e-37	-0.119409615390375	0.519	0.401	1.4022718098866e-32	PLIN2_high	HP1BP3	50809
2.59974172596388e-37	-0.107246191924095	0.012	0.027	1.41620930521883e-32	PLIN2_high	NACA2	342538
2.74983261801196e-37	-0.100670530737766	0.387	0.306	1.49797131866201e-32	PLIN2_high	PLAU	5328
4.20078262177696e-37	-0.118992218506404	0.668	0.531	2.288376333213e-32	PLIN2_high	CDC37	11140
4.5027527361753e-37	-0.116164207094939	0.407	0.316	2.4528745530315e-32	PLIN2_high	RAB14	51552
5.24180426943147e-37	-0.163802576977019	0.05	0.074	2.85547287577279e-32	PLIN2_high	AXL	558
5.30233170864264e-37	-0.104133812766825	0.195	0.146	2.88844519828308e-32	PLIN2_high	DNAJB9	4189
6.1769997812896e-37	-0.192389051874663	0.477	0.372	3.36492063085751e-32	PLIN2_high	GABARAPL1	23710
6.6538111938981e-37	-0.158116057445073	0.43	0.335	3.62466364787599e-32	PLIN2_high	MANBA	4126
7.26104927417397e-37	-0.102662979674917	0.654	0.519	3.95545659210627e-32	PLIN2_high	PAK2	5062
7.66869797220324e-37	-0.116943434314521	0.403	0.313	4.17752322035771e-32	PLIN2_high	OXA1L	5018
8.40061393556073e-37	-0.110386801765565	0.397	0.31	4.57623444139671e-32	PLIN2_high	ZFHX3	463
8.43650616537893e-37	-0.13953434051033	0.612	0.489	4.59578673359017e-32	PLIN2_high	DDX21	9188
9.1385844302593e-37	-0.125887373404297	0.309	0.236	4.97824386838376e-32	PLIN2_high	SHISA5	51246
1.01199061013728e-36	-0.119840309821839	0.28	0.213	5.51281884872282e-32	PLIN2_high	WDR82	80335
1.06939644633482e-36	-0.377494890585152	0.327	0.338	5.82553714140891e-32	PLIN2_high	CD4	920
1.25928884026792e-36	-0.114713815297815	0.223	0.167	6.85997595735947e-32	PLIN2_high	PSME4	23198
1.29489900337865e-36	-0.469717910452115	0.136	0.166	7.05396232090521e-32	PLIN2_high	IL1R2	7850
1.52556062082005e-36	-0.128769066131672	0.009	0.022	8.31049148191723e-32	PLIN2_high	RRM2	6241
1.64383362229854e-36	-0.127263805385962	0.266	0.203	8.95478365747127e-32	PLIN2_high	CHCHD7	79145
1.64886014488474e-36	-0.156287441522695	0.223	0.167	8.98216563925963e-32	PLIN2_high	PATL1	219988
1.66660237365368e-36	-0.152627696660631	0.525	0.411	9.07881643047842e-32	PLIN2_high	TAOK3	51347
1.75243739672933e-36	-0.125547025523742	0.343	0.264	9.54640271868302e-32	PLIN2_high	TERF2IP	54386
1.8638972148215e-36	-0.193236415037166	0.297	0.225	1.01535800777401e-31	PLIN2_high	RALB	5899
2.18037352800959e-36	-0.130454337648279	0.43	0.333	1.18775847938322e-31	PLIN2_high	SCAMP2	10066
2.22661572333297e-36	-0.116675924998072	0.312	0.243	1.21294891528564e-31	PLIN2_high	SENP6	26054
2.45290018380844e-36	-0.1330543350401	0.265	0.202	1.33621737512965e-31	PLIN2_high	GABPB1	2553
2.83771561928536e-36	-0.200400737039413	0.016	0.032	1.5458455836057e-31	PLIN2_high	CENPF	1063
4.61351583491098e-36	-0.11027395785069	0.319	0.247	2.51321275106775e-31	PLIN2_high	MAGT1	84061
6.38115702031861e-36	-0.157601051662608	0.485	0.379	3.47613528681856e-31	PLIN2_high	MACF1	23499
8.23174156143877e-36	-0.103506085933283	0.293	0.225	4.48424121559377e-31	PLIN2_high	TMEM248	55069
1.28643191829526e-35	-0.114655381061313	0.297	0.229	7.00783787491341e-31	PLIN2_high	SNW1	22938
1.29345662058351e-35	-0.122869800726397	0.238	0.18	7.04610494062867e-31	PLIN2_high	RHOU	58480
1.42850089775661e-35	-0.136845582972053	0.651	0.517	7.78175864052916e-31	PLIN2_high	JMJD1C	221037
1.47928683598767e-35	-0.126761404081474	0.339	0.262	8.05841503904285e-31	PLIN2_high	SRSF4	6429
2.63349755671011e-35	-0.164524766766802	0.613	0.478	1.43459779401783e-30	PLIN2_high	ANP32B	10541
2.65951409935438e-35	-0.101884414532204	0.016	0.032	1.4487703056233e-30	PLIN2_high	EIF4A1P2	359792
2.67288726307248e-35	-0.134587343745091	0.401	0.312	1.45605533655873e-30	PLIN2_high	CD58	965
3.06038661085907e-35	-0.103170992418686	0.211	0.159	1.66714560626548e-30	PLIN2_high	AKAP17A	8227
3.752702575338e-35	-0.123977552041532	0.3	0.23	2.04428472791537e-30	PLIN2_high	MLXIP	22877
4.13522927836684e-35	-0.163064975843393	0.745	0.609	2.25266614939034e-30	PLIN2_high	NFKB1	4790
5.07878092692673e-35	-0.14125185310968	0.027	0.046	2.76666590994334e-30	PLIN2_high	FHL1	2273
5.62836153792944e-35	-0.116200464260682	0.487	0.381	3.06604994778706e-30	PLIN2_high	ALOX5	240
6.31120925897686e-35	-0.220320667709761	0.371	0.286	3.43803124382764e-30	PLIN2_high	GYPC	2995
6.67729860540818e-35	-0.116958086335809	0.25	0.191	3.63745841529611e-30	PLIN2_high	RTCB	51493
6.73378428817083e-35	-0.100137794338107	0.221	0.168	3.66822899098106e-30	PLIN2_high	DYNLT3	6990
7.63559793398332e-35	-0.115706677855846	0.013	0.027	4.15949197453741e-30	PLIN2_high	APOD	347
8.04900131349512e-35	-0.11144254357576	0.013	0.027	4.38469346552647e-30	PLIN2_high	HSP90B2P	7190
8.08885612781216e-35	-0.108447286443863	0.262	0.201	4.40640437562567e-30	PLIN2_high	CTDSP2	10106
9.56675439359663e-35	-0.117155309419407	0.196	0.147	5.21148945591177e-30	PLIN2_high	KBTBD2	25948
1.02924619132265e-34	-0.37285487336039	0.161	0.188	5.60681862723012e-30	PLIN2_high	GPR34	2857
1.43410510231155e-34	-0.105554250493218	0.344	0.27	7.81228754484219e-30	PLIN2_high	PTAFR	5724
1.45858877295631e-34	-0.149299286216368	0.617	0.474	7.94566234067952e-30	PLIN2_high	CIRBP	1153
1.58660739496408e-34	-0.171248666267479	0.576	0.447	8.64304378406683e-30	PLIN2_high	PREX1	57580
1.68342910643736e-34	-0.104641982760219	0.242	0.185	9.17048005731751e-30	PLIN2_high	ZC3H18	124245
1.84763803053407e-34	-0.120538902259123	0.438	0.342	1.00650081713344e-29	PLIN2_high	THRAP3	9967
1.8534364354477e-34	-0.101037796690449	0.425	0.332	1.00965949821014e-29	PLIN2_high	NUDT3	11165
2.06181178255493e-34	-0.158974904328012	0.413	0.318	1.1231719685468e-29	PLIN2_high	CSTA	1475
2.17805402979275e-34	-0.174936838681765	0.389	0.304	1.1864949327296e-29	PLIN2_high	SELENOF	9403
2.36878587164711e-34	-0.809784043177827	0.605	0.553	1.29039610357976e-29	PLIN2_high	HLA-DRB5	3127
2.50996216250259e-34	-0.249233360321646	0.139	0.167	1.36730188802328e-29	PLIN2_high	ENTPD1	953
2.78485225778283e-34	-0.112994733119919	0.29	0.223	1.51704826742719e-29	PLIN2_high	TLE5	166
3.18795953434237e-34	-0.116504636739583	0.25	0.192	1.73664095633301e-29	PLIN2_high	TMX4	56255
3.25559438219768e-34	-0.117237079802729	0.353	0.276	1.77348503970219e-29	PLIN2_high	IK	3550
3.25704958328448e-34	-0.203226473404204	0.505	0.391	1.77427776049422e-29	PLIN2_high	MAPRE1	22919
4.26716831347597e-34	-0.136767129678519	0.222	0.169	2.32453993876604e-29	PLIN2_high	ISG20L2	81875
4.61187319578555e-34	-0.361217599524725	0.037	0.058	2.51231792340418e-29	PLIN2_high	TPM2	7169
4.72840446197719e-34	-0.1054745281788	0.207	0.156	2.57579833066207e-29	PLIN2_high	NPLOC4	55666
4.82860989940718e-34	-0.124013088228291	0.624	0.497	2.63038524270206e-29	PLIN2_high	TOP1	7150
5.33858981689145e-34	-0.123500562080786	0.293	0.226	2.90819680275162e-29	PLIN2_high	LRP10	26020
5.50886763808427e-34	-0.102107086286204	0.572	0.453	3.00095564584641e-29	PLIN2_high	SSR3	6747
6.01974246398037e-34	-0.171653854181947	0.283	0.217	3.27925470725331e-29	PLIN2_high	THAP2	83591
6.99606556184204e-34	-0.345385783152435	0.247	0.269	3.81110671481345e-29	PLIN2_high	LPAR6	10161
7.92279027390424e-34	-0.133140468727696	0.292	0.225	4.31594000170933e-29	PLIN2_high	PPP3CA	5530
9.11663428641956e-34	-0.135844892688984	0.263	0.201	4.96628652752705e-29	PLIN2_high	PPP6C	5537
1.28526734529547e-33	-0.238417577313099	0.019	0.035	7.00149386349709e-29	PLIN2_high	PCOLCE	5118
1.36297924814803e-33	-0.120509557069389	0.42	0.328	7.42482945428641e-29	PLIN2_high	VPS35	55737
1.37507708138396e-33	-0.11728892221466	0.265	0.205	7.4907324008391e-29	PLIN2_high	UBE2L6	9246
1.58350592903893e-33	-0.173130736683208	0.468	0.364	8.62614854843955e-29	PLIN2_high	ENSA	2029
1.62965522388448e-33	-0.147683963458668	0.292	0.225	8.87754683211072e-29	PLIN2_high	DHX9	1660
1.68700363701308e-33	-0.204665685813104	0.481	0.372	9.18995231262876e-29	PLIN2_high	AZIN1	51582
1.88884386367688e-33	-0.137331767267718	0.458	0.359	1.02894769473798e-28	PLIN2_high	THEMIS2	9473
1.89246988000545e-33	-0.188357552773313	0.455	0.354	1.03092296713297e-28	PLIN2_high	CSNK1D	1453
1.90977063617982e-33	-0.11793949582931	0.316	0.244	1.04034755405896e-28	PLIN2_high	ADD1	118
1.93620160805347e-33	-0.125248882522321	0.318	0.247	1.05474582598713e-28	PLIN2_high	PHF20	51230
2.02159362444666e-33	-0.191120196692302	0.35	0.273	1.10126312691732e-28	PLIN2_high	HECA	51696
2.81814516678472e-33	-0.22222228523849	0.122	0.088	1.53518457960598e-28	PLIN2_high	HCAR2	338442
3.12701098780561e-33	-0.167965913726671	0.465	0.361	1.70343923560711e-28	PLIN2_high	ANP32A	8125
3.52199373223306e-33	-0.109924608412159	0.225	0.172	1.91860608563396e-28	PLIN2_high	POLE3	54107
3.795950799763e-33	-0.1242210906357	0.176	0.131	2.0678441981709e-28	PLIN2_high	HIVEP1	3096
4.24226020072172e-33	-0.134730180545989	0.362	0.283	2.31097124434316e-28	PLIN2_high	UBE2K	3093
4.32232080357239e-33	-0.138912252913546	0.004	0.014	2.35458425774606e-28	PLIN2_high	XCL2	6846
6.67892275018258e-33	-0.121625118363371	0.309	0.24	3.63834316816196e-28	PLIN2_high	C9orf78	51759
7.15599123635566e-33	-0.131399846274596	0.271	0.209	3.89822622600475e-28	PLIN2_high	FUBP1	8880
8.3142112099337e-33	-0.206786568132361	0.079	0.104	4.52916655661138e-28	PLIN2_high	LMNB1	4001
9.66202215000921e-33	-0.119125548036878	0.01	0.023	5.26338656621752e-28	PLIN2_high	FCGR2C	9103
1.19299779408564e-32	-0.119445091205059	0.237	0.18	6.49885548328154e-28	PLIN2_high	CPPED1	55313
1.22074537733507e-32	-0.253938645375294	0.16	0.187	6.6500104430328e-28	PLIN2_high	TSPAN33	340348
1.31144967178951e-32	-0.124387152824442	0.182	0.137	7.14412208707334e-28	PLIN2_high	KATNBL1	79768
1.33158161604934e-32	-0.221421399606242	0.379	0.291	7.25379085342879e-28	PLIN2_high	TLR4	7099
1.34525100414777e-32	-0.112827865635647	0.762	0.608	7.32825484509498e-28	PLIN2_high	SFPQ	6421
1.34898696997271e-32	-0.123188871222539	0.22	0.167	7.34860651892631e-28	PLIN2_high	IPO5	3843
1.36129857887815e-32	-0.122871743865092	0.456	0.358	7.41567400843874e-28	PLIN2_high	BNIP2	663
1.43255931959097e-32	-0.10850412811647	0.226	0.172	7.8038668934718e-28	PLIN2_high	ATP6V0A1	535
1.49117045660822e-32	-0.173094961101461	0.369	0.287	8.12315106237328e-28	PLIN2_high	GGNBP2	79893
2.10237729091145e-32	-0.139715473445826	0.277	0.214	1.14527002922401e-27	PLIN2_high	TLE4	7091
2.76232687728448e-32	-0.103800071351342	0.144	0.105	1.50477756640072e-27	PLIN2_high	ARHGEF10L	55160
3.24969742960489e-32	-0.162566509652892	0.583	0.457	1.77027267477726e-27	PLIN2_high	RUNX1	861
3.3741666127348e-32	-0.101288706473254	0.246	0.19	1.83807726228728e-27	PLIN2_high	BROX	148362
3.41907839732323e-32	-0.166667558321063	0.313	0.242	1.86254295694183e-27	PLIN2_high	USP7	7874
3.88029513929857e-32	-0.122652696083742	0.026	0.044	2.1137907771329e-27	PLIN2_high	MFGE8	4240
4.02258106065444e-32	-0.102159172504204	0.185	0.14	2.19130103279151e-27	PLIN2_high	FBXW7	55294
7.55094273504154e-32	-0.102213362132238	0.785	0.641	4.11337605491388e-27	PLIN2_high	CFLAR	8837
1.12732694706283e-31	-0.107823195772712	0.23	0.177	6.14111354412477e-27	PLIN2_high	NMI	9111
1.32851846137634e-31	-0.196969344941294	0.08	0.105	7.23710431834762e-27	PLIN2_high	GIMAP7	168537
1.62004853940341e-31	-0.183016633659679	0.332	0.257	8.82521441840006e-27	PLIN2_high	PRKCD	5580
1.69265781810183e-31	-0.224773140184508	0.182	0.209	9.22075346410972e-27	PLIN2_high	HACD4	401494
2.24323636807219e-31	-0.104994429233531	0.215	0.165	1.22200301150733e-26	PLIN2_high	ROCK2	9475
2.46643083751649e-31	-0.168765466339684	0.213	0.162	1.34358819873711e-26	PLIN2_high	MPZL1	9019
2.54432452230845e-31	-0.130645592705866	0.582	0.471	1.38602078352753e-26	PLIN2_high	BASP1	10409
2.88778832701343e-31	-0.132972015464579	0.214	0.164	1.57312269114057e-26	PLIN2_high	ATP2C1	27032
3.16737583376398e-31	-0.211021235205323	0.411	0.317	1.72542798544293e-26	PLIN2_high	PTPRJ	5795
3.24978739722622e-31	-0.129157972070411	0.235	0.18	1.77032168463898e-26	PLIN2_high	WDFY3	23001
3.60442204720871e-31	-0.160558919908502	0.435	0.344	1.96350891021694e-26	PLIN2_high	RSRC2	65117
3.94164009126014e-31	-0.18428724915973	0.353	0.274	2.14720843971396e-26	PLIN2_high	TAB2	23118
4.08754562591581e-31	-0.264142837360595	0.056	0.078	2.22669047971764e-26	PLIN2_high	IL2RA	3559
5.51226576539385e-31	-0.177231407004395	0.415	0.323	3.0028067756983e-26	PLIN2_high	MRFAP1	93621
5.63653109794844e-31	-0.173448659241755	0.363	0.282	3.07050031560741e-26	PLIN2_high	STAU1	6780
5.80601946253532e-31	-0.111845713185081	0.254	0.198	3.16282910221611e-26	PLIN2_high	POLR2J3	548644
7.03558598382264e-31	-0.15229894677467	0.24	0.184	3.83263546468738e-26	PLIN2_high	SAMD4B	55095
7.07758428218246e-31	-0.326840731209873	0.06	0.083	3.85551403771889e-26	PLIN2_high	SLAMF1	6504
8.4163584753073e-31	-0.143748525343894	0.407	0.321	4.58481127942365e-26	PLIN2_high	HOOK3	84376
8.85542105189028e-31	-0.159574146578151	0.236	0.182	4.82399061801723e-26	PLIN2_high	GM2A	2760
1.00747862095625e-30	-0.120919276542155	0.219	0.169	5.48823978765919e-26	PLIN2_high	RAB22A	57403
1.03548792954095e-30	-0.117350774222925	0.542	0.426	5.6408204961743e-26	PLIN2_high	EIF4B	1975
1.03813469642285e-30	-0.104408774591468	0.206	0.157	5.65523875876345e-26	PLIN2_high	RLIM	51132
1.14779596162592e-30	-0.104979135328093	0.216	0.166	6.25261850095722e-26	PLIN2_high	GAPVD1	26130
1.22235457077906e-30	-0.278330670533139	0.501	0.387	6.65877652431891e-26	PLIN2_high	LPXN	9404
1.22406119156694e-30	-0.118177979271046	0.213	0.163	6.66807334106091e-26	PLIN2_high	IWS1	55677
1.23803345356413e-30	-0.107696859002809	0.365	0.289	6.74418723829058e-26	PLIN2_high	U2SURP	23350
1.32059674014856e-30	-0.125168323560672	0.322	0.251	7.19395074195928e-26	PLIN2_high	STX12	23673
1.5696466452512e-30	-0.208757225389	0.086	0.112	8.55065010000593e-26	PLIN2_high	SERPINF1	5176
1.77280719048081e-30	-0.161530253404829	0.5	0.394	9.65736717014421e-26	PLIN2_high	CD300E	342510
2.3280191867777e-30	-0.18936354710427	0.01	0.022	1.26818845199715e-25	PLIN2_high	GZMB	3002
2.35443242039986e-30	-0.211931289741817	0.423	0.328	1.28257706101282e-25	PLIN2_high	PSMB4	5692
2.56042661492906e-30	-0.13131829722831	0.301	0.235	1.39479239848261e-25	PLIN2_high	TMX1	81542
2.82677238509543e-30	-0.204363371950663	0.816	0.73	1.53988425678073e-25	PLIN2_high	YWHAB	7529
3.17148387819311e-30	-0.101676000699056	0.22	0.17	1.72766584264569e-25	PLIN2_high	SNX29	92017
3.40235788628536e-30	-0.138451152168829	0.546	0.43	1.85343445855395e-25	PLIN2_high	UBXN4	23190
3.88838963226853e-30	-0.129080247798353	0.337	0.264	2.11820025217828e-25	PLIN2_high	AAK1	22848
4.7492077207798e-30	-0.137326992686088	0.314	0.246	2.5871309058948e-25	PLIN2_high	MBOAT7	79143
4.83565698508243e-30	-0.151198508767191	0.141	0.103	2.63422414262366e-25	PLIN2_high	ITGB8	3696
8.6268163104338e-30	-0.131072058867103	0.397	0.311	4.69945818510881e-25	PLIN2_high	DOCK2	1794
9.21533589945759e-30	-0.132170939157522	0.466	0.379	5.02005423122952e-25	PLIN2_high	CFD	1675
1.00368129320516e-29	-0.191846601619421	0.489	0.389	5.46755384473513e-25	PLIN2_high	RSRP1	57035
1.06866616855908e-29	-0.10024640693218	0.235	0.184	5.82155895322559e-25	PLIN2_high	LPIN2	9663
1.13516830766263e-29	-0.127749514742912	0.306	0.239	6.18382935599216e-25	PLIN2_high	RSU1	6251
1.27024795589248e-29	-0.123052285409493	0.322	0.254	6.9196757397243e-25	PLIN2_high	USP8	9101
1.40705752528079e-29	-0.133755955149135	0.674	0.539	7.66494586896712e-25	PLIN2_high	WSB1	26118
1.46579307343147e-29	-0.122733005796165	0.584	0.462	7.98490776751794e-25	PLIN2_high	ANXA11	311
1.64363040270944e-29	-0.100990422794957	0.183	0.14	8.95367661875968e-25	PLIN2_high	ATP11B	23200
1.70363440401397e-29	-0.126441987244891	0.308	0.24	9.28054841586609e-25	PLIN2_high	FEZ2	9637
2.52305719415628e-29	-0.142751731562417	0.299	0.234	1.37443540651664e-24	PLIN2_high	WBP11	51729
2.93554819718074e-29	-0.128036305187412	0.468	0.375	1.59913988041421e-24	PLIN2_high	CD84	8832
3.05204935920925e-29	-0.105219448051314	0.181	0.138	1.66260388842924e-24	PLIN2_high	ALG2	85365
3.0745164589074e-29	-0.133407948062516	0.413	0.326	1.6748428409898e-24	PLIN2_high	RBMX	27316
3.16476156804326e-29	-0.105438569536987	0.169	0.127	1.72400386419156e-24	PLIN2_high	PANK3	79646
4.05169042621131e-29	-0.133065982590187	0.352	0.279	2.20715835967861e-24	PLIN2_high	UBAC2	337867
5.50541622479105e-29	-0.165667771651831	0.27	0.21	2.99907548845493e-24	PLIN2_high	SSH1	54434
5.59415422754447e-29	-0.106847513181495	0.319	0.25	3.04741551545485e-24	PLIN2_high	LMO2	4005
6.66435037750121e-29	-0.126148421459096	0.511	0.407	3.63040486814379e-24	PLIN2_high	BCL3	602
6.79162661500435e-29	-0.104849761428299	0.199	0.154	3.69973859852362e-24	PLIN2_high	NEK7	140609
8.46083871284143e-29	-0.144904048430193	0.324	0.255	4.60904188882037e-24	PLIN2_high	MIER1	57708
9.3542550460684e-29	-0.108997604957636	0.217	0.168	5.09573043634576e-24	PLIN2_high	VEZF1	7716
1.13160107466895e-28	-0.112088827854624	0.248	0.193	6.16439685425911e-24	PLIN2_high	SCNM1	79005
1.42609522993568e-28	-0.101175147931755	0.197	0.151	7.76865376507459e-24	PLIN2_high	SPPL3	121665
1.78650460324211e-28	-0.147274110593672	0.556	0.44	9.73198382616141e-24	PLIN2_high	XRCC5	7520
1.85776534959823e-28	-0.38111453787527	0.62	0.569	1.01201767419364e-23	PLIN2_high	CD93	22918
1.87378060032008e-28	-0.199759808321016	0.323	0.254	1.02074198202436e-23	PLIN2_high	GRAMD1A	57655
2.43701870711815e-28	-0.13985547713569	0.525	0.423	1.32756594070261e-23	PLIN2_high	SLA	6503
2.99636825697168e-28	-0.126234533738154	0.3	0.237	1.63227160798532e-23	PLIN2_high	GALNT1	2589
3.25219240971498e-28	-0.103038440696038	0.22	0.171	1.77163181519223e-23	PLIN2_high	PTDSS1	9791
3.39828721891553e-28	-0.124333697647505	0.321	0.252	1.85121696250423e-23	PLIN2_high	ZDHHC20	253832
4.24931393172509e-28	-0.145022707192019	0.592	0.472	2.31481376430724e-23	PLIN2_high	PRNP	5621
4.73694048587553e-28	-0.11794570722246	0.285	0.225	2.5804483296807e-23	PLIN2_high	ZC3H13	23091
4.86659034415054e-28	-0.150186732395253	0.589	0.476	2.65107508997601e-23	PLIN2_high	SNX9	51429
5.0858530913407e-28	-0.170036835488427	0.104	0.128	2.77051847150785e-23	PLIN2_high	RTN1	6252
5.76712977674575e-28	-0.102923373308173	0.244	0.19	3.14164394588225e-23	PLIN2_high	FAM91A1	157769
6.7861386440329e-28	-0.247256054463619	0.365	0.282	3.69674902633692e-23	PLIN2_high	FURIN	5045
7.26750868271614e-28	-0.173025930910107	0.095	0.12	3.95897535490962e-23	PLIN2_high	ICAM3	3385
7.97364217732459e-28	-0.170983142554837	0.054	0.076	4.34364157609757e-23	PLIN2_high	EBI3	10148
9.12363123116157e-28	-0.158284505744174	0.258	0.2	4.97009811317526e-23	PLIN2_high	PAFAH1B2	5049
9.25117596923203e-28	-0.136428767769854	0.621	0.491	5.03957810923915e-23	PLIN2_high	HNRNPD	3184
9.41804578085093e-28	-0.11548206892063	0.581	0.462	5.13048043911854e-23	PLIN2_high	AP1S2	8905
1.03483461861085e-27	-0.112661047715094	0.727	0.599	5.63726158488261e-23	PLIN2_high	FKBP1A	2280
1.13851503328555e-27	-0.163307557169555	0.163	0.123	6.20206064382301e-23	PLIN2_high	STX3	6809
1.46525596819065e-27	-0.124837974273143	0.206	0.16	7.98198188671859e-23	PLIN2_high	AP1G1	164
1.62185070860142e-27	-0.104478328429825	0.171	0.131	8.83503173510622e-23	PLIN2_high	PRCC	5546
2.14262669181048e-27	-0.230927768666323	0.494	0.388	1.16719589036376e-22	PLIN2_high	PNPLA8	50640
2.21356311584859e-27	-0.132108583926065	0.286	0.225	1.20583850735852e-22	PLIN2_high	SP3	6670
2.33171862109393e-27	-0.211219162775963	0.423	0.333	1.27020371884092e-22	PLIN2_high	PTMS	5763
2.41617874602519e-27	-0.189619362396248	0.51	0.4	1.31621337189722e-22	PLIN2_high	RBMS1	5937
2.49714482408006e-27	-0.127208884514341	0.355	0.28	1.36031964291761e-22	PLIN2_high	GLG1	2734
2.51253638116981e-27	-0.150341598312166	0.34	0.271	1.36870419364225e-22	PLIN2_high	DAPK1	1612
2.56253143256178e-27	-0.138926560154908	0.298	0.237	1.39593899788803e-22	PLIN2_high	GRK2	156
2.84939100237029e-27	-0.140773242379171	0.231	0.179	1.55220574854122e-22	PLIN2_high	VAV1	7409
3.25359287552153e-27	-0.137159477330689	0.2	0.154	1.77239471894035e-22	PLIN2_high	XPO6	23214
3.41411815843343e-27	-0.338686299793554	0.334	0.339	1.85984086680661e-22	PLIN2_high	MEF2C	4208
3.90297188364992e-27	-0.209734900894123	0.314	0.25	2.12614393361829e-22	PLIN2_high	PMP22	5376
5.06438148891682e-27	-0.209221572252908	0.032	0.049	2.75882181608744e-22	PLIN2_high	CD7	924
6.03577264664014e-27	-0.115946760907883	0.243	0.19	3.28798714925721e-22	PLIN2_high	ZNF24	7572
6.89942429320061e-27	-0.111753911544633	0.137	0.103	3.75846138372103e-22	PLIN2_high	DCUN1D3	123879
7.42072261977533e-27	-0.148286337313559	0.346	0.274	4.04243864712261e-22	PLIN2_high	CMTM3	123920
7.46895832659441e-27	-0.103824103441517	0.988	0.955	4.0687150484123e-22	PLIN2_high	HLA-B	3106
7.7230267925842e-27	-0.121316472992891	0.195	0.151	4.20711884526024e-22	PLIN2_high	TOR1AIP2	163590
8.63587379433889e-27	-0.116287376590789	0.157	0.119	4.70439224946611e-22	PLIN2_high	TBC1D10B	26000
8.76435358812003e-27	-0.131220399051647	0.262	0.205	4.77438161712838e-22	PLIN2_high	KIAA0930	23313
8.80605028334616e-27	-0.15167805388565	0.388	0.308	4.79709589185282e-22	PLIN2_high	DDX46	9879
1.05951667127367e-26	-0.116277449678766	0.212	0.165	5.77171706676332e-22	PLIN2_high	CDK6	1021
1.2445601480756e-26	-0.112376696242307	0.267	0.211	6.77974140664183e-22	PLIN2_high	TNKS2	80351
1.28743434775762e-26	-0.223964648726374	0.426	0.337	7.01329860940966e-22	PLIN2_high	ARID4B	51742
1.30143522466081e-26	-0.118293806593379	0.189	0.146	7.08956838633975e-22	PLIN2_high	LDLR	3949
1.65265831063301e-26	-0.106580172634285	0.233	0.183	9.0028561471733e-22	PLIN2_high	RNF167	26001
1.95151094504886e-26	-0.108975972603605	0.231	0.181	1.06308558731537e-21	PLIN2_high	NSD1	64324
2.03974506462769e-26	-0.332324076012889	0.712	0.636	1.11115112395594e-21	PLIN2_high	CD53	963
2.13992460913001e-26	-0.119178991968726	0.222	0.173	1.16572393082357e-21	PLIN2_high	TYK2	7297
2.50719434024669e-26	-0.157868480972752	0.67	0.528	1.36579411684938e-21	PLIN2_high	HINT1	3094
2.51235953192125e-26	-0.100122153055128	0.179	0.138	1.3686078550141e-21	PLIN2_high	CANT1	124583
3.15051017371914e-26	-0.14722257412359	0.204	0.157	1.7162404171335e-21	PLIN2_high	WIPF2	147179
4.00529095348707e-26	-0.161582205646254	0.316	0.248	2.18188224691208e-21	PLIN2_high	SHOC2	8036
4.36949461266071e-26	-0.108206904059052	0.264	0.208	2.38028219024692e-21	PLIN2_high	HELZ	9931
4.81704279488137e-26	-0.178919874142081	0.262	0.206	2.62408406251163e-21	PLIN2_high	DOCK5	80005
5.02413850772445e-26	-0.103936720786068	0.01	0.02	2.7368994520829e-21	PLIN2_high	KLRB1	3820
5.6356170626309e-26	-0.173909523204232	0.092	0.115	3.07000239486818e-21	PLIN2_high	SESN3	143686
5.87387115335402e-26	-0.363319305742834	0.152	0.173	3.1997913107896e-21	PLIN2_high	IL2RG	3561
5.96167024461185e-26	-0.193626531510304	0.516	0.405	3.2476198657523e-21	PLIN2_high	PPP2CA	5515
6.0800743902894e-26	-0.168868750377406	0.313	0.249	3.31212052411015e-21	PLIN2_high	LUC7L3	51747
6.19799546748476e-26	-0.153043087752632	0.446	0.357	3.37635803091232e-21	PLIN2_high	MAT2A	4144
6.96504678302828e-26	-0.138913812078393	0.287	0.226	3.79420923505466e-21	PLIN2_high	GUSB	2990
7.67610794152892e-26	-0.102423408296956	0.215	0.168	4.18155980114788e-21	PLIN2_high	CBFB	865
8.08598756599503e-26	-0.139712433609281	0.279	0.22	4.40484172657579e-21	PLIN2_high	MOB3A	126308
8.31033304140786e-26	-0.128564726087393	0.749	0.603	4.52705392430693e-21	PLIN2_high	FUS	2521
8.96584609027153e-26	-0.274436261005185	0.402	0.318	4.88414465767542e-21	PLIN2_high	NABP1	64859
9.6113020460735e-26	-0.103466455711931	0.255	0.202	5.23575678959854e-21	PLIN2_high	LARP7	51574
9.79524267159438e-26	-0.134555920255962	0.752	0.619	5.33595844535104e-21	PLIN2_high	NLRP3	114548
1.08909430616692e-25	-0.174151356135335	0.557	0.44	5.9328412328443e-21	PLIN2_high	BRD4	23476
1.11053037666082e-25	-0.103276355007409	0.159	0.123	6.04961422685981e-21	PLIN2_high	PHF21A	51317
1.63460119381476e-25	-0.296991656936351	0.432	0.336	8.9044900033059e-21	PLIN2_high	HDGF	3068
1.71110660460207e-25	-0.110081608252557	0.733	0.583	9.3212532285698e-21	PLIN2_high	SUB1	10923
2.09796370450914e-25	-0.303074563394974	0.069	0.09	1.14286572803135e-20	PLIN2_high	LRG1	116844
2.38099699177027e-25	-0.176047233232355	0.031	0.048	1.29704811126686e-20	PLIN2_high	MAP1LC3B2	643246
2.4247884830515e-25	-0.203337532190445	0.351	0.277	1.32090352614231e-20	PLIN2_high	EDEM1	9695
2.8590771101694e-25	-0.110322614718734	0.21	0.165	1.55748225576478e-20	PLIN2_high	GLO1	2739
2.98213243288461e-25	-0.231400120270604	0.44	0.346	1.62451664281389e-20	PLIN2_high	GPBP1	65056
3.1752543753338e-25	-0.157182546344972	0.039	0.057	1.72971982096309e-20	PLIN2_high	IRF4	3662
3.34362634558689e-25	-0.109556022665292	0.162	0.124	1.82144045175846e-20	PLIN2_high	KLHL2	11275
3.47368760696362e-25	-0.128082407686751	0.234	0.184	1.89229132389343e-20	PLIN2_high	VHL	7428
4.04436530836045e-25	-0.110591552181061	0.166	0.128	2.20316800172935e-20	PLIN2_high	DLST	1743
4.47597224802813e-25	-0.149873677160314	0.254	0.2	2.43828588211332e-20	PLIN2_high	NUP98	4928
4.50087598076364e-25	-0.111132130364245	0.178	0.139	2.45185219052099e-20	PLIN2_high	MESD	23184
4.89569771284039e-25	-0.12704533951306	0.177	0.137	2.6669313290698e-20	PLIN2_high	ERBIN	55914
5.60828208201749e-25	-0.117654065482933	0.21	0.164	3.05511166417903e-20	PLIN2_high	DOCK11	139818
6.44682016560118e-25	-0.196726267059157	0.846	0.763	3.51190528521125e-20	PLIN2_high	RPL23	9349
8.32339970688523e-25	-0.150034293020652	0.256	0.203	4.53417199032573e-20	PLIN2_high	CREBRF	153222
8.57003652091452e-25	-0.197050761323717	0.457	0.361	4.66852739476818e-20	PLIN2_high	COPA	1314
9.54106975516584e-25	-0.114609299015832	0.224	0.176	5.19749774912659e-20	PLIN2_high	PUM2	23369
9.95226579516318e-25	-0.148622061482764	0.382	0.304	5.42149679191514e-20	PLIN2_high	PTPN18	26469
1.09418546848747e-24	-0.136524223542121	0.363	0.291	5.96057533958547e-20	PLIN2_high	SHTN1	57698
1.12332836697473e-24	-0.311314626567102	0.223	0.239	6.11933127909484e-20	PLIN2_high	CSF2RA	1438
1.20659412654005e-24	-0.166045508627378	0.595	0.467	6.57292150432693e-20	PLIN2_high	RBM47	54502
1.33284571083997e-24	-0.181183488049417	0.522	0.414	7.26067700980075e-20	PLIN2_high	TRAM1	23471
1.38345377672972e-24	-0.118454689691691	0.006	0.014	7.53636444873515e-20	PLIN2_high	IGLV2-14	28815
1.4242409015217e-24	-0.12689070169993	0.221	0.173	7.75855231103946e-20	PLIN2_high	NUCB2	4925
1.57638946101986e-24	-0.159340830652969	0.285	0.226	8.58738158890567e-20	PLIN2_high	TRA2A	29896
1.61645584708883e-24	-0.14161997810235	0.309	0.246	8.80564322701642e-20	PLIN2_high	ASH1L	55870
1.8368174971724e-24	-0.409413732422403	0.587	0.538	1.00060633158467e-19	PLIN2_high	PDE4B	5142
1.84353649825461e-24	-0.136271951790902	0.334	0.266	1.0042665074242e-19	PLIN2_high	STAG2	10735
2.06185952023682e-24	-0.104079728850933	0.253	0.201	1.12319797364901e-19	PLIN2_high	UHMK1	127933
2.41016357279182e-24	-0.111639896006632	0.236	0.187	1.31293660627835e-19	PLIN2_high	ZNF638	27332
2.62207933064375e-24	-0.155027449275512	0.016	0.028	1.42837771536818e-19	PLIN2_high	MT1A	4489
2.83856890466935e-24	-0.106317774416251	0.186	0.144	1.54631041081863e-19	PLIN2_high	PPM1A	5494
3.32103991970686e-24	-0.157849230822809	0.251	0.196	1.80913649626031e-19	PLIN2_high	BUB3	9184
3.88076317899153e-24	-0.142363586495741	0.452	0.36	2.11404574175564e-19	PLIN2_high	ACAP2	23527
4.49992662110753e-24	-0.119587054913499	0.038	0.055	2.45133502684833e-19	PLIN2_high	MS4A4E	643680
4.65851676093657e-24	-0.238719685112147	0.42	0.333	2.5377270055202e-19	PLIN2_high	CHD2	1106
6.3590555554997e-24	-0.191916066470824	0.712	0.572	3.46409551385846e-19	PLIN2_high	YWHAE	7531
6.41581973815958e-24	-0.107848644829067	0.283	0.227	3.49501780236243e-19	PLIN2_high	GOLPH3	64083
6.64089199869683e-24	-0.113108477303173	0.153	0.118	3.6176259162901e-19	PLIN2_high	SIGLEC1	6614
6.87559968500091e-24	-0.351549607679363	0.375	0.368	3.74548292840424e-19	PLIN2_high	CD302	9936
7.22295744222308e-24	-0.207842272983362	0.51	0.404	3.93470606665102e-19	PLIN2_high	RBM17	84991
9.28940225660679e-24	-0.301015999780326	0.591	0.537	5.06040187928655e-19	PLIN2_high	GLIPR1	11010
1.45026925272492e-23	-0.105666684112907	0.007	0.017	7.900341754219e-19	PLIN2_high	CD8A	925
1.67362279604451e-23	-0.138660546490648	0.192	0.152	9.11706018145244e-19	PLIN2_high	IFIH1	64135
1.77546698947911e-23	-0.119817980910063	0.198	0.156	9.67185642518744e-19	PLIN2_high	CCNL2	81669
2.03651676728838e-23	-0.134560255103169	0.227	0.179	1.10939250898035e-18	PLIN2_high	LCOR	84458
2.14454418970046e-23	-0.240480197427056	0.584	0.46	1.16824044733932e-18	PLIN2_high	SRSF7	6432
2.27839463939973e-23	-0.168668226387353	0.306	0.242	1.24115547981301e-18	PLIN2_high	TXNDC12	51060
2.51803688571362e-23	-0.416712543889226	0.606	0.55	1.37170059349249e-18	PLIN2_high	SERPINB9	5272
2.64675738275014e-23	-0.260077301224808	0.461	0.369	1.44182108425314e-18	PLIN2_high	HMGB2	3148
2.64729231951136e-23	-0.115278232047021	0.209	0.165	1.44211249105381e-18	PLIN2_high	MMP14	4323
2.64777138758376e-23	-0.601503641100962	0.065	0.085	1.44237346338625e-18	PLIN2_high	TAGLN	6876
2.66737108626823e-23	-0.104407021066721	0.198	0.155	1.45305039924462e-18	PLIN2_high	RBBP7	5931
2.90195340902389e-23	-0.135260891118767	0.45	0.359	1.58083911956576e-18	PLIN2_high	PARVG	64098
3.49206122635818e-23	-0.121366260248422	0.263	0.21	1.90230035305862e-18	PLIN2_high	CCAR1	55749
3.80471686989035e-23	-0.107517537140242	0.237	0.188	2.07261951487277e-18	PLIN2_high	PHYKPL	85007
4.21665849974007e-23	-0.100003771476459	0.138	0.105	2.2970247177334e-18	PLIN2_high	TTL	150465
4.30078617715561e-23	-0.161452267904953	0.927	0.842	2.34285327000552e-18	PLIN2_high	HNRNPA2B1	3181
5.26052271022882e-23	-0.123638798764536	0.27	0.215	2.86566974639715e-18	PLIN2_high	R3HDM4	91300
6.02149638512026e-23	-0.127655043098236	0.251	0.198	3.28021015579426e-18	PLIN2_high	DR1	1810
7.02369715528929e-23	-0.266756255478569	0.808	0.71	3.82615902534384e-18	PLIN2_high	IQGAP1	8826
7.11191972442958e-23	-0.150710538566765	0.614	0.485	3.87421826988301e-18	PLIN2_high	GPSM3	63940
7.28866376793385e-23	-0.122307769351105	0.212	0.166	3.97049958758196e-18	PLIN2_high	PPP6R3	55291
7.46328576629708e-23	-0.203211779014242	0.374	0.295	4.06562492119033e-18	PLIN2_high	NPTN	27020
8.0380331276054e-23	-0.117154549808044	0.245	0.196	4.37871854626304e-18	PLIN2_high	REST	5978
8.25528210163816e-23	-0.106444147243356	0.008	0.017	4.49706492486739e-18	PLIN2_high	KLRD1	3824
9.36374626498054e-23	-0.143949795657527	0.249	0.198	5.10090077784815e-18	PLIN2_high	RBM5	10181
1.01724563174977e-22	-0.116671952350404	0.181	0.142	5.54144557895685e-18	PLIN2_high	CCDC82	79780
1.03499596564812e-22	-0.189176308697555	0.446	0.356	5.63814052286815e-18	PLIN2_high	ERP44	23071
1.15542689475367e-22	-0.130005386073365	0.278	0.222	6.29418800917061e-18	PLIN2_high	PPP3R1	5534
1.16353007861122e-22	-0.127103867941246	0.266	0.213	6.33833010323463e-18	PLIN2_high	NEMF	9147
1.19885836127738e-22	-0.134820352912765	0.264	0.209	6.53078092305854e-18	PLIN2_high	KLF7	8609
1.25474968966468e-22	-0.207428061693926	0.501	0.404	6.83524893444832e-18	PLIN2_high	SKIL	6498
1.44144138059054e-22	-0.180249578444145	0.314	0.252	7.85225192076694e-18	PLIN2_high	PHF20L1	51105
1.47857571558479e-22	-0.175144421035253	0.355	0.283	8.05454121064815e-18	PLIN2_high	TMEM30A	55754
1.71904240373182e-22	-0.225434853899092	0.303	0.238	9.36448349432911e-18	PLIN2_high	OAZ2	4947
1.80061583295434e-22	-0.161759848118667	0.348	0.279	9.80885475001875e-18	PLIN2_high	DDX6	1656
1.99302115404645e-22	-0.172394862711612	0.481	0.381	1.08569827366681e-17	PLIN2_high	HNRNPUL1	11100
2.23731564414211e-22	-0.110421754467238	0.183	0.143	1.21877769714641e-17	PLIN2_high	SS18	6760
2.36242840043965e-22	-0.169031403286571	0.347	0.276	1.2869328711395e-17	PLIN2_high	MYD88	4615
2.44669443754795e-22	-0.11843010857492	0.572	0.47	1.33283679485425e-17	PLIN2_high	IER5	51278
2.56825669991348e-22	-0.197315166061917	0.539	0.448	1.39905783727787e-17	PLIN2_high	RGS1	5996
2.83169648183969e-22	-0.129887972232882	0.258	0.205	1.54256665848217e-17	PLIN2_high	SFT2D2	375035
3.33194968413461e-22	-0.103251311495358	0.164	0.128	1.81507959043233e-17	PLIN2_high	F11R	50848
3.66498078207327e-22	-0.205095210427285	0.133	0.104	1.99649828103441e-17	PLIN2_high	CCL5	6352
3.71082186352803e-22	-0.134648876621305	0.282	0.225	2.0214702101569e-17	PLIN2_high	ARPP19	10776
3.85648876305682e-22	-0.154528705604076	0.053	0.072	2.1008222536752e-17	PLIN2_high	EMP2	2013
4.00141007290398e-22	-0.106884415630925	0.181	0.143	2.17976813721444e-17	PLIN2_high	CRTC2	200186
4.35024753205709e-22	-0.201098345442365	0.329	0.262	2.3697973430881e-17	PLIN2_high	PURB	5814
4.54513306123128e-22	-0.129984815097958	0.217	0.172	2.47596123510574e-17	PLIN2_high	USP47	55031
4.61547827261941e-22	-0.126677800465991	0.379	0.306	2.51428178900942e-17	PLIN2_high	METTL9	51108
4.7222400434449e-22	-0.134225607203328	0.238	0.189	2.57244026366661e-17	PLIN2_high	TMEM131	23505
4.81987697365746e-22	-0.140579468333498	0.229	0.181	2.6256279813999e-17	PLIN2_high	ARPC5L	81873
4.90978043925935e-22	-0.142411031378276	0.032	0.047	2.67460289428653e-17	PLIN2_high	IGF1	3479
4.96527905633376e-22	-0.190930417956247	0.09	0.11	2.70483576593782e-17	PLIN2_high	RGS18	64407
5.43961642785714e-22	-0.154086753190806	0.38	0.306	2.96323104907517e-17	PLIN2_high	BPTF	2186
5.50518053935626e-22	-0.623813425713864	0.285	0.286	2.99894709881432e-17	PLIN2_high	FCN1	2219
6.03452186015676e-22	-0.101892144836816	0.767	0.637	3.2873057833204e-17	PLIN2_high	CANX	821
7.96334969909175e-22	-0.632910003638604	0.291	0.292	4.33803474858023e-17	PLIN2_high	MRC1	4360
8.62840072826313e-22	-0.150822431997361	0.302	0.241	4.70032129672134e-17	PLIN2_high	HIPK1	204851
9.41886870390566e-22	-0.137143082311288	0.235	0.187	5.13092872645261e-17	PLIN2_high	BAZ2A	11176
1.00391252526558e-21	-0.139945491739187	0.24	0.192	5.46881348138426e-17	PLIN2_high	SETD5	55209
1.02072159013952e-21	-0.241385390682277	0.4	0.316	5.56038086228504e-17	PLIN2_high	NOTCH2	4853
1.04393803888061e-21	-0.117600765667211	0.24	0.192	5.68685246680213e-17	PLIN2_high	BICD2	23299
1.32735297411041e-21	-0.242191533722083	0.136	0.156	7.23075532646645e-17	PLIN2_high	CFP	5199
1.38144917306109e-21	-0.135516526181187	0.275	0.22	7.5254443702503e-17	PLIN2_high	FGD5-AS1	100505641
1.42846471183469e-21	-0.167366238954583	0.386	0.308	7.78156151771949e-17	PLIN2_high	ANXA7	310
1.64606877004644e-21	-0.146386964558705	0.287	0.23	8.96695962482798e-17	PLIN2_high	CTDSP1	58190
1.67755424200576e-21	-0.191571013689797	0.543	0.427	9.13847673332639e-17	PLIN2_high	GNS	2799
1.79732332120824e-21	-0.118532152743302	0.22	0.175	9.79091879228188e-17	PLIN2_high	STX16	8675
2.26810468055445e-21	-0.141759317428838	0.034	0.049	1.23555002473204e-16	PLIN2_high	MCTP2	55784
2.42174060204964e-21	-0.227858952868371	0.347	0.276	1.31924319296654e-16	PLIN2_high	ST3GAL1	6482
2.79218954946076e-21	-0.104078578474856	0.169	0.133	1.52104525706875e-16	PLIN2_high	UBQLN2	29978
4.34016674626557e-21	-0.123989376837076	0.215	0.172	2.36430583502817e-16	PLIN2_high	UPF2	26019
4.86277425443823e-21	-0.291696332397123	0.215	0.231	2.64899627510523e-16	PLIN2_high	TRIM22	10346
4.87698420281346e-21	-0.175962695452968	0.328	0.263	2.65673714448263e-16	PLIN2_high	TAOK1	57551
5.0268788312687e-21	-0.172223028311014	0.484	0.387	2.73839224333363e-16	PLIN2_high	TNFRSF1A	7132
5.37397599358462e-21	-0.230230762595076	0.467	0.37	2.92747342250522e-16	PLIN2_high	GNAI3	2773
5.40580408684963e-21	-0.175140956572291	0.457	0.366	2.94481177631134e-16	PLIN2_high	TM9SF3	56889
5.58870126833812e-21	-0.123225331045533	0.159	0.129	3.04444501592719e-16	PLIN2_high	IFIT2	3433
6.2735935206035e-21	-0.188593711973146	0.515	0.41	3.41754007034875e-16	PLIN2_high	ZNF207	7756
6.99630617994685e-21	-0.21085580203065	0.22	0.175	3.81123779152605e-16	PLIN2_high	LINC-PINT	378805
7.66600291420499e-21	-0.17738882096445	0.437	0.35	4.17605508751317e-16	PLIN2_high	RHOQ	23433
8.18346564049708e-21	-0.144536328387647	0.313	0.252	4.45794290766078e-16	PLIN2_high	CHST11	50515
9.12062993233314e-21	-0.114765359578697	0.214	0.17	4.96846315563848e-16	PLIN2_high	MSL3	10943
9.24383894798601e-21	-0.108129525688644	0.209	0.167	5.03558126691538e-16	PLIN2_high	SECISBP2L	9728
1.01703798861564e-20	-0.202077357815841	0.311	0.25	5.54031444298368e-16	PLIN2_high	RBM22	55696
1.02518943136821e-20	-0.173432810363283	0.236	0.189	5.58471942737832e-16	PLIN2_high	SKI	6497
1.21752418580508e-20	-0.146302752761401	0.181	0.143	6.63246300217317e-16	PLIN2_high	BRAF	673
1.56469891179375e-20	-0.126177563282271	0.585	0.468	8.52369732199645e-16	PLIN2_high	CTSH	1512
1.5927887453578e-20	-0.156320248868042	0.609	0.488	8.67671669033662e-16	PLIN2_high	PPP1CB	5500
1.63224166110841e-20	-0.214464875135532	0.871	0.774	8.89163644888805e-16	PLIN2_high	TMBIM6	7009
1.65360499101068e-20	-0.210516475788549	0.231	0.183	9.00801318853066e-16	PLIN2_high	ACSL5	51703
1.81064442575379e-20	-0.164518312000599	0.376	0.302	9.86348550929375e-16	PLIN2_high	CAB39	51719
2.73849662562429e-20	-0.108000686217962	0.168	0.133	1.49179603680883e-15	PLIN2_high	RNF19A	25897
2.95288688496449e-20	-0.111267586581051	0.947	0.876	1.60858513058441e-15	PLIN2_high	RPL37A	6168
3.22152717247444e-20	-0.247663957857277	0.261	0.208	1.75492692720545e-15	PLIN2_high	GCH1	2643
3.46602006057041e-20	-0.104830351741174	0.018	0.029	1.88811442799573e-15	PLIN2_high	IGFBP6	3489
5.27861018211223e-20	-0.126557896845364	0.524	0.414	2.87552289670564e-15	PLIN2_high	EIF3L	51386
5.69790884751407e-20	-0.726393793975083	0.719	0.573	3.10393584468329e-15	PLIN2_high	S100A9	6280
5.95486224106019e-20	-0.205842385192044	0.055	0.038	3.24391120581754e-15	PLIN2_high	FCGR3B	2215
6.06177544895344e-20	-0.289771921098228	0.039	0.055	3.30215217581739e-15	PLIN2_high	CCR7	1236
6.16247434242549e-20	-0.10981694255163	0.172	0.137	3.35700789803628e-15	PLIN2_high	MAP3K13	9175
6.41905309199156e-20	-0.196136984244951	0.221	0.174	3.4967791718624e-15	PLIN2_high	CHST15	51363
6.95682657665282e-20	-0.127380667973609	0.21	0.167	3.78973127763162e-15	PLIN2_high	MSL1	339287
7.02574643754316e-20	-0.143748555258146	0.229	0.183	3.82727537185164e-15	PLIN2_high	RBM23	55147
7.08085327368155e-20	-0.282254628588559	0.449	0.358	3.85729482083803e-15	PLIN2_high	ACSL4	2182
7.36127852951972e-20	-0.104066820541994	0.263	0.215	4.01005647895587e-15	PLIN2_high	BBX	56987
8.46573224656123e-20	-0.129939524980284	0.266	0.214	4.61170764131423e-15	PLIN2_high	CACUL1	143384
8.59766462895047e-20	-0.108780854040066	0.007	0.015	4.68357780662077e-15	PLIN2_high	PRG4	10216
1.07067226578072e-19	-0.292511040660623	0.707	0.604	5.83248716784046e-15	PLIN2_high	SARAF	51669
1.46957573506953e-19	-0.136408920070101	0.66	0.546	8.00551381679128e-15	PLIN2_high	ASAH1	427
1.58318027449905e-19	-0.106415318538317	0.212	0.17	8.62437454533355e-15	PLIN2_high	FCHO2	115548
1.94780194081493e-19	-0.210071274045589	0.393	0.315	1.06106510725893e-14	PLIN2_high	PPP4R3A	55671
2.34571184609904e-19	-0.137035835410586	0.266	0.215	1.27782652816245e-14	PLIN2_high	IRF2	3660
2.83242920841457e-19	-0.137047372106449	0.345	0.282	1.54296581128384e-14	PLIN2_high	KLF9	687
3.06865524901207e-19	-0.154692934058004	0.068	0.086	1.67164994689932e-14	PLIN2_high	TLR8	51311
3.93304124164891e-19	-0.240224894303577	0.344	0.274	2.14252421638824e-14	PLIN2_high	WDR26	80232
4.50555118890073e-19	-0.176508851530009	0.314	0.254	2.45439901015367e-14	PLIN2_high	CREBBP	1387
4.58644898813951e-19	-0.19079316338138	0.4	0.322	2.498468086289e-14	PLIN2_high	TRIP12	9320
5.24388270488131e-19	-0.122738648152672	0.197	0.158	2.8566051034841e-14	PLIN2_high	BTBD7	55727
5.29849493358009e-19	-0.15157916214002	0.337	0.269	2.88635511506776e-14	PLIN2_high	PSMB9	5698
5.444651797094e-19	-0.141407716305472	0.289	0.234	2.96597406646696e-14	PLIN2_high	EIF4EBP2	1979
5.96655199897632e-19	-0.308989101469159	0.207	0.221	3.25027920144235e-14	PLIN2_high	GNG2	54331
6.42333359330276e-19	-0.205596996283591	0.334	0.268	3.49911097495168e-14	PLIN2_high	IL6ST	3572
6.66456808312239e-19	-0.109344745698623	0.163	0.129	3.63052346328092e-14	PLIN2_high	SUGP2	10147
8.00807019289024e-19	-0.182548093334667	0.008	0.016	4.36239623757696e-14	PLIN2_high	CCL22	6367
8.84903127798848e-19	-0.128874200777261	0.219	0.175	4.82050978868422e-14	PLIN2_high	SLCO3A1	28232
9.58099032026057e-19	-0.122063081517209	0.146	0.115	5.21924447696195e-14	PLIN2_high	TMEM41B	440026
9.75963502495834e-19	-0.160450739005763	0.43	0.356	5.31656117984605e-14	PLIN2_high	LIPA	3988
1.04270593650014e-18	-0.180384270697528	0.566	0.454	5.68014058908453e-14	PLIN2_high	WIPF1	7456
1.21962814060181e-18	-0.213051553532199	0.435	0.353	6.64392429592837e-14	PLIN2_high	RANBP2	5903
1.25400375222112e-18	-0.10452468678732	0.227	0.183	6.83118544022455e-14	PLIN2_high	MAT2B	27430
1.35213317385883e-18	-0.320026038869763	0.066	0.083	7.36574546459595e-14	PLIN2_high	LYPD3	27076
1.46483969550583e-18	-0.166886897178383	0.124	0.142	7.97971424126799e-14	PLIN2_high	CLEC4A	50856
1.58693409280018e-18	-0.222001275081787	0.348	0.277	8.644823470529e-14	PLIN2_high	TMEM127	55654
1.7401125878373e-18	-0.108389098358524	0.047	0.063	9.4792633222437e-14	PLIN2_high	GPR155	151556
1.92278824688516e-18	-0.132390980671767	0.253	0.205	1.04743889749069e-13	PLIN2_high	ZRANB2	9406
2.22963114449058e-18	-0.204097584045536	0.13	0.148	1.21459156596124e-13	PLIN2_high	EVL	51466
2.57865336535107e-18	-0.207654705033409	0.347	0.278	1.40472142077499e-13	PLIN2_high	CPEB4	80315
2.58178896725718e-18	-0.102783034583543	0.214	0.174	1.40642953991335e-13	PLIN2_high	ZNF148	7707
2.63817784557627e-18	-0.15964630117028	0.551	0.442	1.43714738137767e-13	PLIN2_high	ELF1	1997
2.86008403485674e-18	-0.109570599629705	0.168	0.133	1.55803077798821e-13	PLIN2_high	SORT1	6272
3.05990707643781e-18	-0.293473028798062	0.785	0.699	1.6668843798895e-13	PLIN2_high	LITAF	9516
3.06326505418745e-18	-0.141864754086342	0.382	0.311	1.66871363826861e-13	PLIN2_high	HSD17B11	51170
4.92709329731473e-18	-0.138539089234778	0.185	0.151	2.6840340737122e-13	PLIN2_high	IL1RAP	3556
5.09281054147375e-18	-0.249759264377885	0.208	0.22	2.77430854246783e-13	PLIN2_high	PRCP	5547
5.28090588449182e-18	-0.155541727213037	0.75	0.61	2.87677348057692e-13	PLIN2_high	GNB1	2782
5.59114967586896e-18	-0.135504260736926	0.65	0.514	3.04577878592962e-13	PLIN2_high	PSME1	5720
5.63136254324724e-18	-0.121416075107329	0.098	0.075	3.06768474543393e-13	PLIN2_high	LILRB5	10990
5.66567301520205e-18	-0.123185558837408	0.267	0.218	3.08637537503132e-13	PLIN2_high	TBL1XR1	79718
5.71132382309609e-18	-0.147992775728175	0.257	0.208	3.1112436526316e-13	PLIN2_high	PRKCB	5579
5.81261924054487e-18	-0.279741420913519	0.484	0.387	3.16642433128682e-13	PLIN2_high	JARID2	3720
5.99232726229774e-18	-0.120810804089292	0.019	0.03	3.26432027613669e-13	PLIN2_high	COL4A2	1284
6.19950799176994e-18	-0.162040998852119	0.675	0.541	3.37718197851667e-13	PLIN2_high	PTPRE	5791
6.53884117849659e-18	-0.161426551766047	0.31	0.252	3.56203373198602e-13	PLIN2_high	RSF1	51773
7.3678394915093e-18	-0.134997837472738	0.597	0.487	4.01363056299969e-13	PLIN2_high	HNRNPM	4670
7.61490817774947e-18	-0.132584858890308	0.181	0.146	4.14822122982902e-13	PLIN2_high	ZFY	7544
7.66445749715579e-18	-0.150593043508685	0.272	0.221	4.17521322157562e-13	PLIN2_high	DUT	1854
7.68091143903218e-18	-0.160049584778647	0.947	0.857	4.18417650641278e-13	PLIN2_high	RPS21	6227
7.80928444093391e-18	-0.133081983102659	0.261	0.211	4.25410769919875e-13	PLIN2_high	KIDINS220	57498
8.23971310383398e-18	-0.100243665833769	0.121	0.095	4.48858371331356e-13	PLIN2_high	SLC9A8	23315
8.97293054770111e-18	-0.162788501259687	0.598	0.478	4.88800391586018e-13	PLIN2_high	SSR2	6746
9.09296498172903e-18	-0.199732740715774	0.576	0.461	4.95339267379689e-13	PLIN2_high	KIF5B	3799
9.8035998320767e-18	-0.144132300244458	0.074	0.091	5.34051100852378e-13	PLIN2_high	WLS	79971
1.19689992333976e-17	-0.185703591961042	0.29	0.234	6.52011233239333e-13	PLIN2_high	SLK	9748
1.59696895810518e-17	-0.131007859652102	0.157	0.124	8.69948839927797e-13	PLIN2_high	GALC	2581
1.62330193092936e-17	-0.188307236002091	0.575	0.462	8.84293726873767e-13	PLIN2_high	EWSR1	2130
1.65112879518909e-17	-0.364472438325028	0.14	0.157	8.99452411179258e-13	PLIN2_high	LRRK2	120892
1.69540929142348e-17	-0.135473397300455	0.273	0.222	9.23574211502938e-13	PLIN2_high	TMEM9B	56674
1.77200639867892e-17	-0.16734884047999	0.403	0.328	9.65300485680341e-13	PLIN2_high	PJA2	9867
1.85867469299647e-17	-0.162939885946982	0.306	0.248	1.01251303900983e-12	PLIN2_high	PIP4K2A	5305
2.21750280575529e-17	-0.162602508909011	0.357	0.291	1.20798465343519e-12	PLIN2_high	MYCBP2	23077
2.22239354271249e-17	-0.198635214634189	0.479	0.388	1.21064888239263e-12	PLIN2_high	NUCKS1	64710
2.41933598245269e-17	-0.170298750091233	0.679	0.545	1.3179332764411e-12	PLIN2_high	PTP4A2	8073
2.75771913354743e-17	-0.130903534608252	0.719	0.59	1.50226749799996e-12	PLIN2_high	COX6C	1345
2.79996127267385e-17	-0.19021536205055	0.515	0.42	1.52527890328908e-12	PLIN2_high	MSR1	4481
3.13466969868855e-17	-0.335919508175025	0.213	0.226	1.70761131836059e-12	PLIN2_high	SIPA1L1	26037
3.13630604395879e-17	-0.172505920026691	0.357	0.29	1.70850271744655e-12	PLIN2_high	UBL3	5412
3.20284041151818e-17	-0.174805846969373	0.563	0.454	1.74474731417453e-12	PLIN2_high	TAX1BP1	8887
3.20308030030272e-17	-0.261138520132153	0.398	0.32	1.74487799358991e-12	PLIN2_high	RB1CC1	9821
4.00425323994445e-17	-0.155379650667683	0.223	0.18	2.18131695245974e-12	PLIN2_high	SLC1A5	6510
4.15640297692916e-17	-0.141205212253204	0.247	0.2	2.26420052168216e-12	PLIN2_high	ERICH1	157697
5.69187746920789e-17	-0.106378756477354	0.15	0.119	3.100650251351e-12	PLIN2_high	USP32	84669
5.86510207766696e-17	-0.107428416187962	0.238	0.195	3.19501435680908e-12	PLIN2_high	AKNA	80709
6.00011533333348e-17	-0.183009856244559	0.107	0.125	3.26856282783341e-12	PLIN2_high	ATP8B4	79895
6.10131581519211e-17	-0.105801984907777	0.136	0.108	3.3236917903259e-12	PLIN2_high	RNF24	11237
7.20173108806266e-17	-0.206417949759467	0.378	0.305	3.92314301022213e-12	PLIN2_high	SSH2	85464
8.74693269158273e-17	-0.159592107108318	0.579	0.464	4.76489158373969e-12	PLIN2_high	TMEM59	9528
8.86654515088768e-17	-0.131704371237944	0.162	0.13	4.83005047094606e-12	PLIN2_high	ARHGEF40	55701
9.10375619130639e-17	-0.12024671735803	0.192	0.155	4.95927118521415e-12	PLIN2_high	NSF	4905
9.60963272068368e-17	-0.101282743839471	0.154	0.124	5.23484742459244e-12	PLIN2_high	DGKA	1606
9.8942864957019e-17	-0.112493115758913	0.127	0.1	5.38991256853361e-12	PLIN2_high	SRF	6722
1.10289162097611e-16	-0.160994782304908	0.087	0.105	6.00800210526735e-12	PLIN2_high	CCR2	729230
1.12881414271224e-16	-0.153721500589431	0.561	0.448	6.14921504242494e-12	PLIN2_high	WAS	7454
1.25044910605166e-16	-0.142221703007775	0.143	0.114	6.81182150521641e-12	PLIN2_high	PHF1	5252
1.3255065834932e-16	-0.135272131672939	0.224	0.182	7.22069711357919e-12	PLIN2_high	NCSTN	23385
1.43474551572272e-16	-0.361793829657293	0.572	0.523	7.81577619689953e-12	PLIN2_high	CTSC	1075
1.43884801890892e-16	-0.109410261228624	0.204	0.165	7.83812458300633e-12	PLIN2_high	PKN2	5586
1.46177363558944e-16	-0.199289863994625	0.247	0.2	7.96301187987348e-12	PLIN2_high	CLDND1	56650
1.53390196632034e-16	-0.157946761645854	0.14	0.113	8.35593096153003e-12	PLIN2_high	INHBA	3624
1.58166646365685e-16	-0.177777223797382	0.49	0.398	8.6161280607707e-12	PLIN2_high	NDUFB1	4707
1.71005849756941e-16	-0.206637098257258	0.327	0.265	9.31554366550935e-12	PLIN2_high	STOM	2040
1.80053606306364e-16	-0.19279414037255	0.264	0.214	9.80842020353918e-12	PLIN2_high	GAB2	9846
2.17345428099852e-16	-0.195555976706576	0.258	0.21	1.18398921957395e-11	PLIN2_high	CNOT2	4848
2.58354152299347e-16	-0.182122756676625	0.531	0.433	1.40738424465069e-11	PLIN2_high	EIF4A2	1974
2.83568985397206e-16	-0.101428156825938	0.047	0.062	1.54474204795128e-11	PLIN2_high	AFDN	4301
3.19173483364451e-16	-0.161513686755387	0.538	0.436	1.73869755062784e-11	PLIN2_high	DDX24	57062
3.44421667353836e-16	-0.100112025890029	0.159	0.128	1.87623703291002e-11	PLIN2_high	TNRC6A	27327
3.88066468675572e-16	-0.202221562661713	0.827	0.708	2.11399208811018e-11	PLIN2_high	CCNI	10983
3.95491863438428e-16	-0.329818481179724	0.297	0.299	2.15444192608084e-11	PLIN2_high	TNFSF13B	10673
4.10290485043331e-16	-0.173083664567994	0.157	0.125	2.23505741727354e-11	PLIN2_high	SRC	6714
4.19928714372897e-16	-0.154110775800122	0.335	0.274	2.28756167154636e-11	PLIN2_high	DIAPH1	1729
4.8413907316817e-16	-0.159586846969549	0.39	0.315	2.63734760108361e-11	PLIN2_high	SCP2	6342
5.23796283579448e-16	-0.103422513725762	0.203	0.165	2.85338025479904e-11	PLIN2_high	PPHLN1	51535
5.9472288428768e-16	-0.153278266740184	0.249	0.203	3.23975291215713e-11	PLIN2_high	AFTPH	54812
6.07597731036654e-16	-0.214268818120834	0.144	0.16	3.30988863982217e-11	PLIN2_high	TCF4	6925
6.34530760281084e-16	-0.135102221784242	0.232	0.19	3.4566063166312e-11	PLIN2_high	AFF1	4299
6.66475234540286e-16	-0.104826831770817	0.188	0.153	3.63062384015821e-11	PLIN2_high	KANSL1	284058
6.77829991793295e-16	-0.542505037708432	0.398	0.379	3.69247888029397e-11	PLIN2_high	CSF3R	1441
6.80227170850415e-16	-0.104210419462594	0.199	0.162	3.70553751320763e-11	PLIN2_high	TOP2B	7155
7.16118929926445e-16	-0.102184347330928	0.159	0.129	3.90105787077431e-11	PLIN2_high	CDK11B	984
7.4309403978393e-16	-0.21002125411946	0.548	0.443	4.04800478172296e-11	PLIN2_high	YWHAH	7533
7.45020863537531e-16	-0.158648854345612	0.633	0.51	4.0585011541207e-11	PLIN2_high	TKT	7086
7.68374267456256e-16	-0.177654696097065	0.288	0.235	4.18571882196795e-11	PLIN2_high	DCP2	167227
9.4152931175419e-16	-0.126584396012248	0.022	0.033	5.12898092578095e-11	PLIN2_high	NUSAP1	51203
1.02677950416747e-15	-0.193045246891393	0.197	0.159	5.5933813489523e-11	PLIN2_high	RAP2C	57826
1.08921070027183e-15	-0.229344476824017	0.635	0.507	5.93347528973078e-11	PLIN2_high	SRSF2	6427
1.12231870813161e-15	-0.17956080259105	0.476	0.389	6.11383116254695e-11	PLIN2_high	SP100	6672
1.2423633016677e-15	-0.32987296448427	0.537	0.492	6.76777408583477e-11	PLIN2_high	IFNGR1	3459
1.31494457789698e-15	-0.107012423979608	0.122	0.097	7.16316058809378e-11	PLIN2_high	ATN1	1822
1.38896450072677e-15	-0.116216160674084	0.029	0.041	7.56638411770906e-11	PLIN2_high	TM4SF1	4071
1.54814821380617e-15	-0.142671700773985	0.271	0.221	8.43353739470913e-11	PLIN2_high	CTNND1	1500
1.57669200829522e-15	-0.193098403482021	0.592	0.475	8.58902971518822e-11	PLIN2_high	EMILIN2	84034
1.5787452491035e-15	-0.362817847959712	0.184	0.197	8.60021474449132e-11	PLIN2_high	A2M	2
1.66041089230927e-15	-0.136700397172585	0.448	0.366	9.04508833585476e-11	PLIN2_high	DHRS7	51635
1.75800631184452e-15	-0.168647267193137	0.326	0.267	9.57673938377303e-11	PLIN2_high	NASP	4678
1.81231826264314e-15	-0.146257424327084	0.076	0.092	9.87260373574848e-11	PLIN2_high	LGALS3BP	3959
1.92239545031023e-15	-0.130651827948546	0.691	0.573	1.0472249215565e-10	PLIN2_high	MFSD1	64747
1.9363338450016e-15	-0.152448683288398	0.517	0.427	1.05481786206462e-10	PLIN2_high	SCAF11	9169
1.98883371684368e-15	-0.139123480569423	0.243	0.198	1.0834171672506e-10	PLIN2_high	LPGAT1	9926
2.08142165271387e-15	-0.117782365295921	0.216	0.177	1.13385444531588e-10	PLIN2_high	SRGAP2	23380
2.26284827847027e-15	-0.23195280773658	0.401	0.324	1.23268659969668e-10	PLIN2_high	ADGRE2	30817
2.28941468579033e-15	-0.223226314749266	0.308	0.25	1.24715865008428e-10	PLIN2_high	NORAD	647979
2.74086437502383e-15	-0.111373022338963	0.133	0.106	1.49308586829423e-10	PLIN2_high	PRPF3	9129
3.46238830922712e-15	-0.209359292988186	0.4	0.324	1.88613603145147e-10	PLIN2_high	SPPL2A	84888
3.51958071220925e-15	-0.156602484060027	0.305	0.251	1.91729159297599e-10	PLIN2_high	MPHOSPH8	54737
3.80514323216267e-15	-0.176743196241274	0.676	0.568	2.07285177572062e-10	PLIN2_high	TSC22D3	1831
3.83261687221751e-15	-0.114495368414979	0.176	0.143	2.08781804114049e-10	PLIN2_high	APC	324
4.44019192418849e-15	-0.272852962491548	0.341	0.278	2.41879455070168e-10	PLIN2_high	CD59	966
4.59656533210402e-15	-0.164282676456634	0.278	0.226	2.50397896466366e-10	PLIN2_high	ANXA6	309
4.67235138820953e-15	-0.253178350357143	0.126	0.141	2.54526341872714e-10	PLIN2_high	CLEC12A	160364
4.99013512475398e-15	-0.164732776037835	0.279	0.229	2.71837610920973e-10	PLIN2_high	ELF2	1998
5.34594234138865e-15	-0.150565914933354	0.679	0.549	2.91220209047147e-10	PLIN2_high	CAST	831
5.83546717795405e-15	-0.163845022685135	0.141	0.115	3.17887074519047e-10	PLIN2_high	EGR3	1960
5.86983121967824e-15	-0.191553747072565	0.389	0.319	3.19759055691972e-10	PLIN2_high	PPIG	9360
6.25993262905565e-15	-0.208768891682278	0.352	0.287	3.41009829967807e-10	PLIN2_high	CLIP1	6249
7.18136588440862e-15	-0.122683866481815	0.724	0.588	3.9120490655316e-10	PLIN2_high	MORF4L1	10933
9.32547522367454e-15	-0.126123789201357	0.163	0.132	5.08005262809671e-10	PLIN2_high	TAF13	6884
1.22840001117516e-14	-0.300880015207905	0.652	0.569	6.6917090608767e-10	PLIN2_high	CMTM6	54918
1.25229038457588e-14	-0.132491580238677	0.978	0.923	6.82185186997708e-10	PLIN2_high	RPS24	6229
1.33297891152182e-14	-0.206554353726614	0.436	0.358	7.26140262051512e-10	PLIN2_high	LAP3	51056
1.46802072398779e-14	-0.212877777550848	0.501	0.409	7.99704289392348e-10	PLIN2_high	ANKRD11	29123
1.49624611300083e-14	-0.192011908644215	0.117	0.133	8.15080070057201e-10	PLIN2_high	GAPT	202309
1.693565241772e-14	-0.104562365773607	0.179	0.148	9.22569665455299e-10	PLIN2_high	RETN	56729
1.8069597661795e-14	-0.160128580269971	0.571	0.466	9.84341332626283e-10	PLIN2_high	SRRM1	10250
1.82107776939146e-14	-0.22879721978846	0.293	0.24	9.92032114875996e-10	PLIN2_high	CHSY1	22856
1.85292613377687e-14	-0.128116396191342	0.039	0.052	1.00938151137495e-09	PLIN2_high	CRISPLD2	83716
1.99927980530865e-14	-0.109448472453608	0.591	0.513	1.08910767394189e-09	PLIN2_high	TXNIP	10628
2.11832898509249e-14	-0.223787001453951	0.092	0.107	1.15395971462913e-09	PLIN2_high	LGALS2	3957
2.13219714576233e-14	-0.15047119250345	0.289	0.238	1.16151439515403e-09	PLIN2_high	RTF1	23168
2.32362572439962e-14	-0.188741786230941	0.286	0.234	1.26579511336669e-09	PLIN2_high	MALT1	10892
2.7482834804304e-14	-0.147842782984848	0.524	0.425	1.49712742596446e-09	PLIN2_high	CNPY3	10695
2.88828841934193e-14	-0.220510602172385	0.425	0.346	1.57339511643652e-09	PLIN2_high	BLOC1S6	26258
3.15534507419253e-14	-0.231553559138831	0.344	0.28	1.71887422916638e-09	PLIN2_high	AP3B1	8546
3.16339433618449e-14	-0.228196948101508	0.249	0.203	1.7232590646365e-09	PLIN2_high	GPAT4	137964
3.26713664353205e-14	-0.107281640450001	0.17	0.14	1.77977268656409e-09	PLIN2_high	N4BP2L1	90634
3.34189327510413e-14	-0.114886387698084	0.128	0.102	1.82049636161297e-09	PLIN2_high	CNOT9	9125
3.62250763014559e-14	-0.162989222479652	0.218	0.179	1.97336103152181e-09	PLIN2_high	SPATA13	221178
3.71334124093441e-14	-0.179626093813966	0.307	0.251	2.02284264099902e-09	PLIN2_high	LILRB1	10859
4.04994871946818e-14	-0.142768101983568	0.205	0.169	2.20620956493029e-09	PLIN2_high	SMC3	9126
4.2037042101501e-14	-0.101899290013602	0.159	0.129	2.28996786847927e-09	PLIN2_high	DIP2B	57609
4.81606720943999e-14	-0.125269532424729	0.149	0.12	2.62355261234244e-09	PLIN2_high	STAT5B	6777
4.99672745651971e-14	-0.227260250806121	0.484	0.401	2.72196728193911e-09	PLIN2_high	FYB1	2533
5.96018763340255e-14	-0.138896608680643	0.144	0.116	3.24681221329604e-09	PLIN2_high	MTA2	9219
6.02500028729877e-14	-0.120473130348163	0.047	0.06	3.28211890650601e-09	PLIN2_high	PKIB	5570
6.0745382027618e-14	-0.244894707672411	0.489	0.397	3.30910468595449e-09	PLIN2_high	TET2	54790
7.90384561085905e-14	-0.125013555971009	0.054	0.068	4.30561989651547e-09	PLIN2_high	GBP4	115361
8.9852771512496e-14	-0.155283641919234	0.165	0.134	4.89472972814322e-09	PLIN2_high	PPP4R1	9989
9.94712528295093e-14	-0.166079177478784	0.089	0.104	5.41869649788752e-09	PLIN2_high	CCND2	894
1.13238100126843e-13	-0.110341940234422	0.129	0.104	6.1686455044098e-09	PLIN2_high	FAM193A	8603
1.17569527514079e-13	-0.126778217107118	0.102	0.081	6.40460001132943e-09	PLIN2_high	CMSS1	84319
1.22333326254836e-13	-0.182077016359162	0.586	0.478	6.66410794773218e-09	PLIN2_high	KTN1	3895
1.22633554883849e-13	-0.153384209329611	0.616	0.502	6.68046290229768e-09	PLIN2_high	VSIG4	11326
1.24355186066133e-13	-0.196619590280836	0.551	0.448	6.77424876095259e-09	PLIN2_high	TRA2B	6434
1.33816746412749e-13	-0.309427905182602	0.714	0.618	7.2896672608345e-09	PLIN2_high	RBM39	9584
1.35628299090088e-13	-0.255758134847313	0.383	0.315	7.38835159293257e-09	PLIN2_high	SORL1	6653
1.44574067673818e-13	-0.100453973600867	0.089	0.07	7.87567233653121e-09	PLIN2_high	DPYSL3	1809
1.99999390721863e-13	-0.202443550593761	0.296	0.243	1.08949668095735e-08	PLIN2_high	C9orf72	203228
2.07639308456975e-13	-0.16118780975871	0.059	0.072	1.13111513281937e-08	PLIN2_high	STAT4	6775
2.39110708815453e-13	-0.105308889000419	0.181	0.149	1.30255558627218e-08	PLIN2_high	HERPUD2	64224
2.72633064138224e-13	-0.153221342830467	0.6	0.493	1.48516861689297e-08	PLIN2_high	LSP1	4046
2.91338608562022e-13	-0.120409852427864	0.397	0.337	1.58706707014161e-08	PLIN2_high	ARL4C	10123
3.69541566788593e-13	-0.161089101427511	0.448	0.369	2.01307768508086e-08	PLIN2_high	NDUFA3	4696
3.75940275397323e-13	-0.313304628507414	0.621	0.544	2.04793465022692e-08	PLIN2_high	LAPTM4A	9741
3.80748430266748e-13	-0.210277034575494	0.306	0.251	2.07412707387811e-08	PLIN2_high	GOLGA7	51125
4.20326944690905e-13	-0.107598630032181	0.127	0.103	2.28973103120371e-08	PLIN2_high	UXS1	80146
4.25308879127007e-13	-0.171758107904429	0.601	0.495	2.31687011904437e-08	PLIN2_high	KCTD12	115207
4.54061846507542e-13	-0.121108869675413	0.157	0.128	2.47350190884983e-08	PLIN2_high	RAB27A	5873
5.28776080197592e-13	-0.168707056215994	0.214	0.176	2.88050769687638e-08	PLIN2_high	ANP32E	81611
5.41824648510006e-13	-0.214754654642368	0.483	0.394	2.95158977275826e-08	PLIN2_high	SKAP2	8935
5.88698273985875e-13	-0.133054502690398	0.852	0.714	3.20693384753805e-08	PLIN2_high	JUND	3727
5.99644438167124e-13	-0.143213516485073	0.733	0.596	3.26656307691541e-08	PLIN2_high	NDUFA1	4694
6.00163084322445e-13	-0.182202104981176	0.348	0.287	3.26938840184652e-08	PLIN2_high	ZMAT2	153527
6.20273114146333e-13	-0.195092804347908	0.271	0.223	3.37893778931215e-08	PLIN2_high	RIN2	54453
6.31534072322907e-13	-0.202315109117195	0.448	0.368	3.44028185897904e-08	PLIN2_high	NIPBL	25836
6.92766854008084e-13	-0.156944138027481	0.076	0.09	3.77384743720904e-08	PLIN2_high	GATM	2628
6.98737816081269e-13	-0.123629151686366	0.21	0.176	3.80637425310271e-08	PLIN2_high	EIF2AK2	5610
7.1407007453313e-13	-0.2860254243149	0.192	0.203	3.88989673101923e-08	PLIN2_high	CIITA	4261
8.06029517234863e-13	-0.170681249086887	0.493	0.402	4.39084579513692e-08	PLIN2_high	SYK	6850
8.61340367253594e-13	-0.118085725932218	0.218	0.181	4.69215165061396e-08	PLIN2_high	TBC1D14	57533
9.00640581577655e-13	-0.491863658457883	0.238	0.24	4.90623956814427e-08	PLIN2_high	CLEC4E	26253
9.16169402369407e-13	-0.157116906495343	0.161	0.131	4.99083281940735e-08	PLIN2_high	MFHAS1	9258
9.52767560031167e-13	-0.118965177512788	0.839	0.693	5.19020128326978e-08	PLIN2_high	SRRM2	23524
1.05344485992877e-12	-0.14004731317911	0.617	0.503	5.73864087446195e-08	PLIN2_high	SEC62	7095
1.12324117491972e-12	-0.149248908639009	0.252	0.212	6.11885630037518e-08	PLIN2_high	SIGLEC10	89790
1.14028242581745e-12	-0.128013603902791	0.197	0.163	6.21168851464059e-08	PLIN2_high	SMC5	23137
1.2512290136738e-12	-0.128951580440582	0.399	0.336	6.81607005198803e-08	PLIN2_high	ALDH2	217
1.51190751430798e-12	-0.105412934965158	0.162	0.133	8.23611618419271e-08	PLIN2_high	NCOA1	8648
1.7647215272178e-12	-0.245847159908564	0.772	0.681	9.61332051951896e-08	PLIN2_high	ACTR2	10097
1.87573337529853e-12	-0.191698893250455	0.043	0.055	1.02180575619387e-07	PLIN2_high	CD209	30835
1.89419319542984e-12	-0.160853120053376	0.197	0.163	1.03186174321041e-07	PLIN2_high	SCYL2	55681
1.89882303412556e-12	-0.234102748289729	0.439	0.358	1.0343838478399e-07	PLIN2_high	LY96	23643
2.3016520058719e-12	-0.153118879853407	0.785	0.633	1.25382493019872e-07	PLIN2_high	FCGR3A	2214
3.4633907984783e-12	-0.186323016403207	0.505	0.409	1.88668213747105e-07	PLIN2_high	TAPBP	6892
3.53228616668285e-12	-0.114337338431395	0.154	0.129	1.92421288930048e-07	PLIN2_high	IL6	3569
3.63577254100405e-12	-0.157718181545507	0.145	0.12	1.98058709171195e-07	PLIN2_high	TSPYL2	64061
3.69873932404153e-12	-0.185574448765915	0.391	0.325	2.01488824677163e-07	PLIN2_high	ZNF106	64397
3.70717602635404e-12	-0.157782990737931	0.311	0.261	2.01948414035636e-07	PLIN2_high	PHIP	55023
3.82181878946339e-12	-0.180846586441674	0.319	0.264	2.08193578556018e-07	PLIN2_high	BAZ2B	29994
4.21210786754695e-12	-0.183524400501275	0.506	0.417	2.2945457608462e-07	PLIN2_high	SH3KBP1	30011
4.45221473079913e-12	-0.100042725394472	0.096	0.077	2.42534397460283e-07	PLIN2_high	MLKL	197259
4.69761687904567e-12	-0.203857570902256	0.338	0.282	2.55902679486013e-07	PLIN2_high	PTGER4	5734
4.72531657140967e-12	-0.188824202877851	0.306	0.255	2.57411620227542e-07	PLIN2_high	KDM5A	5927
5.09873400518452e-12	-0.220163015543911	0.212	0.175	2.77753534932427e-07	PLIN2_high	MEGF9	1955
5.25839644453244e-12	-0.175063439013654	0.312	0.261	2.86451146315905e-07	PLIN2_high	ARID1A	8289
5.32375879153872e-12	-0.139836309600862	0.29	0.241	2.90011760169072e-07	PLIN2_high	IKZF1	10320
6.98055752772992e-12	-0.237900193936619	0.37	0.303	3.80265871323088e-07	PLIN2_high	PTK2B	2185
8.44489612436406e-12	-0.155277975746984	0.153	0.126	4.60035716374732e-07	PLIN2_high	VDR	7421
8.59268783172745e-12	-0.162906213958328	0.295	0.245	4.68086669633353e-07	PLIN2_high	EPS15	2060
9.33295745290658e-12	-0.126492799522173	0.736	0.584	5.08412857247086e-07	PLIN2_high	COMMD6	170622
9.71113638567181e-12	-0.108211223377341	0.175	0.148	5.29014154609472e-07	PLIN2_high	FILIP1L	11259
1.05581424813864e-11	-0.151188541603458	0.199	0.165	5.75154811673522e-07	PLIN2_high	SPRED1	161742
1.29441213889351e-11	-0.100464180371151	0.132	0.109	7.05131012662238e-07	PLIN2_high	ENTPD4	9583
1.37309112479589e-11	-0.117329889635523	0.158	0.131	7.47991390232562e-07	PLIN2_high	RNF216	54476
1.37810352509294e-11	-0.161265337462631	0.237	0.198	7.50721895294379e-07	PLIN2_high	ARID4A	5926
1.40095916939093e-11	-0.134482083813466	0.136	0.111	7.63172507525708e-07	PLIN2_high	FUCA1	2517
1.42386890964336e-11	-0.153191172927302	0.23	0.191	7.7565258852822e-07	PLIN2_high	MGST2	4258
1.70186071607076e-11	-0.12509439152361	0.17	0.141	9.27088625079548e-07	PLIN2_high	GPATCH8	23131
1.7394787022639e-11	-0.226429476348481	0.789	0.691	9.47581023058262e-07	PLIN2_high	CALM2	805
1.83979322647437e-11	-0.179772501511476	0.994	0.956	1.00222736012192e-06	PLIN2_high	MALAT1	378938
1.84485285967149e-11	-0.194722772263544	0.386	0.32	1.00498359530605e-06	PLIN2_high	ADAR	103
1.95554197172692e-11	-0.110039676733576	0.182	0.152	1.06528148909824e-06	PLIN2_high	EDEM3	80267
2.14384590299647e-11	-0.109981891262289	0.137	0.113	1.16786005565733e-06	PLIN2_high	RICTOR	253260
2.55595710429819e-11	-0.1132407021861	0.022	0.031	1.39235763256644e-06	PLIN2_high	IGFBP2	3485
2.80864610324724e-11	-0.255501809548785	0.479	0.389	1.53000996474393e-06	PLIN2_high	NUMB	8650
2.94800316943042e-11	-0.207161493198123	0.371	0.305	1.60592472654722e-06	PLIN2_high	HIPK3	10114
3.06683640801314e-11	-0.135659347226722	0.162	0.135	1.67065913326516e-06	PLIN2_high	ZNF394	84124
3.08299000689698e-11	-0.30318139246978	0.351	0.292	1.67945880625713e-06	PLIN2_high	SMCHD1	23347
3.27342217252676e-11	-0.159146018392348	0.495	0.409	1.78319672848395e-06	PLIN2_high	CRTAP	10491
3.36097862189056e-11	-0.114071673567187	0.051	0.062	1.83089310427488e-06	PLIN2_high	NET1	10276
3.59062323983785e-11	-0.265899461075712	0.412	0.342	1.95599200990167e-06	PLIN2_high	GBP2	2634
3.7138668341795e-11	-0.201939659477483	0.429	0.364	2.02312895791928e-06	PLIN2_high	ZNF331	55422
3.71828093526533e-11	-0.293655970680288	0.108	0.119	2.02553353948579e-06	PLIN2_high	FPR2	2358
3.75711831079892e-11	-0.196814233304547	0.154	0.166	2.04669019980771e-06	PLIN2_high	CALHM6	441168
4.12899283489209e-11	-0.105356471053501	0.211	0.177	2.24926884680746e-06	PLIN2_high	UBE2W	55284
4.87969799090828e-11	-0.112095807464203	0.211	0.178	2.65821548054728e-06	PLIN2_high	EPS8	2059
5.31271878123075e-11	-0.148763074395126	0.486	0.396	2.89410355607545e-06	PLIN2_high	EID1	23741
5.45150051357457e-11	-0.289642796897877	0.35	0.288	2.96970490476975e-06	PLIN2_high	CYP1B1	1545
5.95084080376804e-11	-0.111871365395293	0.237	0.202	3.24172052785264e-06	PLIN2_high	NEDD9	4739
6.7712612445431e-11	-0.170173012222904	0.095	0.107	3.68864456296485e-06	PLIN2_high	EPB41L2	2037
7.30452309525231e-11	-0.131638084876033	0.05	0.062	3.97913895613869e-06	PLIN2_high	PTGIR	5739
7.36500508221115e-11	-0.125608214054658	0.965	0.848	4.01208651853452e-06	PLIN2_high	NAMPT	10135
7.44952132026151e-11	-0.112382126962921	0.206	0.172	4.05812673921246e-06	PLIN2_high	GNPTAB	79158
8.1686174081141e-11	-0.142597009937024	0.285	0.24	4.44985433307016e-06	PLIN2_high	PHF3	23469
8.24885785255959e-11	-0.122275623391577	0.132	0.109	4.49356531518184e-06	PLIN2_high	THAP9-AS1	100499177
8.32407978821537e-11	-0.305261503397594	0.259	0.258	4.53454246463032e-06	PLIN2_high	PLBD1	79887
8.39712673345647e-11	-0.207774490362079	0.086	0.099	4.57433478805041e-06	PLIN2_high	IGFBP4	3487
8.56195732051421e-11	-0.129308213263625	0.202	0.17	4.66412625035011e-06	PLIN2_high	BCL2	596
1.04136343962756e-10	-0.190961825157917	0.643	0.522	5.67282733737112e-06	PLIN2_high	MTPN	136319
1.18385487201925e-10	-0.11024032428108	0.053	0.064	6.44904941532484e-06	PLIN2_high	TP53INP1	94241
1.1865388778779e-10	-0.21905677758453	0.268	0.221	6.46367053723985e-06	PLIN2_high	SBNO2	22904
1.21582568212194e-10	-0.173645801587208	0.243	0.203	6.62321040335925e-06	PLIN2_high	PSMA3-AS1	379025
1.25333397098535e-10	-0.105648125713828	0.182	0.152	6.8275368069427e-06	PLIN2_high	DNAJB14	79982
1.68981724093254e-10	-0.305827954905806	0.487	0.395	9.20527941998002e-06	PLIN2_high	KYNU	8942
1.84919413101363e-10	-0.205125439619288	0.305	0.255	1.00734850286967e-05	PLIN2_high	RASSF2	9770
2.27099457273534e-10	-0.129678485523994	0.778	0.635	1.23712429349758e-05	PLIN2_high	ARRB2	409
2.36672638948814e-10	-0.211160995222966	0.147	0.121	1.28927420067367e-05	PLIN2_high	TPM1	7168
2.57256022828284e-10	-0.126854613802992	0.198	0.168	1.40140218435708e-05	PLIN2_high	ATG16L2	89849
2.93649712705173e-10	-0.105637082564365	0.193	0.162	1.59965680996143e-05	PLIN2_high	ANKRD13D	338692
3.1395081603919e-10	-0.199200447868753	0.033	0.042	1.71024707037349e-05	PLIN2_high	ACTA2	59
3.58880949795284e-10	-0.120358525539491	0.181	0.152	1.95500397400981e-05	PLIN2_high	TTC17	55761
3.79898201665062e-10	-0.255038882187433	0.247	0.207	2.06949545357043e-05	PLIN2_high	HIVEP2	3097
4.23659775671633e-10	-0.198809407376321	0.129	0.108	2.30788662797122e-05	PLIN2_high	BABAM2	9577
4.44250467758157e-10	-0.18316191236698	0.637	0.515	2.42005442311256e-05	PLIN2_high	MOB1A	55233
4.82055325344927e-10	-0.122040995907178	0.139	0.117	2.62599638481649e-05	PLIN2_high	CCNT1	904
6.2726316804145e-10	-0.198459100961807	0.325	0.27	3.4170161079058e-05	PLIN2_high	ATF6	22926
7.40038091294494e-10	-0.147656225301842	0.026	0.034	4.03135750232676e-05	PLIN2_high	SPARCL1	8404
7.43474505087771e-10	-0.183382629963204	0.247	0.208	4.05007736646563e-05	PLIN2_high	STAT1	6772
9.16771288587267e-10	-0.161868749485751	0.326	0.276	4.99411159457914e-05	PLIN2_high	CYTIP	9595
9.40157038125301e-10	-0.155944307551086	0.227	0.191	5.12150546518758e-05	PLIN2_high	IDI1	3422
9.47413036137766e-10	-0.131660374652656	0.335	0.288	5.16103251436048e-05	PLIN2_high	PRDM1	639
1.04332094770321e-09	-0.271953017013434	0.715	0.625	5.68349086261323e-05	PLIN2_high	MYH9	4627
1.05280231761079e-09	-0.219727328425815	0.366	0.305	5.73514062518477e-05	PLIN2_high	GAS7	8522
1.05424554944306e-09	-0.125614332370995	0.098	0.08	5.74300263059106e-05	PLIN2_high	KBTBD11	9920
1.12426200498123e-09	-0.138461453511827	0.241	0.204	6.12441727213523e-05	PLIN2_high	KAT6A	7994
1.12701308747611e-09	-0.126694485908203	0.251	0.214	6.13940379402611e-05	PLIN2_high	TNRC6B	23112
1.25277135293461e-09	-0.196559742595277	0.301	0.253	6.82447194511131e-05	PLIN2_high	PNN	5411
1.34051839008542e-09	-0.244876517478623	0.513	0.421	7.30247392999034e-05	PLIN2_high	SRSF11	9295
1.44067278773542e-09	-0.186076654016528	0.334	0.282	7.84806501118871e-05	PLIN2_high	CEP350	9857
1.45136873474613e-09	-0.187262836517193	0.482	0.399	7.90633118252955e-05	PLIN2_high	SSR1	6745
1.47776166096678e-09	-0.178327361027843	0.122	0.133	8.05010664811654e-05	PLIN2_high	JAK3	3718
1.54817759553988e-09	-0.208027961845019	0.057	0.068	8.43369745170347e-05	PLIN2_high	APOBEC3A	200315
1.60279041440884e-09	-0.258716072438137	0.758	0.653	8.73120078249214e-05	PLIN2_high	SON	6651
1.64488528799093e-09	-0.14701838838012	0.73	0.605	8.96051260633061e-05	PLIN2_high	RBM3	5935
1.72430424777084e-09	-0.11740447982117	0.182	0.153	9.39314738973166e-05	PLIN2_high	CHD8	57680
1.75055663528309e-09	-0.143558448598144	0.091	0.102	9.53615727070463e-05	PLIN2_high	ST6GAL1	6480
1.88109844645128e-09	-0.165060547067613	0.112	0.124	0.000102472837870433	PLIN2_high	ARHGAP15	55843
1.90451275123401e-09	-0.120339107960012	0.201	0.17	0.000103748332123473	PLIN2_high	LNPEP	4012
1.91188360114077e-09	-0.190001992591715	0.421	0.351	0.000104149859172143	PLIN2_high	GNAQ	2776
2.09223925184473e-09	-0.114836346188177	0.227	0.195	0.000113974733244242	PLIN2_high	TNFSF13	8741
2.36855538521613e-09	-0.145613079279943	0.218	0.185	0.000129027054609649	PLIN2_high	SETD2	29072
2.63148897650975e-09	-0.349965042887087	0.306	0.297	0.000143350361995369	PLIN2_high	IQGAP2	10788
2.69263340828402e-09	-0.16886231014026	0.248	0.208	0.000146681204916272	PLIN2_high	DNMT1	1786
3.26164297592111e-09	-0.104716231126857	0.824	0.696	0.000177678001113303	PLIN2_high	CAPZB	832
3.42269203221818e-09	-0.15034701322526	0.182	0.154	0.000186451148455085	PLIN2_high	PDZD8	118987
3.57339628932794e-09	-0.10329200085165	0.898	0.804	0.00019466076286114	PLIN2_high	RPS11	6205
3.59236298988804e-09	-0.239143872722721	0.277	0.233	0.000195693973874151	PLIN2_high	MCTP1	79772
3.74111272911365e-09	-0.104846944306563	0.147	0.124	0.000203797115918466	PLIN2_high	RFC1	5981
3.76640293699799e-09	-0.190452314457955	0.568	0.468	0.000205174799992965	PLIN2_high	BST2	684
4.15311718617435e-09	-0.123042647397637	0.074	0.085	0.000226241058716848	PLIN2_high	GIMAP8	155038
4.15552924071847e-09	-0.199561548939236	0.502	0.411	0.000226372455388139	PLIN2_high	TBXAS1	6916
4.82877389296467e-09	-0.172001703311728	0.378	0.32	0.00026304745781925	PLIN2_high	RASSF4	83937
5.45187366936406e-09	-0.262896978998179	0.531	0.433	0.000296990818138607	PLIN2_high	EPB41L3	23136
5.65304766690021e-09	-0.248486875265061	0.533	0.435	0.000307949771654389	PLIN2_high	PPP1R18	170954
5.78748490951469e-09	-0.365294173941207	0.148	0.16	0.000315273240445813	PLIN2_high	CCL3L3	414062
5.90245434975121e-09	-0.175799339192838	0.287	0.24	0.000321536200702697	PLIN2_high	SPINT2	10653
5.92156657309728e-09	-0.11347895021396	0.199	0.168	0.000322577339069474	PLIN2_high	SCIMP	388325
6.04201122078143e-09	-0.425588871914982	0.016	0.023	0.000329138561252068	PLIN2_high	GNLY	10578
7.0313384043458e-09	-0.188051461228481	0.203	0.171	0.000383032159576737	PLIN2_high	OAT	4942
8.36958746229983e-09	-0.229265121403377	0.75	0.723	0.000455933277008783	PLIN2_high	FOS	2353
9.07749857534584e-09	-0.209979454622069	0.135	0.146	0.000494496734891965	PLIN2_high	FYN	2534
9.36103006663488e-09	-0.126310689173463	0.182	0.153	0.000509942112879935	PLIN2_high	RAP2A	5911
9.78754759224577e-09	-0.127471478389877	0.282	0.242	0.000533176655087588	PLIN2_high	EVI2A	2123
1.00371789286469e-08	-0.332317824204815	0.396	0.371	0.000546775322138038	PLIN2_high	C3AR1	719
1.0109261555878e-08	-0.125504391622892	0.187	0.159	0.000550702023256457	PLIN2_high	CCDC69	26112
1.08485240104073e-08	-0.135667496107306	0.215	0.182	0.000590973345466939	PLIN2_high	DUSP22	56940
1.11051459916914e-08	-0.17188729666976	0.105	0.116	0.000604952827897392	PLIN2_high	PALLD	23022
1.11381888790434e-08	-0.11460810890227	0.19	0.16	0.00060675283918589	PLIN2_high	MILR1	284021
1.13865751612248e-08	-0.155882746027204	0.229	0.194	0.000620283681907722	PLIN2_high	MAP3K1	4214
1.4279437537589e-08	-0.209709306268971	0.128	0.139	0.000777872359860159	PLIN2_high	ZBTB16	7704
1.57883152976188e-08	-0.215957334551182	0.288	0.243	0.000860068475837782	PLIN2_high	PDE4A	5141
1.65077439232607e-08	-0.12793710165531	0.185	0.157	0.000899259350219625	PLIN2_high	SATB1	6304
1.67719381493439e-08	-0.100775680374155	0.112	0.094	0.000913651330685509	PLIN2_high	PDE4D	5144
2.37762609173032e-08	-0.154802109389425	0.187	0.158	0.00129521181347009	PLIN2_high	STAT2	6773
2.44770593624445e-08	-0.106066610068166	0.155	0.132	0.00133338780876917	PLIN2_high	KIAA0232	9778
2.61702832430246e-08	-0.307240483316319	0.165	0.173	0.00142562617966376	PLIN2_high	PTP4A1	7803
2.704341513133e-08	-0.111401674648036	0.098	0.082	0.0014731900392792	PLIN2_high	DUSP16	80824
3.09265367740023e-08	-0.254773246803934	0.462	0.38	0.00168472309076377	PLIN2_high	LAMP2	3920
3.48756096180706e-08	-0.154435766233123	0.185	0.157	0.00189984883394439	PLIN2_high	STXBP3	6814
3.63550599272354e-08	-0.153192935935157	0.241	0.203	0.00198044188953615	PLIN2_high	LIMD2	80774
3.81447208006377e-08	-0.103488775505599	0.164	0.14	0.00207793366561474	PLIN2_high	FAM13B	51306
3.83847948770448e-08	-0.15513947742206	0.837	0.708	0.00209101170092702	PLIN2_high	CD14	929
3.84944905994718e-08	-0.104096334076508	0.064	0.074	0.00209698737540623	PLIN2_high	FZD1	8321
4.46464694288535e-08	-0.156198176934398	0.215	0.183	0.00243211642213679	PLIN2_high	CARD8	22900
4.48210612186847e-08	-0.231605985742023	0.288	0.243	0.00244162730988785	PLIN2_high	PARP14	54625
4.76249062342643e-08	-0.265470012475449	0.328	0.273	0.00259436676711155	PLIN2_high	IL4R	3566
5.11099908505067e-08	-0.321640255943358	0.375	0.353	0.00278421675158135	PLIN2_high	CARD16	114769
5.67708413589115e-08	-0.156918233999499	0.244	0.209	0.0030925915830267	PLIN2_high	KMT2A	4297
6.00939954342514e-08	-0.108910055808653	0.148	0.126	0.00327362040128084	PLIN2_high	PIKFYVE	200576
6.43427388200488e-08	-0.125661113138468	0.107	0.089	0.00350507069722216	PLIN2_high	GIGYF1	64599
7.55748664493433e-08	-0.16803929088917	0.201	0.17	0.00411694084982798	PLIN2_high	UBE2Q1	55585
7.87012513600881e-08	-0.120238863827672	0.092	0.103	0.0042872506678408	PLIN2_high	PDGFB	5155
8.57881929534737e-08	-0.210696938068513	0.245	0.21	0.00467331181114048	PLIN2_high	MX2	4600
8.61382141465905e-08	-0.153660518235752	0.205	0.174	0.00469237921563552	PLIN2_high	ARHGAP31	57514
8.73099048355107e-08	-0.100926847073109	0.138	0.118	0.00475620706591445	PLIN2_high	KCNQ1	3784
9.74531946958239e-08	-0.220298243389944	0.114	0.122	0.00530876278105501	PLIN2_high	CR1	1378
1.00433939597928e-07	-0.258829025567507	0.458	0.383	0.00547113885959715	PLIN2_high	SYAP1	94056
1.01223427243198e-07	-0.188112929391092	0.357	0.302	0.0055141461990732	PLIN2_high	TES	26136
1.07218962612691e-07	-0.103850193023639	0.151	0.129	0.00584075298832635	PLIN2_high	CYB5B	80777
1.24733018023103e-07	-0.199719517764012	0.408	0.343	0.00679483115680855	PLIN2_high	RB1	5925
1.26710286678692e-07	-0.220129848407984	0.404	0.338	0.00690254286682174	PLIN2_high	PPP1R12A	4659
1.30555070770899e-07	-0.282095113431118	0.566	0.505	0.00711198748024472	PLIN2_high	PPT1	5538
1.33327490663407e-07	-0.293264307490678	0.622	0.547	0.00726301505388912	PLIN2_high	CXCL16	58191
1.3897826205358e-07	-0.20160426869375	0.49	0.414	0.00757084082536877	PLIN2_high	RNF144B	255488
1.57243323681042e-07	-0.158642152783813	0.038	0.046	0.00856583005752474	PLIN2_high	IL18R1	8809
1.63025694474443e-07	-0.275685386311926	0.266	0.224	0.00888082470649531	PLIN2_high	ANTXR2	118429
1.75470412785373e-07	-0.145140581154453	0.242	0.208	0.00955875073648319	PLIN2_high	DSC2	1824
1.90650287747077e-07	-0.110885769138165	0.075	0.062	0.010385674425022	PLIN2_high	ABHD17C	58489
1.92081647256165e-07	-0.134793373472437	0.189	0.162	0.0104636477342796	PLIN2_high	NUB1	51667
1.96162236326143e-07	-0.157406368638273	0.707	0.584	0.0106859378238667	PLIN2_high	CSDE1	7812
1.96714938447893e-07	-0.376389598899304	0.091	0.076	0.010716046271949	PLIN2_high	NKG7	4818
1.98795095059421e-07	-0.116972508463132	0.102	0.086	0.010829362803362	PLIN2_high	PCNA	5111
2.14313082798695e-07	-0.157917292791164	0.246	0.211	0.0116747051854589	PLIN2_high	SMARCA2	6595
2.25738269108014e-07	-0.116894075118939	0.123	0.104	0.0122970922096591	PLIN2_high	SLC26A2	1836
2.30327910552797e-07	-0.137383979050296	0.1	0.11	0.0125471129273636	PLIN2_high	NCOA7	135112
2.39363848055535e-07	-0.223550533936645	0.332	0.282	0.0130393456228253	PLIN2_high	MBP	4155
2.56993323076466e-07	-0.116954449910312	0.13	0.111	0.0139997112745905	PLIN2_high	HSPA13	6782
2.67809372300421e-07	-0.534885115316819	0.169	0.174	0.0145889155560654	PLIN2_high	S100A12	6283
2.80333515383915e-07	-0.169072361989252	0.177	0.151	0.0152711682505388	PLIN2_high	MAPK14	1432
2.82014086132493e-07	-0.142447631552864	0.165	0.141	0.0153627173420675	PLIN2_high	HAT1	8520
3.0902361767947e-07	-0.137288184175493	0.162	0.139	0.0168340615730891	PLIN2_high	TBC1D15	64786
3.09083792674875e-07	-0.216907220926591	0.435	0.367	0.0168373396059638	PLIN2_high	FCGR1A	2209
3.33433514068081e-07	-0.155771224554221	0.178	0.152	0.0181637906788587	PLIN2_high	E2F3	1871
3.4609154124873e-07	-0.137195284785628	0.175	0.15	0.0188533367095246	PLIN2_high	RAB5B	5869
3.82848418494896e-07	-0.24526900883851	0.315	0.267	0.0208556675975094	PLIN2_high	ASAP1	50807
3.87570604398217e-07	-0.179820907966947	0.281	0.24	0.0211129086745929	PLIN2_high	PIAS1	8554
4.12174496758643e-07	-0.148601699523493	0.187	0.161	0.0224532057109271	PLIN2_high	NSD3	54904
4.27045468023787e-07	-0.168165048812123	0.715	0.583	0.0232633018705958	PLIN2_high	C1orf162	128346
4.57531026708713e-07	-0.199573416277122	0.372	0.314	0.0249240026799572	PLIN2_high	HLA-F	3134
5.05998315407341e-07	-0.226528883691488	0.535	0.435	0.0275642582318149	PLIN2_high	CKLF	51192
5.18733473633265e-07	-0.145627845630173	0.663	0.536	0.0282580059761721	PLIN2_high	EIF3H	8667
5.7578042963456e-07	-0.180866556080746	0.256	0.218	0.0313656389043426	PLIN2_high	NUDT16	131870
5.88285247981029e-07	-0.14562964489133	0.214	0.185	0.0320468388837666	PLIN2_high	MAPRE2	10982
6.56527656182651e-07	-0.114860839053317	0.793	0.689	0.0357643440705499	PLIN2_high	MARCKS	4082
6.97418200410167e-07	-0.533649636656345	0.168	0.171	0.0379918564673438	PLIN2_high	STMN1	3925
7.10386644036891e-07	-0.224812751294137	0.305	0.259	0.0386983124339096	PLIN2_high	CYLD	1540
7.45523992290135e-07	-0.300723835550623	0.618	0.525	0.0406124194800051	PLIN2_high	SGK1	6446
7.56483321350526e-07	-0.175630806363721	0.443	0.374	0.0412094289305699	PLIN2_high	DOCK8	81704
7.58686821599432e-07	-0.156645567309248	0.203	0.175	0.0413294646066291	PLIN2_high	TOR1AIP1	26092
7.63403006818925e-07	-0.372088922945759	0.674	0.576	0.0415863787964609	PLIN2_high	FPR1	2357
8.6484878068056e-07	-0.208032803225643	0.291	0.247	0.0471126373275735	PLIN2_high	PPP2R5C	5527
9.91565497503397e-07	-0.256680094931997	0.482	0.401	0.0540155304764976	PLIN2_high	HNRNPH1	3187
1.03552166922947e-06	-0.298443305599756	0.444	0.369	0.0564100429312755	PLIN2_high	CHD1	1105
1.05135004071981e-06	-0.185792604636767	0.237	0.204	0.0572722934682118	PLIN2_high	NDEL1	81565
1.06156491283964e-06	-0.138397965838567	0.248	0.213	0.0578287486269391	PLIN2_high	CCDC85B	11007
1.13392001438186e-06	-0.101157621866342	0.137	0.119	0.0617702927834517	PLIN2_high	ARHGAP5	394
1.13903139723845e-06	-0.173266527561439	0.259	0.222	0.0620487353645648	PLIN2_high	NCOA3	8202
1.15795672363967e-06	-0.356937934814206	0.503	0.419	0.0630796925202711	PLIN2_high	MAP4K4	9448
1.2112954557335e-06	-0.10517645875558	0.934	0.844	0.0659853199510824	PLIN2_high	DDX5	1655
1.55126823237047e-06	-0.269504322337528	0.411	0.343	0.0845053369583812	PLIN2_high	WAC	51322
1.58801822206021e-06	-0.145472118443781	0.117	0.125	0.08650729264673	PLIN2_high	JAK2	3717
1.60340120668169e-06	-0.118409629927981	0.168	0.145	0.087345280733985	PLIN2_high	MOB1B	92597
1.76184235668523e-06	-0.110811123861506	0.082	0.09	0.0959763623804277	PLIN2_high	PTPN22	26191
1.90298212257796e-06	-0.14234052528619	0.173	0.149	0.103664951127435	PLIN2_high	AGTPBP1	23287
1.96179728380567e-06	-0.208162552363881	0.404	0.338	0.106868907035314	PLIN2_high	LAT2	7462
2.01578971703518e-06	-0.118925456395223	0.162	0.139	0.109810144835491	PLIN2_high	UBLCP1	134510
2.02995725059995e-06	-0.12948502166588	0.997	0.986	0.110581921226432	PLIN2_high	B2M	567
2.12818820314946e-06	-0.105887466740523	0.12	0.103	0.115933052366567	PLIN2_high	LRRK1	79705
2.48015582814484e-06	-0.232918828496519	0.332	0.28	0.13510648873819	PLIN2_high	LDHB	3945
2.50320023380544e-06	-0.254570652205805	0.446	0.377	0.136361832736551	PLIN2_high	IRAK3	11213
2.8861259153937e-06	-0.139194213858781	0.121	0.104	0.157221709241072	PLIN2_high	PRKCH	5583
2.93390763440226e-06	-0.109672891957442	0.052	0.06	0.159824618384063	PLIN2_high	TMEM71	137835
3.2695802552818e-06	-0.24201419695593	0.385	0.323	0.178110384406476	PLIN2_high	CASP4	837
3.28598697367465e-06	-0.10402925087097	0.07	0.078	0.179004140390926	PLIN2_high	SKA2	348235
3.51509743944706e-06	-0.161158742053108	0.112	0.12	0.191484933013878	PLIN2_high	ARAP2	116984
3.83623292526951e-06	-0.129677433374427	0.097	0.105	0.208978788604057	PLIN2_high	TLR7	51284
3.96919962888134e-06	-0.112887366876992	0.703	0.609	0.216222149783311	PLIN2_high	HSPA5	3309
4.01603112442118e-06	-0.22983752393035	0.323	0.274	0.218773295502844	PLIN2_high	EP300	2033
4.43423238683553e-06	-0.208078725770612	0.601	0.505	0.241554809272865	PLIN2_high	ANKRD12	23253
4.44244126526078e-06	-0.158387048573322	0.59	0.487	0.242001987925081	PLIN2_high	CD37	951
4.72470377651743e-06	-0.322964189580075	0.477	0.429	0.257378238225787	PLIN2_high	CELF2	10659
5.20132447071033e-06	-0.113875478553048	0.156	0.136	0.283342150541945	PLIN2_high	KCNK6	9424
5.56170428328012e-06	-0.171860887433629	0.239	0.206	0.302973840831684	PLIN2_high	CREBL2	1389
5.57187094324282e-06	-0.231815105486908	0.433	0.366	0.303527669633152	PLIN2_high	BOD1L1	259282
5.62479143057604e-06	-0.232529263766294	0.351	0.297	0.30641051318063	PLIN2_high	PRPF38B	55119
6.17000623479962e-06	-0.161746927238	0.771	0.639	0.336111089640709	PLIN2_high	DSE	29940
6.65117362679667e-06	-0.43803806106773	0.572	0.504	0.362322683319749	PLIN2_high	IVNS1ABP	10625
6.80856196744161e-06	-0.287256486121022	0.452	0.384	0.370896413176382	PLIN2_high	BIRC3	330
6.85065126592394e-06	-0.251907249382851	0.17	0.146	0.373189227711207	PLIN2_high	SLC2A6	11182
7.1594485493704e-06	-0.334253829192354	0.435	0.361	0.390010959726952	PLIN2_high	MAP2K1	5604
7.46507074245366e-06	-0.101438035953717	0.137	0.12	0.406659728695163	PLIN2_high	PXDC1	221749
7.62189006149149e-06	-0.180338406728634	0.228	0.198	0.415202461099749	PLIN2_high	NKTR	4820
7.83126948328512e-06	-0.13792053273086	0.254	0.223	0.426608405101957	PLIN2_high	TNFSF12	8742
9.06152148256233e-06	-0.160068415970168	0.149	0.129	0.493626382762583	PLIN2_high	WWP1	11059
9.27474653118e-06	-0.243522816748014	0.34	0.287	0.50524181728603	PLIN2_high	PEBP1	5037
9.77977166512481e-06	-0.116639866672991	0.18	0.157	0.532753061457674	PLIN2_high	PCMTD1	115294
1.00911709704468e-05	-0.252407106168636	0.363	0.307	0.549716538615092	PLIN2_high	SERINC3	10955
1.01257383923763e-05	-0.111654770836586	0.074	0.063	0.5515995989247	PLIN2_high	RCN3	57333
1.02420907374773e-05	-0.114486387944358	0.97	0.906	0.557937892924077	PLIN2_high	HLA-C	3107
1.09980860842622e-05	-0.225278358423162	0.587	0.485	0.599120739440183	PLIN2_high	CLTC	1213
1.28020767891423e-05	-0.34735083103157	0.667	0.569	0.697393133088528	PLIN2_high	RNF149	284996
1.30916822585676e-05	-0.103469353045112	0.105	0.091	0.713169391035473	PLIN2_high	SMAD3	4088
1.37160822530437e-05	-0.164941537223227	0.254	0.222	0.747183580734556	PLIN2_high	GCC2	9648
1.49909954437063e-05	-0.191669710459472	0.684	0.556	0.816634476795903	PLIN2_high	DEK	7913
1.50398903975971e-05	-0.247013155400681	0.127	0.133	0.819298029409101	PLIN2_high	FAS	355
1.77906977803358e-05	-0.184672432508792	0.331	0.284	0.969148261583791	PLIN2_high	SLC8A1	6546
1.85504158685586e-05	-0.153956318653746	0.195	0.17	1	PLIN2_high	SECTM1	6398
2.05793915676025e-05	-0.160775400011317	0.768	0.639	1	PLIN2_high	REL	5966
2.35243706588891e-05	-0.341268116153379	0.711	0.611	1	PLIN2_high	ATP1B3	483
2.35773343637418e-05	-0.251022427339223	0.266	0.258	1	PLIN2_high	ITGA4	3676
2.54331906146962e-05	-0.319823031975143	0.578	0.51	1	PLIN2_high	TMEM123	114908
2.59815957861831e-05	-0.242845054943827	0.552	0.453	1	PLIN2_high	LILRB2	10288
2.71253249130939e-05	-0.296775611005475	0.661	0.578	1	PLIN2_high	SAMHD1	25939
2.86249510903006e-05	-0.200362553462348	0.143	0.124	1	PLIN2_high	CSF2RB	1439
3.02987595996732e-05	-0.236922944418938	0.448	0.376	1	PLIN2_high	ARGLU1	55082
3.04776972684878e-05	-0.382451656930736	0.465	0.42	1	PLIN2_high	FKBP5	2289
3.43921132264599e-05	-0.114963987452592	0.125	0.109	1	PLIN2_high	TMX3	54495
3.45770448277985e-05	-0.11417402225496	0.181	0.159	1	PLIN2_high	CDKN1B	1027
3.87514139297093e-05	-0.21853936570522	0.431	0.361	1	PLIN2_high	ETV6	2120
4.44450983066531e-05	-0.121251772010487	0.159	0.14	1	PLIN2_high	IFI44	10561
4.46551986543331e-05	-0.185511635430344	0.372	0.318	1	PLIN2_high	FOXN3	1112
5.57184949884298e-05	-0.15696994094965	0.297	0.261	1	PLIN2_high	VSIR	64115
5.60174493278812e-05	-0.225023052729464	0.336	0.286	1	PLIN2_high	MED13L	23389
5.9919709339344e-05	-0.241071303352601	0.373	0.316	1	PLIN2_high	CYTH4	27128
6.53578839254273e-05	-0.225700885412945	0.13	0.136	1	PLIN2_high	C3	718
6.60245203961709e-05	-0.106978871285257	0.121	0.106	1	PLIN2_high	MTHFR	4524
6.79105066824806e-05	-0.136423897358791	0.159	0.14	1	PLIN2_high	BCL2L11	10018
7.11293917971098e-05	-0.135980173631949	0.155	0.135	1	PLIN2_high	NFAM1	150372
7.27718552281111e-05	-0.210877861754339	0.376	0.32	1	PLIN2_high	VPS13C	54832
7.49857545673349e-05	-0.183074366740335	0.772	0.637	1	PLIN2_high	QKI	9444
7.62890653549589e-05	-0.103654248877749	0.137	0.12	1	PLIN2_high	PRKX	5613
7.99267053607084e-05	-0.161814239928698	0.159	0.139	1	PLIN2_high	CRYBG1	202
8.32039906292211e-05	-0.122920951846798	0.154	0.135	1	PLIN2_high	ATXN7	6314
8.35641768738054e-05	-0.22197922377354	0.236	0.205	1	PLIN2_high	SREK1	140890
8.41419953880542e-05	-0.151104531579391	0.034	0.039	1	PLIN2_high	ADIRF	10974
9.457494597188e-05	-0.183780880722926	0.462	0.391	1	PLIN2_high	PLEKHO1	51177
0.000103928081074903	-0.107905481479673	0.091	0.079	1	PLIN2_high	RALGAPA2	57186
0.000105392447256442	-0.179171875925022	0.569	0.482	1	PLIN2_high	RBPJ	3516
0.000107740655048264	-0.147495300560531	0.2	0.177	1	PLIN2_high	CIR1	9541
0.000111859547114933	-0.119672260361884	0.152	0.134	1	PLIN2_high	PDS5B	23047
0.000116038762783387	-0.172877752048867	0.319	0.28	1	PLIN2_high	YPEL3	83719
0.000118700956723011	-0.266231894837918	0.373	0.316	1	PLIN2_high	CMIP	80790
0.000134294876549727	-0.109324900810625	0.094	0.082	1	PLIN2_high	SERPINB9P1	221756
0.000134305174889001	-0.196086048974149	0.233	0.202	1	PLIN2_high	MTMR6	9107
0.000139115286856872	-0.145635599747077	0.135	0.119	1	PLIN2_high	TMCC3	57458
0.000142201151460354	-0.178297031264069	0.103	0.09	1	PLIN2_high	PIM2	11040
0.000147282698668221	-0.12955467152453	0.775	0.648	1	PLIN2_high	HNRNPK	3190
0.000151214866528496	-0.218775000464799	0.438	0.373	1	PLIN2_high	PIK3R1	5295
0.000153068848470165	-0.318797765789336	0.157	0.162	1	PLIN2_high	EGR2	1959
0.000153934520049015	-0.225774022174798	0.332	0.284	1	PLIN2_high	CD46	4179
0.000168966307136672	-0.278543337528481	0.617	0.534	1	PLIN2_high	STK17B	9262
0.000174781643212833	-0.10981172499528	0.955	0.862	1	PLIN2_high	RPL26	6154
0.000180483501433515	-0.189698923628719	0.389	0.33	1	PLIN2_high	CNN2	1265
0.000180762427175642	-0.194126428750434	0.215	0.213	1	PLIN2_high	ANKRD44	91526
0.000191713662188238	-0.239907370801767	0.06	0.067	1	PLIN2_high	GBP5	115362
0.000206154827455673	-0.222486892430778	0.187	0.186	1	PLIN2_high	TMPO	7112
0.000217296163737914	-0.461345533317062	0.541	0.48	1	PLIN2_high	CXCR4	7852
0.000235210487279563	-0.119836196311978	0.132	0.116	1	PLIN2_high	CD40	958
0.000239093211273442	-0.219451385552076	0.385	0.327	1	PLIN2_high	PTPN2	5771
0.000241560253823295	-0.159247834106105	0.171	0.151	1	PLIN2_high	RASA2	5922
0.000241731112753123	-0.132420931240726	0.133	0.137	1	PLIN2_high	IL16	3603
0.000244923400030264	-0.32201415730694	0.454	0.384	1	PLIN2_high	RNF213	57674
0.000251118760446394	-0.1355132326651	0.791	0.651	1	PLIN2_high	UQCRB	7381
0.000253723372601925	-0.267109716292553	0.487	0.405	1	PLIN2_high	RTN3	10313
0.000260397089831847	-0.15694190263586	0.834	0.737	1	PLIN2_high	RPS20	6224
0.00027020370267018	-0.230150872494483	0.709	0.589	1	PLIN2_high	DDX3X	1654
0.000274449202877573	-0.735190856165835	0.153	0.154	1	PLIN2_high	IGFBP7	3490
0.000281926031545943	-0.154933662638953	0.169	0.149	1	PLIN2_high	SOS2	6655
0.000283583151304601	-0.187455411142417	0.313	0.275	1	PLIN2_high	MIS18BP1	55320
0.000289626622259326	-0.138604559984204	0.164	0.145	1	PLIN2_high	PARP9	83666
0.000309358725145098	-0.223213365694497	0.441	0.396	1	PLIN2_high	AREG	374
0.000314554787843023	-0.243387962297952	0.232	0.229	1	PLIN2_high	AKR1B1	231
0.000329233116299059	-0.200597267030745	0.349	0.302	1	PLIN2_high	CASP1	834
0.000333697596244366	-0.317363543321737	0.395	0.333	1	PLIN2_high	KCTD20	222658
0.000366187646698855	-0.173642041945882	0.932	0.811	1	PLIN2_high	RPS27	6232
0.000393023069440919	-0.328165625088932	0.5	0.416	1	PLIN2_high	RAC2	5880
0.000410495266195663	-0.237612014565791	0.354	0.304	1	PLIN2_high	ITGAM	3684
0.000422217315441619	-0.277562523509248	0.245	0.238	1	PLIN2_high	POU2F2	5452
0.000435786667184698	-0.142938249932	0.952	0.86	1	PLIN2_high	RPS15A	6210
0.000438721222315344	-0.190146442061212	0.284	0.249	1	PLIN2_high	AKAP9	10142
0.000443229629721543	-0.188814981689823	0.426	0.361	1	PLIN2_high	ERP29	10961
0.000446287232340222	-0.234635896110667	0.718	0.617	1	PLIN2_high	SRSF5	6430
0.000449586031529908	-0.104770041676898	0.071	0.077	1	PLIN2_high	HGF	3082
0.000472561601584047	-0.140111790669711	0.073	0.078	1	PLIN2_high	SCN1B	6324
0.000479338528385775	-0.119315970505541	0.186	0.165	1	PLIN2_high	UVRAG	7405
0.000508021006596673	-0.214810528379785	0.757	0.635	1	PLIN2_high	TOMM7	54543
0.000518106340649375	-0.150948772018368	0.767	0.647	1	PLIN2_high	ACTR3	10096
0.00052018181124186	-0.1820367750449	0.087	0.092	1	PLIN2_high	MEFV	4210
0.000527535501930023	-0.11050856615867	0.065	0.07	1	PLIN2_high	PDGFC	56034
0.000530771432842294	-0.196146266291181	0.255	0.222	1	PLIN2_high	CD48	962
0.000679061729451766	-0.214261408249422	0.359	0.31	1	PLIN2_high	N4BP2L2	10443
0.000715186470559482	-0.164479288873096	0.184	0.162	1	PLIN2_high	TLR1	7096
0.000767384723543526	-0.322019907370048	0.392	0.357	1	PLIN2_high	BIRC2	329
0.000850911527797857	-0.725716334383474	0.574	0.487	1	PLIN2_high	S100A8	6279
0.000856981983813749	-0.202887768823832	0.184	0.184	1	PLIN2_high	GAS6	2621
0.000870488193889083	-0.21312310082922	0.108	0.113	1	PLIN2_high	GPAT3	84803
0.000885544920923869	-0.233728988676771	0.375	0.321	1	PLIN2_high	DPYD	1806
0.000897832743212914	-0.249213214106146	0.585	0.476	1	PLIN2_high	RGS10	6001
0.000903200978995192	-0.125942420600943	0.172	0.153	1	PLIN2_high	RHBDD2	57414
0.000941272922661724	-0.249182327143882	0.617	0.509	1	PLIN2_high	STAT3	6774
0.000948259387461422	-0.218440283392042	0.282	0.246	1	PLIN2_high	ELOVL5	60481
0.00095944078073177	-0.22243613673078	0.709	0.609	1	PLIN2_high	RHOG	391
0.000999539131339097	-0.218945070666337	0.507	0.424	1	PLIN2_high	PRKAR1A	5573
0.00102625656900776	-0.177203523820269	0.246	0.218	1	PLIN2_high	TRIM38	10475
0.00106834207750596	-0.267172511989209	0.563	0.491	1	PLIN2_high	ARL6IP5	10550
0.0011312729180116	-0.188468102989895	0.087	0.092	1	PLIN2_high	ETS1	2113
0.00129932676891562	-0.125138517440664	0.137	0.122	1	PLIN2_high	STK38	11329
0.00131594765786706	-0.128476720964587	0.204	0.181	1	PLIN2_high	FLI1	2313
0.00140859592096716	-0.384409260732028	0.49	0.44	1	PLIN2_high	CREM	1390
0.0014620807501176	-0.108097833963438	0.044	0.049	1	PLIN2_high	CLEC4D	338339
0.00152159503327756	-0.107940525492654	0.022	0.026	1	PLIN2_high	RSAD2	91543
0.00161192260367181	-0.167895877611814	0.162	0.144	1	PLIN2_high	APOL6	80830
0.00175813973382048	-0.202205389665585	0.653	0.544	1	PLIN2_high	TGOLN2	10618
0.00178733854552959	-0.333527014246018	0.247	0.237	1	PLIN2_high	MAF	4094
0.00206122792979591	-0.221787822781117	0.552	0.459	1	PLIN2_high	SF1	7536
0.00208652988696367	-0.320808043196208	0.412	0.371	1	PLIN2_high	STK4	6789
0.00209985042745942	-0.215015968608648	0.218	0.192	1	PLIN2_high	RASSF3	283349
0.00222432011796824	-0.189499181696588	0.183	0.182	1	PLIN2_high	SELPLG	6404
0.00231353046280216	-0.128616959248676	0.076	0.08	1	PLIN2_high	SELENOM	140606
0.00233091628153531	-0.120990914374638	0.211	0.189	1	PLIN2_high	PDCD4	27250
0.00233575994311341	-0.255374201540437	0.16	0.16	1	PLIN2_high	ECE1	1889
0.00245942919878484	-0.19980803562292	0.303	0.263	1	PLIN2_high	PAK1	5058
0.00251910491424673	-0.123302085858267	0.101	0.09	1	PLIN2_high	ST3GAL2	6483
0.0026634878248319	-0.130996424306138	0.17	0.152	1	PLIN2_high	SEPTIN6	23157
0.00279651253721153	-0.157817689906158	0.234	0.208	1	PLIN2_high	FOXN2	3344
0.00295736848238952	-0.196316269710233	0.124	0.126	1	PLIN2_high	RAB12	201475
0.00299799958261423	-0.15583936974459	0.11	0.113	1	PLIN2_high	DAPP1	27071
0.00300480691477024	-0.231287400470287	0.209	0.203	1	PLIN2_high	CDC42SE2	56990
[truncated: 27 more rows]
