# Supplementary material for: Identification of novel lipid metabolism-related biomarkers of aortic dissection by integrating single-cell RNA sequencing analysis and machine learning algorithms
Source: Front Immunol. 2025 Oct 30;16:1681989. doi: 10.3389/fimmu.2025.1681989 (PMC12611683; doi:10.3389/fimmu.2025.1681989)
Supplement: Supplementary file 1 [file DataSheet1.zip › Supplementary Files1-14/Supplementary File3.xlsx]

## Sheet: Sheet1
RT122	cycloheximide	ketoconazole	apigenin
center_x =-9.566	center_x =-11.068	center_x =-9.47	center_x =-11.068
center_y = 10.399	center_y = 9.423	center_y = 6.202	center_y = 0.254
center_z = -31.194	center_z = -24.574	center_z = -25.801	center_z = -26.521
size_x = 126	size_x = 126	size_x = 126	size_x = 126
size_y = 126	size_y = 124	size_y = 126	size_y = 126
size_z = 126	size_z = 126	size_z = 126	size_z = 126
energy_range = 5	energy_range = 5	energy_range = 5	energy_range = 5
num_modes = 20	num_modes = 20	num_modes = 20	num_modes = 20
