# Supplementary material for: Identification of novel lipid metabolism-related biomarkers of aortic dissection by integrating single-cell RNA sequencing analysis and machine learning algorithms
Source: Front Immunol. 2025 Oct 30;16:1681989. doi: 10.3389/fimmu.2025.1681989 (PMC12611683; doi:10.3389/fimmu.2025.1681989)
Supplement: Supplementary file 1 [file DataSheet1.zip › Supplementary Files1-14/Supplementary File4.csv]

	AUCell
AAACCCAAGCCATTTG-1_4_1	0.127994870891111
AAACCCACAAGTATAG-1_4_1	0.0944730502488399
AAACCCACATGCACTA-1_4_1	0.111304799475393
AAACCCAGTTTGCCGG-1_4_1	0.101643329699683
AAACCCATCTTCTAAC-1_4_1	0.0860717952970941
AAACGAAAGCAGCACA-1_4_1	0.109946500013158
AAACGAAAGGATTCCT-1_4_1	0.129136533550661
AAACGAACACAGACGA-1_4_1	0.145340434767469
AAACGAACACCACATA-1_4_1	0.0622053307538934
AAACGAACAGACGCTC-1_4_1	0.143919137854636
AAACGAACATCCTTCG-1_4_1	0.147741780626928
AAACGAACATCGCTGG-1_4_1	0.158353794214176
AAACGAAGTAACTAAG-1_4_1	0.0730672076473057
AAACGAATCCTAACAG-1_4_1	0.148952288601688
AAACGAATCGTAGCCG-1_4_1	0.05905439497594
AAACGCTAGCTGGCTC-1_4_1	0.137741134703701
AAACGCTCAACGATCT-1_4_1	0.0864141611889453
AAACGCTCAGACAAGC-1_4_1	0.141690038189214
AAACGCTCAGTAACGG-1_4_1	0.132470613815793
AAAGAACAGACAAGCC-1_4_1	0.0588925154509886
AAAGAACAGGGTACGT-1_4_1	0.116445072469662
AAAGAACCAACTCCAA-1_4_1	0.116563624634077
AAAGAACCATAGGCGA-1_4_1	0.0808278556119697
AAAGAACTCCGTTGAA-1_4_1	0.110833248938014
AAAGAACTCTCTCGAC-1_4_1	0.144802697035159
AAAGGATAGCAGAAAG-1_4_1	0.126597762872811
AAAGGATAGTTTCAGC-1_4_1	0.148590252619777
AAAGGATCAAGCCTGC-1_4_1	0.0751315038554706
AAAGGATCAATGTCAC-1_4_1	0.114466633546488
AAAGGATCAGACCATT-1_4_1	0.114589970327403
AAAGGATCAGTAGATA-1_4_1	0.102202864018275
AAAGGATGTAGCTCGC-1_4_1	0.163431335569876
AAAGGATGTCCGGACT-1_4_1	0.119513606518987
AAAGGATGTCTCGGGT-1_4_1	0.112970909265862
AAAGGATGTGGATCGA-1_4_1	0.112976491318446
AAAGGGCAGAATTGTG-1_4_1	0.125715532752428
AAAGGGCAGCCAGAGT-1_4_1	0.0970112893026342
AAAGGGCAGTATCTGC-1_4_1	0.136812121666418
AAAGGGCCAAGAGCTG-1_4_1	0.0913699606358968
AAAGGGCCACCTGCGA-1_4_1	0.0766769349853019
AAAGGGCCAGACATCT-1_4_1	0.11740784363448
AAAGGGCCAGAGAGGG-1_4_1	0.12805148885304
AAAGGGCGTACCTGTA-1_4_1	0.0985032922148708
AAAGGGCTCAAATGAG-1_4_1	0.146755883815689
AAAGGGCTCGCGAAGA-1_4_1	0.150804998435696
AAAGGGCTCTACTATC-1_4_1	0.0692549315440994
AAAGGTAAGAAGCTGC-1_4_1	0.129419623360305
AAAGGTAAGTCCCTAA-1_4_1	0.135816123998121
AAAGGTAGTCAGATTC-1_4_1	0.137872445845451
AAAGGTAGTCAGGTAG-1_4_1	0.110338838566242
AAAGGTAGTTACCCAA-1_4_1	0.121376948834109
AAAGGTATCACCTGGG-1_4_1	0.127932139252542
AAAGGTATCCGTGGTG-1_4_1	0.116824917857438
AAAGTCCCAAGCCCAC-1_4_1	0.0723511100443188
AAAGTCCCAGGTTCAT-1_4_1	0.0780246019664242
AAAGTCCGTAGATTAG-1_4_1	0.117883115540248
AAAGTCCGTCAGACTT-1_4_1	0.0676653756176475
AAAGTCCGTTAAGGAT-1_4_1	0.088604186486276
AAAGTCCGTTTGGAAA-1_4_1	0.124373713635918
AAAGTCCTCTCCGTGT-1_4_1	0.157097300758601
AAAGTCCTCTCCTGAC-1_4_1	0.0738364676558596
AAAGTGAAGTGGTGGT-1_4_1	0.0736238180335917
AAAGTGAAGTTCCGGC-1_4_1	0.158935656743106
AAAGTGACAACAGATA-1_4_1	0.125244779651132
AAAGTGACACACCTAA-1_4_1	0.105156833083603
AAAGTGACAGACACAG-1_4_1	0.151458630212142
AAAGTGACAGAGATGC-1_4_1	0.14645126323179
AAAGTGATCGCTTGAA-1_4_1	0.140246413066043
AAATGGAAGGTCATTC-1_4_1	0.114869604580686
AAATGGACACTTGTGA-1_4_1	0.0815107267114773
AAATGGACAGCGTAGA-1_4_1	0.106078669196134
AAATGGACATCATTGG-1_4_1	0.134293286890656
AAATGGAGTATGAGCG-1_4_1	0.132353390711518
AAATGGAGTCGCCACA-1_4_1	0.0912397127422578
AAATGGATCAAAGCCT-1_4_1	0.119745128795231
AAATGGATCAAAGGAT-1_4_1	0.0827696124753027
AAATGGATCAGTCTTT-1_4_1	0.112925455409102
AAATGGATCCGGACGT-1_4_1	0.16088964095972
AAATGGATCTGCGAGC-1_4_1	0.0747965807003987
AAATGGATCTGGTGCG-1_4_1	0.0849484736674644
AACAAAGAGGCACAAC-1_4_1	0.137332581616919
AACAAAGAGTATTGCC-1_4_1	0.115937371496498
AACAAAGCAACTCGAT-1_4_1	0.06496180148254
AACAAAGCACATCCCT-1_4_1	0.127259369010092
AACAAAGCAGGTCCGT-1_4_1	0.102627631638755
AACAAAGGTAGATCGG-1_4_1	0.126022811456605
AACAAAGTCTAGCAAC-1_4_1	0.148600619288862
AACAAAGTCTCCCAAC-1_4_1	0.126456616686031
AACAACCAGCACCGAA-1_4_1	0.120690356366211
AACAACCAGGCGTTAG-1_4_1	0.130774201454151
AACAACCAGGGATCTG-1_4_1	0.0669338609170462
AACAACCGTCGCTTGG-1_4_1	0.114577211350067
AACAACCTCGAGTTGT-1_4_1	0.0640543192195121
AACAAGAAGGAGGGTG-1_4_1	0.0651032134813481
AACAAGACAAAGGGCT-1_4_1	0.0856060926243276
AACAAGACAGACGGAT-1_4_1	0.124405079455202
AACAAGAGTACAATAG-1_4_1	0.111249244761576
AACAAGAGTTCAATCG-1_4_1	0.109544592227072
AACAAGAGTTCTCTAT-1_4_1	0.0794748723902907
AACAAGATCAGTCCGG-1_4_1	0.120249905836089
AACAAGATCATCGTAG-1_4_1	0.123991210127864
AACAAGATCGATGCTA-1_4_1	0.152321987678549
AACACACAGGCAGTCA-1_4_1	0.104380927774353
AACACACCACATTCGA-1_4_1	0.128709905245986
AACACACGTTAGGCTT-1_4_1	0.0962920019553133
AACACACTCGTCTACC-1_4_1	0.146855563326127
AACAGGGAGCCAGAGT-1_4_1	0.110518527497058
AACAGGGAGGATACAT-1_4_1	0.137173094400218
AACAGGGCAACAAAGT-1_4_1	0.150038662359449
AACAGGGCAATCCAGT-1_4_1	0.0745565524392639
AACAGGGCAATTGCAC-1_4_1	0.0590081436830968
AACAGGGGTAATACCC-1_4_1	0.129148495091914
AACAGGGGTGACCTGC-1_4_1	0.134811088720878
AACCAACCAAACAGGC-1_4_1	0.101108781711707
AACCAACCAAGACTGG-1_4_1	0.142644303369141
AACCAACCAAGTGGAC-1_4_1	0.142371048604527
AACCAACCAGCGAACA-1_4_1	0.126470970535534
AACCAACGTAACACGG-1_4_1	0.109074902373887
AACCAACTCATTCTTG-1_4_1	0.104681826989862
AACCAACTCTCAACGA-1_4_1	0.0934611038588729
AACCACAAGTTGAAGT-1_4_1	0.0941886313790567
AACCACACACTAGTAC-1_4_1	0.125003422329858
AACCACACATGATCTG-1_4_1	0.109349220386613
AACCACAGTAGACTGG-1_4_1	0.145668446809817
AACCACATCATCACAG-1_4_1	0.122060351557672
AACCACATCCAGCCTT-1_4_1	0.0592077685160007
AACCACATCCTACGGG-1_4_1	0.141347140673307
AACCATGAGGTTCTAC-1_4_1	0.0811702215038209
AACCATGAGTACCATC-1_4_1	0.137371124360955
AACCATGCAAGCACCC-1_4_1	0.166359786680531
AACCATGCAAGTCGTT-1_4_1	0.0845537428061297
AACCATGGTGTACATC-1_4_1	0.127866749493695
AACCCAAAGAAACTAC-1_4_1	0.118554822534587
AACCCAAAGCTGAAGC-1_4_1	0.0496693697091777
AACCCAACAGAGACTG-1_4_1	0.0830186783453839
AACCCAAGTAGCTGAG-1_4_1	0.0662100547652521
AACCCAATCCCTTTGG-1_4_1	0.10905124510341
AACCCAATCGTTGTAG-1_4_1	0.0688439861490669
AACCTGACACTCTAGA-1_4_1	0.115638067153156
AACCTGACAGTTAGAA-1_4_1	0.0603621901528871
AACCTGAGTAAGGCCA-1_4_1	0.0735972368308083
AACCTGAGTGGTCCGT-1_4_1	0.155781531220819
AACCTGATCAAAGACA-1_4_1	0.105055824513026
AACCTGATCCTCTCTT-1_4_1	0.119326474851391
AACCTTTAGTACAACA-1_4_1	0.155304664442883
AACCTTTAGTTCCTGA-1_4_1	0.111516651661578
AACCTTTCACTAGTAC-1_4_1	0.0668099925120752
AACCTTTCAGGTGTGA-1_4_1	0.10532535790925
AACCTTTGTCCTCAGG-1_4_1	0.15090520957019
AACCTTTGTCTCGGGT-1_4_1	0.136582460074369
AACCTTTGTGACAACG-1_4_1	0.114026448828394
AACGAAAAGCGCCTTG-1_4_1	0.12800231362789
AACGAAATCATAGACC-1_4_1	0.0767641213304317
AACGGGAAGAAACTGT-1_4_1	0.15581821328066
AACGGGAAGCATGCAG-1_4_1	0.072510065636964
AACGGGACAACCGATT-1_4_1	0.109973612839997
AACGGGACATGTTACG-1_4_1	0.123357514253505
AACGGGAGTCCTTGTC-1_4_1	0.137530877389683
AACGGGATCAGGGTAG-1_4_1	0.0924337403712916
AACGGGATCAGTCACA-1_4_1	0.133587821768782
AACGGGATCGCTACGG-1_4_1	0.0889765891372725
AACGTCAAGACGTCCC-1_4_1	0.134639639962925
AACGTCAAGCAGGCTA-1_4_1	0.153123145130443
AACGTCAAGCTTGTTG-1_4_1	0.136459123293454
AACGTCAAGTGATAGT-1_4_1	0.127939581989321
AACGTCACAAGAGGCT-1_4_1	0.142483221280273
AACGTCAGTCTTGCGG-1_4_1	0.0845734128961895
AACGTCATCAGCTGAT-1_4_1	0.0564574114639943
AACGTCATCAGTGTGT-1_4_1	0.0651521228944697
AACTTCTAGCCTGCCA-1_4_1	0.146830576995511
AACTTCTCAACACAAA-1_4_1	0.123273783464738
AACTTCTGTCATATGC-1_4_1	0.0880959538890559
AACTTCTGTCTCGCGA-1_4_1	0.169226569400729
AACTTCTGTGTATTGC-1_4_1	0.0940692817785589
AACTTCTTCCTAGCGG-1_4_1	0.0959318266575972
AACTTCTTCCTTATAC-1_4_1	0.104584539787675
AAGAACAAGCTGTGCC-1_4_1	0.108156787629746
AAGAACAAGGACTAAT-1_4_1	0.145998053724332
AAGAACAAGGCATGCA-1_4_1	0.158766866105431
AAGAACACAGCTATAC-1_4_1	0.148598758604668
AAGAACAGTCGCAACC-1_4_1	0.154534872810274
AAGAACATCACTGGTA-1_4_1	0.0609331543886762
AAGACAAAGACTTCAC-1_4_1	0.0985304050417099
AAGACAACACTGTCCT-1_4_1	0.0709861652813873
AAGACAAGTACTGGGA-1_4_1	0.135847755629434
AAGACAAGTGCCGAAA-1_4_1	0.113394347826203
AAGACAAGTTAGGCTT-1_4_1	0.0971383474519392
AAGACAATCTGCGTCT-1_4_1	0.1164158331466
AAGACTCAGACTGGGT-1_4_1	0.0819408105725139
AAGACTCAGATACGAT-1_4_1	0.113080158009302
AAGACTCCACGCCACA-1_4_1	0.118150788252278
AAGACTCCACTTGTGA-1_4_1	0.136336583948622
AAGACTCCAGTCTACA-1_4_1	0.151952774771887
AAGACTCCATTACGGT-1_4_1	0.119185062852583
AAGACTCGTCGATGCC-1_4_1	0.0868628518919304
AAGACTCTCATGCCAA-1_4_1	0.159943615952656
AAGACTCTCCTGCCAT-1_4_1	0.102659794894123
AAGACTCTCTAGTTCT-1_4_1	0.05880027867733
AAGATAGAGAATGTTG-1_4_1	0.140913867067937
AAGATAGAGTCGCCCA-1_4_1	0.073866238602977
AAGATAGCAAATCCCA-1_4_1	0.110978116493184
AAGATAGCAACGATCT-1_4_1	0.124483759815441
AAGATAGCAGAGTTGG-1_4_1	0.111806918395973
AAGATAGCAGTTTGGT-1_4_1	0.105293992089966
AAGATAGGTAGTGTGG-1_4_1	0.0912343965017011
AAGATAGTCCGTGCGA-1_4_1	0.125299005304811
AAGATAGTCGTGCACG-1_4_1	0.107296619907673
AAGATAGTCGTGCAGC-1_4_1	0.121539625795143
AAGATAGTCGTGTGAT-1_4_1	0.103511988255361
AAGCATCAGTGTAGAT-1_4_1	0.063026424107875
AAGCATCAGTTCCGTA-1_4_1	0.0967367054778809
AAGCATCCAACTAGAA-1_4_1	0.129898882446491
AAGCATCCAATTGCAC-1_4_1	0.148986046729223
AAGCATCCACGCGTCA-1_4_1	0.114831859272733
AAGCATCCATGGAATA-1_4_1	0.102571279488854
AAGCATCTCATACGAC-1_4_1	0.132471411251876
AAGCATCTCATCTCTA-1_4_1	0.125010333442582
AAGCCATAGAGAGCGG-1_4_1	0.100731062820154
AAGCCATCACCCTTAC-1_4_1	0.0975229774562161
AAGCCATCAGAGTCTT-1_4_1	0.0873774639778185
AAGCCATCAGGGCTTC-1_4_1	0.124412256379954
AAGCCATCATCGAGCC-1_4_1	0.154349070202817
AAGCCATCATGCCGAC-1_4_1	0.103704701975542
AAGCCATCATGGGTCC-1_4_1	0.0762338263349014
AAGCCATGTGGGCTTC-1_4_1	0.120832299989075
AAGCGAGAGCAGGTCA-1_4_1	0.113714917131771
AAGCGAGAGCGATGCA-1_4_1	0.0881881906627146
AAGCGAGAGGAAAGAC-1_4_1	0.0828379261664563
AAGCGAGAGTTAGTAG-1_4_1	0.124541706837509
AAGCGAGCAAGTATAG-1_4_1	0.103529266037171
AAGCGAGCACCAGCCA-1_4_1	0.132329999253068
AAGCGAGCACGAGGAT-1_4_1	0.130291220999575
AAGCGAGGTAGGTACG-1_4_1	0.128815698433065
AAGCGAGGTCACTTCC-1_4_1	0.123046248368911
AAGCGAGGTCAGGCAA-1_4_1	0.13057431080922
AAGCGAGTCGCGATCG-1_4_1	0.159389663686648
AAGCGAGTCTTGCAAG-1_4_1	0.0950224837103744
AAGCGTTCAACCACAT-1_4_1	0.153564924720705
AAGCGTTCACAACGCC-1_4_1	0.120699925599213
AAGCGTTCACAGTCGC-1_4_1	0.138181053609767
AAGCGTTCATCATGAC-1_4_1	0.113659362417954
AAGCGTTCATGAATAG-1_4_1	0.118728131976735
AAGGAATAGCCGTCGT-1_4_1	0.0620745512361987
AAGGAATAGCTTTCCC-1_4_1	0.103866581500493
AAGGAATCAACTGGTT-1_4_1	0.0897825312056675
AAGGAATCATGTGCTA-1_4_1	0.148428107282798
AAGGAATGTAAGGCTG-1_4_1	0.0796577510654411
AAGGAATGTACGATTC-1_4_1	0.126528120121519
AAGGAATTCTATGCCC-1_4_1	0.124350587989496
AAGGTAAAGTATCTGC-1_4_1	0.07548636291263
AAGGTAAAGTCGCCCA-1_4_1	0.150997712155876
AAGGTAAGTCCCTAAA-1_4_1	0.0757503142562699
AAGGTAATCATCGACA-1_4_1	0.11812846004194
AAGGTAATCTATTTCG-1_4_1	0.143313352243201
AAGGTAATCTCTCAAT-1_4_1	0.0931208644632444
AAGTACCAGACTGTTC-1_4_1	0.144767875659513
AAGTACCAGATGAAGG-1_4_1	0.118479066106654
AAGTACCAGGCATGGT-1_4_1	0.11480155670156
AAGTACCGTATCGTAC-1_4_1	0.0912705469374866
AAGTACCTCAGACAAA-1_4_1	0.133616795279816
AAGTACCTCATAGCAC-1_4_1	0.113822039378989
AAGTACCTCCTCTTTC-1_4_1	0.118253391695022
AAGTACCTCGACTCCT-1_4_1	0.14549992198417
AAGTACCTCGGAGTAG-1_4_1	0.0740586865111294
AAGTACCTCGTCGACG-1_4_1	0.139658171048445
AAGTACCTCTGTTGGA-1_4_1	0.101151843260216
AAGTACCTCTTCGGAA-1_4_1	0.124030816120011
AAGTCGTAGCTAATCC-1_4_1	0.13474702802217
AAGTCGTCAATAGGGC-1_4_1	0.100966306464788
AAGTCGTCAGATTTCG-1_4_1	0.145643460479201
AAGTCGTCATAGGAGC-1_4_1	0.120940485484404
AAGTCGTGTCAAATCC-1_4_1	0.0596686865722662
AAGTCGTGTCGAATGG-1_4_1	0.0867660963137985
AAGTCGTGTCGCAACC-1_4_1	0.132134893224637
AAGTCGTGTTACCTGA-1_4_1	0.0617021485852022
AAGTCGTGTTCAAAGA-1_4_1	0.0987225871378344
AAGTCGTGTTCAAGTC-1_4_1	0.0658934726401009
AAGTCGTTCCTCTAAT-1_4_1	0.104977144152787
AAGTCGTTCGAGGCAA-1_4_1	0.11469470026637
AAGTCGTTCTGTCCCA-1_4_1	0.140427165244971
AAGTCGTTCTTCCCAG-1_4_1	0.159403751724123
AAGTCGTTCTTCGTAT-1_4_1	0.162873396123451
AAGTGAAAGAGGCTGT-1_4_1	0.110954990846763
AAGTGAAAGGAAGTCC-1_4_1	0.141711303151441
AAGTGAAAGGACGCTA-1_4_1	0.0728239896418369
AAGTGAAAGTAGGAAG-1_4_1	0.0662379650281748
AAGTGAACAATCTGCA-1_4_1	0.0641032286326337
AAGTGAACACTACTTT-1_4_1	0.119914982681017
AAGTGAACAGACATCT-1_4_1	0.133635667933793
AAGTGAAGTTCATCGA-1_4_1	0.0661090461946749
AAGTGAAGTTCTTAGG-1_4_1	0.116308710899383
AAGTGAATCATAGGCT-1_4_1	0.140136632698548
AAGTTCGCACAAAGCG-1_4_1	0.0871036775891487
AAGTTCGCAGCGAACA-1_4_1	0.0651877417061996
AAGTTCGGTCCACTTC-1_4_1	0.113259315316062
AAGTTCGGTGACTCTA-1_4_1	0.117072123043324
AAGTTCGTCGAAGCAG-1_4_1	0.100082481472237
AAGTTCGTCTCTCGAC-1_4_1	0.0661970299758882
AATAGAGAGCTGACCC-1_4_1	0.123439915982134
AATAGAGAGTTACTCG-1_4_1	0.116779464000678
AATAGAGCACAGCTTA-1_4_1	0.103298009572954
AATAGAGCACGTCTCT-1_4_1	0.127019872373013
AATAGAGGTAAGAACT-1_4_1	0.145557337382182
AATAGAGGTGTCATTG-1_4_1	0.146955508648593
AATAGAGTCTCACCCA-1_4_1	0.142503954618444
AATAGAGTCTCCCTAG-1_4_1	0.154137483828661
AATAGAGTCTGCTCTG-1_4_1	0.0621500418521038
AATCACGAGCATCTTG-1_4_1	0.0895802482524853
AATCACGAGGGTACGT-1_4_1	0.0620285657553833
AATCACGAGTCGTCTA-1_4_1	0.102346136701278
AATCACGAGTGGTCAG-1_4_1	0.0548290469814785
AATCACGAGTTGGACG-1_4_1	0.128233304280079
AATCACGCACGTAACT-1_4_1	0.15777751373783
AATCACGCAGCCTACG-1_4_1	0.143728019006623
AATCACGCATGAAGGC-1_4_1	0.06243286584972
AATCACGGTAATGCGG-1_4_1	0.106601787266913
AATCACGGTCTCAAGT-1_4_1	0.114154304413782
AATCGACCACGCGCTA-1_4_1	0.124369460643472
AATCGACGTGGCGTAA-1_4_1	0.110468554835825
AATCGACGTTAAGTCC-1_4_1	0.0932885918528082
AATCGTGAGCGACCCT-1_4_1	0.0891055079707724
AATCGTGCAACTGGTT-1_4_1	0.11934136032495
AATCGTGCAATTGTGC-1_4_1	0.166347825139279
AATCGTGCATCGCTGG-1_4_1	0.108323185959171
AATCGTGGTCTTACAG-1_4_1	0.135216452063326
AATCGTGGTGATTGGG-1_4_1	0.0556028257945055
AATCGTGTCCCTAGGG-1_4_1	0.0757556304968266
AATGAAGCACAAATCC-1_4_1	0.157549712829976
AATGAAGGTCACCTTC-1_4_1	0.131838247001574
AATGAAGGTGTGAATA-1_4_1	0.0802622076167373
AATGACCAGAAGCGCT-1_4_1	0.0894242165921463
AATGACCCACGCGCTA-1_4_1	0.127006847583649
AATGACCCAGTACTAC-1_4_1	0.0624522701277519
AATGACCCATGGCCAC-1_4_1	0.164604895672766
AATGACCTCGCGTCGA-1_4_1	0.121643292485999
AATGACCTCTACGCGG-1_4_1	0.124557655559179
AATGACCTCTAGGCAT-1_4_1	0.159579187662494
AATGCCAAGATGCGAC-1_4_1	0.0865361689097215
AATGCCAAGTTCTACG-1_4_1	0.0785354926839227
AATGCCACAGAAGCTG-1_4_1	0.145978383634272
AATGCCAGTGTGTTTG-1_4_1	0.131143945984869
AATGCCATCCTTATGT-1_4_1	0.069891019726708
AATGCCATCGCGATCG-1_4_1	0.101783944262408
AATGCCATCTCTCGCA-1_4_1	0.14305817269648
AATGGAAAGCGATGGT-1_4_1	0.15627248603623
AATGGAAGTAGATCCT-1_4_1	0.123772181016928
AATGGAAGTGCAACGA-1_4_1	0.0713606944286065
AATGGAAGTTCCTTGC-1_4_1	0.128399170985448
AATGGAATCCGATGTA-1_4_1	0.146481831614991
AATGGCTAGAAACTCA-1_4_1	0.133840343195225
AATGGCTAGTATCTGC-1_4_1	0.0758130458948389
AATGGCTCACTGATTG-1_4_1	0.0653025725022242
AATGGCTGTCGAGCTC-1_4_1	0.12309914496245
AATGGCTGTTTGGGTT-1_4_1	0.0894646200203772
AATGGCTTCAGACAAA-1_4_1	0.0771580547556829
AATGGCTTCCATAGGT-1_4_1	0.0964235789090915
AATGGCTTCGCTAGCG-1_4_1	0.0745525652588464
AATTCCTAGGTCATTC-1_4_1	0.106612419748026
AATTCCTCAACTGCTA-1_4_1	0.164369386216105
AATTCCTCATAACCCA-1_4_1	0.132747324136769
AATTTCCAGACCTGGA-1_4_1	0.0924084882286473
AATTTCCCAATGTCTG-1_4_1	0.108945186104304
AATTTCCGTATCTCGA-1_4_1	0.111333772986427
AATTTCCGTCGAATTC-1_4_1	0.103866049876437
AATTTCCGTTGCTTGA-1_4_1	0.0901344663305208
ACAAAGAAGACGAAGA-1_4_1	0.141604180904223
ACAAAGAAGGGTGGGA-1_4_1	0.149167862156262
ACAAAGAAGTGACACG-1_4_1	0.0624193094363004
ACAAAGACAGCACCCA-1_4_1	0.117576102648099
ACAAAGAGTACCTATG-1_4_1	0.0651303263081873
ACAAAGAGTTCGCGTG-1_4_1	0.13379435771441
ACAAAGATCACGATCA-1_4_1	0.0964982720889131
ACAAAGATCTACTGCC-1_4_1	0.149162014291649
ACAACCAAGGGTTAGC-1_4_1	0.134992904147917
ACAACCAAGGTGCCAA-1_4_1	0.135580880353487
ACAACCAAGTAAACAC-1_4_1	0.111715479058398
ACAACCACATATTCGG-1_4_1	0.115215160216871
ACAACCAGTCGACTTA-1_4_1	0.142016455359395
ACAACCATCTAATTCC-1_4_1	0.136122339454187
ACAAGCTAGACAACAT-1_4_1	0.123987222947446
ACAAGCTTCACAAGAA-1_4_1	0.142130754531364
ACAAGCTTCGAATCCA-1_4_1	0.143020427388527
ACAAGCTTCTTAGCAG-1_4_1	0.121223043669992
ACACAGTAGATACAGT-1_4_1	0.111898091921521
ACACAGTTCAACACCA-1_4_1	0.131336925517077
ACACCAAAGTTTGAGA-1_4_1	0.130892487806538
ACACCAACATCGCTGG-1_4_1	0.136089644574763
ACACCAAGTAACATCC-1_4_1	0.133556721761526
ACACCAAGTCGGATTT-1_4_1	0.105097557001396
ACACGCGAGCCTCGTG-1_4_1	0.11313066229459
ACACGCGAGCTGCGAA-1_4_1	0.117151335027619
ACACGCGCACTTTAGG-1_4_1	0.106078669196134
ACACGCGGTAGTGCGA-1_4_1	0.081763779761976
ACACGCGGTTAATGAG-1_4_1	0.0789974739882995
ACACGCGTCCTAGCGG-1_4_1	0.139907502730554
ACACGCGTCGATTGGT-1_4_1	0.133790902158048
ACACTGAAGAAACACT-1_4_1	0.154367677044766
ACACTGAAGCCGAATG-1_4_1	0.13986258049785
ACACTGAAGCCGATAG-1_4_1	0.10035706529699
ACACTGAAGCTATCCA-1_4_1	0.122149398586996
ACACTGACAGCCTTCT-1_4_1	0.166154048170987
ACACTGACAGCGATTT-1_4_1	0.101430414265387
ACACTGACAGTAGATA-1_4_1	0.142502359746277
ACACTGAGTCTTTCAT-1_4_1	0.128264670099363
ACACTGATCCCAAGCG-1_4_1	0.117710869346211
ACACTGATCGAACACT-1_4_1	0.0765724708583629
ACACTGATCGTCGCTT-1_4_1	0.149605654566106
ACACTGATCTGCTTTA-1_4_1	0.113776585522229
ACAGAAAGTCTAACGT-1_4_1	0.0890092840166962
ACAGAAATCATGAGTC-1_4_1	0.106243472653391
ACAGAAATCCACCTGT-1_4_1	0.158553950671136
ACAGAAATCGTGTGAT-1_4_1	0.152402528722983
ACAGCCGAGAGTGTGC-1_4_1	0.120246184467699
ACAGCCGAGTCGGCAA-1_4_1	0.120462555458357
ACAGCCGCATCCCGTT-1_4_1	0.161731467651872
ACAGCCGGTAACGATA-1_4_1	0.135189870860543
ACAGCCGGTCGAGATG-1_4_1	0.114208795879488
ACAGCCGGTTGGGAAC-1_4_1	0.100210071245598
ACAGCCGTCAGTCCGG-1_4_1	0.135470568361936
ACAGCCGTCCGTATAG-1_4_1	0.137132690971987
ACAGCCGTCGAGTACT-1_4_1	0.123385956140484
ACAGCCGTCTACCCAC-1_4_1	0.130133328655042
ACAGGGAAGGCTATCT-1_4_1	0.131028051940733
ACAGGGAAGGCTCACC-1_4_1	0.118245683146215
ACAGGGAGTAATGATG-1_4_1	0.136869271252403
ACATCCCAGCATCAGG-1_4_1	0.138203116008077
ACATCCCAGGACTATA-1_4_1	0.125880867833741
ACATCCCAGGCACTCC-1_4_1	0.139256263262359
ACATCCCAGGCGAAGG-1_4_1	0.134493177535588
ACATCCCAGTCGAGGT-1_4_1	0.14500152443198
ACATCCCCACATCATG-1_4_1	0.0813097728184342
ACATCCCCATCATGAC-1_4_1	0.124678865843872
ACATCCCCATGGGAAC-1_4_1	0.146414581171949
ACATCCCGTACTGAGG-1_4_1	0.0586498290695755
ACATCCCGTCGTACTA-1_4_1	0.146889321453662
ACATCCCGTTCTAACG-1_4_1	0.120056926303881
ACATCCCGTTGCCGAC-1_4_1	0.10989705897598
ACATCCCTCCCATAGA-1_4_1	0.101673366458828
ACATCCCTCGGCATTA-1_4_1	0.12131421719554
ACATCGACAACTCCAA-1_4_1	0.0990091325038403
ACATCGACACCAAATC-1_4_1	0.0796306382386019
ACATCGACAGTTCTAG-1_4_1	0.0513035820563059
ACATCGAGTAGTTCCA-1_4_1	0.141880093789116
ACATCGAGTCCCAAAT-1_4_1	0.0935262278056925
ACATCGATCACCTGTC-1_4_1	0.0984331178395224
ACATGCAAGTATTCCG-1_4_1	0.118041539508838
ACATGCACACAAATAG-1_4_1	0.0987555478292859
ACATGCACACGGAAGT-1_4_1	0.137842143274278
ACATGCACACGTAACT-1_4_1	0.132265406930304
ACATGCACAGCTGCCA-1_4_1	0.149992942690661
ACATGCACATAATCCG-1_4_1	0.139516493237609
ACATGCAGTGTGGACA-1_4_1	0.108161306434219
ACATTTCAGGCTGTAG-1_4_1	0.0745592105595423
ACATTTCAGGTTCCGC-1_4_1	0.0977991561531364
ACATTTCAGGTTGACG-1_4_1	0.114093965083464
ACATTTCCATCCTAAG-1_4_1	0.102771701757842
ACATTTCGTATTGACC-1_4_1	0.129206973738037
ACATTTCGTTCGTAAC-1_4_1	0.0727806622812998
ACATTTCTCCACCTGT-1_4_1	0.156315281772711
ACATTTCTCCTAGAGT-1_4_1	0.128788319794198
ACATTTCTCCTGTAAG-1_4_1	0.0994915813343604
ACATTTCTCGCTACGG-1_4_1	0.159020716592013
ACCAAACAGACGAAGA-1_4_1	0.161550183848889
ACCAAACAGGATTTAG-1_4_1	0.102761600900784
ACCAAACCAATCAAGA-1_4_1	0.0888912634763376
ACCAAACCACGCGTCA-1_4_1	0.100340850763293
ACCAAACGTAACACGG-1_4_1	0.126564270557304
ACCAAACGTATCAGGG-1_4_1	0.133434182416694
ACCAAACGTCAGGTAG-1_4_1	0.157458007680373
ACCAAACGTCTGCAAT-1_4_1	0.101744869894316
ACCAAACGTTCCACGG-1_4_1	0.0694816692038425
ACCAAACTCACGTCCT-1_4_1	0.0970971465876248
ACCAAACTCACTCTTA-1_4_1	0.134803645984099
ACCAAACTCGGTCGGT-1_4_1	0.151313762656972
ACCAACAAGAAGTCCG-1_4_1	0.115203996111702
ACCAACACAACAGCTT-1_4_1	0.111011342996664
ACCAACACAACCGATT-1_4_1	0.125601765204514
ACCAACACAATAGGGC-1_4_1	0.114003057369944
ACCAACACAGGCCCTA-1_4_1	0.122907228678353
ACCAACACATACTTTC-1_4_1	0.149155900615009
ACCAACAGTGGGCTCT-1_4_1	0.145705394681686
ACCAACAGTTCTTCAT-1_4_1	0.0525098370386201
ACCAACATCCAATCCC-1_4_1	0.0802220700005343
ACCACAAAGCTTCATG-1_4_1	0.0672900490343448
ACCACAACAACACTAC-1_4_1	0.0986683614841561
ACCATTTCATTGTAGC-1_4_1	0.130868564724033
ACCATTTTCAAGGTGG-1_4_1	0.0693734837085137
ACCATTTTCATTCGTT-1_4_1	0.117772803548697
ACCATTTTCTTCGGTC-1_4_1	0.103215607844326
ACCCAAAAGCTCCGAC-1_4_1	0.0939791715011229
ACCCAAAAGGGAGTTC-1_4_1	0.0744430507033785
ACCCAAAAGTCGTTAC-1_4_1	0.120332573376746
ACCCAAACAGTATTCG-1_4_1	0.163726121108744
ACCCAAACAGTGACCC-1_4_1	0.149937122164816
ACCCAAAGTAGCTCGC-1_4_1	0.138035654430542
ACCCAAAGTCCTCAGG-1_4_1	0.0811061608051127
ACCCAAAGTTAAACCC-1_4_1	0.131214386172246
ACCCAAAGTTGGTAGG-1_4_1	0.0909810776391745
ACCCAAATCGCCTTGT-1_4_1	0.0453850114445369
ACCCAAATCTATGCCC-1_4_1	0.141807261293489
ACCCTCAAGCGAGGAG-1_4_1	0.119869794636285
ACCCTCAAGCTTAGTC-1_4_1	0.132156955622948
ACCCTCAAGGCTCTCG-1_4_1	0.102446082023744
ACCCTCACAACCACAT-1_4_1	0.0688086331493648
ACCCTCACACGCGCTA-1_4_1	0.0774225377233785
ACCCTCACAGCAGATG-1_4_1	0.151022698486493
ACCCTCACAGCATTGT-1_4_1	0.0932678585146371
ACCCTCAGTCAAAGCG-1_4_1	0.118616490925044
ACCCTCAGTCAACCTA-1_4_1	0.101084061193119
ACCCTCAGTCGTAATC-1_4_1	0.142516447783752
ACCCTCATCATGCATG-1_4_1	0.120833629049214
ACCCTTGCAGCTAACT-1_4_1	0.134127154373259
ACCCTTGCATGCCGAC-1_4_1	0.132429944575534
ACCCTTGGTACAGTTC-1_4_1	0.158956921705333
ACCCTTGGTGACCGAA-1_4_1	0.126373683333347
ACCCTTGGTTCCCAAA-1_4_1	0.131473287087357
ACCCTTGTCACCTCAC-1_4_1	0.106026835850706
ACCGTTCAGCACTCCG-1_4_1	0.079097950934821
ACCGTTCCAAATGATG-1_4_1	0.13355379782922
ACCGTTCCAACCGACC-1_4_1	0.137424552578549
ACCGTTCCAGGACATG-1_4_1	0.158817636202748
ACCGTTCTCGCTCTAC-1_4_1	0.10876762366971
ACCTACCAGACGTCCC-1_4_1	0.12088200683828
ACCTACCAGTCTCTGA-1_4_1	0.128707778749764
ACCTACCCAGCTGTCG-1_4_1	0.12262653117696
ACCTACCGTCTTACTT-1_4_1	0.0937920398335272
ACCTACCTCAGAGCGA-1_4_1	0.0887336369438315
ACCTACCTCTCACTCG-1_4_1	0.136125263386493
ACCTACCTCTGTCCGT-1_4_1	0.0604313012801241
ACCTGAAAGACTGTTC-1_4_1	0.0737479522505906
ACCTGAAAGATACATG-1_4_1	0.136613560081626
ACCTGAAAGGTTCTTG-1_4_1	0.144457407211002
ACCTGAACAACCCGCA-1_4_1	0.0936211226996295
ACCTGAACAATTCTTC-1_4_1	0.0710714909423222
ACCTGAACATGTTCGA-1_4_1	0.0870475912512756
ACCTGAAGTCCGCAGT-1_4_1	0.128078335867851
ACCTGAAGTCGAGCAA-1_4_1	0.0683790809123838
ACCTGAAGTGAGGCAT-1_4_1	0.14760036862812
ACCTGAAGTGATCATC-1_4_1	0.123652033980346
ACCTGAATCTGCCTGT-1_4_1	0.0666523659795692
ACCTGTCAGCATGTTC-1_4_1	0.0588829462179866
ACCTGTCCACCAGTAT-1_4_1	0.0619926811316256
ACCTGTCGTAATTAGG-1_4_1	0.148452030365303
ACCTGTCGTTCATCTT-1_4_1	0.0954972239920873
ACCTGTCTCAGCAATC-1_4_1	0.103824051576039
ACCTGTCTCATACGGT-1_4_1	0.158545710498273
ACCTGTCTCCGAAATC-1_4_1	0.1428960273595
ACCTGTCTCCTGGGTG-1_4_1	0.128503635112387
ACCTGTCTCGAGTTGT-1_4_1	0.102821408607047
ACCTGTCTCTCACTCG-1_4_1	0.111564497826588
ACGATCAAGCGTTAGG-1_4_1	0.155434646524494
ACGATCACAGACCAAG-1_4_1	0.0754741355593496
ACGATCAGTGGCACTC-1_4_1	0.111662316652831
ACGATCATCCTACCGT-1_4_1	0.115054343940031
ACGATCATCGCATTGA-1_4_1	0.10321507622027
ACGATCATCGGAAGGT-1_4_1	0.140348219072704
ACGATCATCGGTCTGG-1_4_1	0.152800183516624
ACGATGTAGACGGATC-1_4_1	0.102492864940643
ACGATGTAGCTGCCAC-1_4_1	0.160918880282781
ACGATGTAGGGAACAA-1_4_1	0.106889661693058
ACGATGTCAGGTCCCA-1_4_1	0.12722773737878
ACGATGTGTGGAGAAA-1_4_1	0.0776157830676143
ACGATGTGTGTCCATA-1_4_1	0.0689120340281926
ACGATGTTCAACTCTT-1_4_1	0.106621191544945
ACGATGTTCCAACACA-1_4_1	0.126773996247266
ACGATGTTCGCGTGCA-1_4_1	0.0834904946947906
ACGCACGAGAGCCATG-1_4_1	0.13146424947841
ACGCACGCAAATGGAT-1_4_1	0.143462206978788
ACGCACGCACAGAGCA-1_4_1	0.0776593762401792
ACGCACGCAGACGCTC-1_4_1	0.132474335184182
ACGCACGGTACGACAG-1_4_1	0.121190880414624
ACGCACGGTCAGACTT-1_4_1	0.104183429437672
ACGCACGGTCCAGCAC-1_4_1	0.0930299567497249
ACGCACGGTTGTGGAG-1_4_1	0.126687607338219
ACGCACGTCGAAATCC-1_4_1	0.08063753420004
ACGCACGTCGTAGGAG-1_4_1	0.0832483399374332
ACGCACGTCGTAGTCA-1_4_1	0.110834312186126
ACGCACGTCGTTCGCT-1_4_1	0.118766940532799
ACGGAAGAGATGGCAC-1_4_1	0.126892814223708
ACGGAAGCAACGCCCA-1_4_1	0.142186575057209
ACGGAAGCAATACCTG-1_4_1	0.110053888072403
ACGGAAGCAGTCTGGC-1_4_1	0.0767112247368926
ACGGAAGGTTTAGAGA-1_4_1	0.150465822288179
ACGGAAGTCCAAGCAT-1_4_1	0.143082893215068
ACGGAAGTCCTACCGT-1_4_1	0.128544835976701
ACGGAAGTCGTCCTTG-1_4_1	0.119278628686381
ACGGAAGTCTTGGTCC-1_4_1	0.114923564422336
ACGGGTCAGCTGACCC-1_4_1	0.127255381829675
ACGGGTCAGGTCGAGT-1_4_1	0.0725491400050557
ACGGGTCAGTCTAACC-1_4_1	0.130707216823137
ACGGGTCCACCCGTAG-1_4_1	0.142191625485738
ACGGGTCGTGGATACG-1_4_1	0.0724074621942198
ACGGGTCTCGTTCCCA-1_4_1	0.104009056747412
ACGGTCGAGTTAACGA-1_4_1	0.0602229046503017
ACGGTCGCAGAGAAAG-1_4_1	0.146012673385863
ACGGTCGCATTAGGCT-1_4_1	0.15192778844127
ACGGTCGGTAGCCCTG-1_4_1	0.141024710683544
ACGGTCGGTCCTGAAT-1_4_1	0.120333636624857
ACGGTCGGTCGCGGTT-1_4_1	0.0881095103024755
ACGGTCGGTTCAAGGG-1_4_1	0.11644905965008
ACGGTTAAGGAGCAAA-1_4_1	0.06892585625364
ACGGTTAAGGATACAT-1_4_1	0.152641759548034
ACGGTTAAGGTACAAT-1_4_1	0.130738316830394
ACGGTTAAGTGATCGG-1_4_1	0.139930628376976
ACGGTTACAATGTTGC-1_4_1	0.148522736364707
ACGGTTACATAGAATG-1_4_1	0.154206063331842
ACGGTTAGTGCCGAAA-1_4_1	0.0564760183059427
ACGGTTAGTGTACAGG-1_4_1	0.143087412019541
ACGGTTATCAAACGAA-1_4_1	0.157083478533154
ACGGTTATCACACCCT-1_4_1	0.132406287305057
ACGGTTATCCATCCGT-1_4_1	0.133562569626138
ACGGTTATCGGTCTAA-1_4_1	0.136413137812638
ACGTAACAGATTAGAC-1_4_1	0.118484382347211
ACGTAACAGCACCCAC-1_4_1	0.135462859813129
ACGTAACAGCGCATCC-1_4_1	0.132169448788256
ACGTAACCAGGATTCT-1_4_1	0.104857794552289
ACGTAACCAGGGACTA-1_4_1	0.104525795329523
ACGTAACCATCCTAAG-1_4_1	0.132152702630502
ACGTAACGTTAGCTAC-1_4_1	0.132357377891935
ACGTAACGTTGCATAC-1_4_1	0.10942444519049
ACGTAACGTTGTTTGG-1_4_1	0.151963938877056
ACGTAACTCAAAGGTA-1_4_1	0.129727699500566
ACGTACAAGCAAGTGC-1_4_1	0.0984838879368388
ACGTACAAGTATGCAA-1_4_1	0.138414968194262
ACGTACACAAGTACCT-1_4_1	0.0763680614089579
ACGTACAGTAAGGCTG-1_4_1	0.142603102504826
ACGTACAGTACCAGAG-1_4_1	0.113099562287334
ACGTACAGTATCGAAA-1_4_1	0.130760113416676
ACGTACAGTCACAGAG-1_4_1	0.144243162716567
ACGTACATCAAGAGTA-1_4_1	0.0651013527971533
ACGTACATCCACGGGT-1_4_1	0.123582657041082
ACGTACATCTTGGATG-1_4_1	0.150488416310545
ACGTAGTAGTGATAGT-1_4_1	0.153138828040086
ACGTAGTCACGCAGTC-1_4_1	0.0620030478007112
ACGTAGTGTCCGGATC-1_4_1	0.101527169843519
ACGTAGTTCTCTTGCG-1_4_1	0.140521528514852
ACGTCCTAGCTCAGAG-1_4_1	0.129735142237345
ACGTCCTAGTCAGGGT-1_4_1	0.0695760324737238
ACGTCCTAGTCCCGGT-1_4_1	0.0867360595546532
ACGTCCTGTCATAGTC-1_4_1	0.0609969492753565
ACGTCCTTCGACCATA-1_4_1	0.0885031779156988
ACGTCCTTCTCGTTTA-1_4_1	0.145768657944311
ACGTTCCAGCTAAATG-1_4_1	0.119333917588171
ACGTTCCAGGATATGT-1_4_1	0.0882610231583413
ACGTTCCCACTGTCGG-1_4_1	0.116123971540038
ACGTTCCGTTAGAAGT-1_4_1	0.0998740848424147
ACGTTCCTCGCATTGA-1_4_1	0.0857448465028574
ACGTTCCTCTATCCAT-1_4_1	0.138920276859176
ACTACGAAGAATTCAG-1_4_1	0.0800277614081871
ACTACGAAGCATTTCG-1_4_1	0.139207619661265
ACTACGAAGTCACAGG-1_4_1	0.128393323120835
ACTACGAAGTGACACG-1_4_1	0.158083995005924
ACTACGAGTCCGGTGT-1_4_1	0.0921456001331187
ACTACGATCCAGGACC-1_4_1	0.138236342511557
ACTACGATCCCTTGTG-1_4_1	0.12961180545643
ACTACGATCTGCTTAT-1_4_1	0.156949509271125
ACTATCTAGAGGCCAT-1_4_1	0.110256968461669
ACTATCTAGCGTCAGA-1_4_1	0.15166755846602
ACTATCTAGTCTCGTA-1_4_1	0.116202120276221
ACTATCTAGTGCAGGT-1_4_1	0.122185283210754
ACTATCTCAAGGCAAC-1_4_1	0.147038973625333
ACTATCTCACCAGCCA-1_4_1	0.151946395283219
ACTATCTGTCACATTG-1_4_1	0.128939832650064
ACTATCTGTTGGAGGT-1_4_1	0.0663504035159489
ACTATCTTCGGATAAA-1_4_1	0.101726528864395
ACTATGGAGGTCTGGA-1_4_1	0.0998865780077229
ACTATGGCAAAGTGTA-1_4_1	0.121714264297431
ACTATGGCACCATATG-1_4_1	0.115601650905342
ACTATGGGTTGGTGTT-1_4_1	0.140227806224095
ACTATGGTCCCGAGAC-1_4_1	0.114981245632376
ACTATGGTCGCAGAGA-1_4_1	0.0982629981417081
ACTATTCGTTGCCGAC-1_4_1	0.0777340694200008
ACTATTCGTTTACACG-1_4_1	0.143837799374119
ACTATTCTCAATCGGT-1_4_1	0.14039420455352
ACTCCCAAGACTGAGC-1_4_1	0.0672134951703284
ACTCCCACAGCTAACT-1_4_1	0.06261946589326
ACTCCCACATCCCACT-1_4_1	0.139240846164744
ACTCCCATCATCACAG-1_4_1	0.102427209369768
ACTCTCGCATATCTCT-1_4_1	0.109601210189
ACTCTCGGTAGCACAG-1_4_1	0.12144792064554
ACTCTCGGTGATTCAC-1_4_1	0.143236266755129
ACTCTCGTCAGTCCGG-1_4_1	0.106497588952002
ACTCTCGTCCCAGGCA-1_4_1	0.152386580001313
ACTCTCGTCCCTAGGG-1_4_1	0.152285571430736
ACTCTCGTCGACATTG-1_4_1	0.108693462113945
ACTCTCGTCTTCGGAA-1_4_1	0.145792581026816
ACTGATGAGTCTAGCT-1_4_1	0.136844019109758
ACTGATGAGTGCCTCG-1_4_1	0.0487897977090725
ACTGATGCATGTTCGA-1_4_1	0.133841672255365
ACTGATGTCGTTCTCG-1_4_1	0.125817604571116
ACTGCAAAGTCGAATA-1_4_1	0.152212738935109
ACTGCAACACCTCGTT-1_4_1	0.0570416663011751
ACTGCAACATGAGTAA-1_4_1	0.121712935237292
ACTGCAAGTACCTTCC-1_4_1	0.138303061330543
ACTGCAAGTTCTTAGG-1_4_1	0.0640731918734884
ACTGCAATCAAGGCTT-1_4_1	0.108440940687502
ACTGCAATCACTGCTC-1_4_1	0.0784626601882959
ACTGCAATCGACGCGT-1_4_1	0.148619491942839
ACTGCAATCTAGTTCT-1_4_1	0.097528027884745
ACTGTCCAGAAGCTGC-1_4_1	0.114496404493605
ACTGTCCCATGAATCC-1_4_1	0.0878250914326923
ACTGTCCGTAGCCCTG-1_4_1	0.129399155834162
ACTGTCCTCGAGTACT-1_4_1	0.105370014329926
ACTGTCCTCGGTGTAT-1_4_1	0.0546445734341612
ACTGTCCTCGTCAAAC-1_4_1	0.0697336590062298
ACTGTGAAGCGAGGAG-1_4_1	0.119516796263321
ACTGTGAGTCAAGCGA-1_4_1	0.125772150714357
ACTGTGAGTCGCTTAA-1_4_1	0.128903682214278
ACTGTGAGTTAGGCTT-1_4_1	0.0567447542660837
ACTTAGGAGCGCTGCT-1_4_1	0.0918657000678086
ACTTAGGAGGCCCAAA-1_4_1	0.0533059440619852
ACTTAGGCACCCTGAG-1_4_1	0.0757375552789338
ACTTAGGGTTCAACGT-1_4_1	0.0696905974577206
ACTTAGGTCTCATGCC-1_4_1	0.125099646283935
ACTTATCAGTGAACAT-1_4_1	0.080130896474987
ACTTATCAGTGGTTGG-1_4_1	0.106555004350014
ACTTATCCAAGGAGTC-1_4_1	0.137524232088987
ACTTATCCATGATAGA-1_4_1	0.123387551012651
ACTTATCGTTCCGGTG-1_4_1	0.100041546419951
ACTTCCGAGATTTGCC-1_4_1	0.110767593367139
ACTTCCGAGTGGGAAA-1_4_1	0.124867858195663
ACTTCCGCAAGAGGTC-1_4_1	0.12476020432439
ACTTCCGCAAGTGCAG-1_4_1	0.14078574567052
ACTTCCGTCACCCTTG-1_4_1	0.124408003387508
ACTTCCGTCATGAGAA-1_4_1	0.131984177804855
ACTTCGCAGATAACAC-1_4_1	0.136335786512538
ACTTCGCAGATAGTCA-1_4_1	0.0942824630248824
ACTTCGCAGCCTGTGC-1_4_1	0.125125695862662
ACTTCGCAGGGTCACA-1_4_1	0.0738843138208698
ACTTCGCGTACTCCCT-1_4_1	0.111689163667642
ACTTCGCGTATTGCCA-1_4_1	0.104961461243144
ACTTCGCGTGCCGAAA-1_4_1	0.125792352428472
ACTTCGCTCAATCAGC-1_4_1	0.102853040238359
ACTTCGCTCGCATTGA-1_4_1	0.078353145632828
ACTTCGCTCGGCCCAA-1_4_1	0.113179040083656
ACTTTCAAGAACTGAT-1_4_1	0.0890462318885652
ACTTTCAAGGATGCGT-1_4_1	0.0917888803917644
ACTTTCACAATCAGCT-1_4_1	0.149493216078332
ACTTTCACAGAGGTAC-1_4_1	0.129929185017665
ACTTTCAGTAATCAAG-1_4_1	0.119742204862925
ACTTTCAGTTACCGTA-1_4_1	0.135734785517604
ACTTTCATCAGTGCGC-1_4_1	0.0957813770498427
ACTTTGTCAAGAGTTA-1_4_1	0.113636768395588
ACTTTGTCATGGCTGC-1_4_1	0.137556661156383
ACTTTGTGTTTCAGAC-1_4_1	0.120776213651202
ACTTTGTTCTCGTTTA-1_4_1	0.13011392437701
ACTTTGTTCTGGGCGT-1_4_1	0.131995076097996
AGAAATGAGAACCGCA-1_4_1	0.0878859623870664
AGAAATGAGAGTAACT-1_4_1	0.0921251326069754
AGAAATGAGGTTAAAC-1_4_1	0.098972716256027
AGAAATGAGTCGCCAC-1_4_1	0.154027969273193
AGAAATGCAGTCGGTC-1_4_1	0.0689210716371389
AGAAATGCATCCGTGG-1_4_1	0.105016484332906
AGAAATGCATCGTTCC-1_4_1	0.100270144763888
AGAAATGGTGGTCTAT-1_4_1	0.0960889215660475
AGAAATGTCAGGAAAT-1_4_1	0.143849229291316
AGAACAAAGAGCATTA-1_4_1	0.0940567886132507
AGAACAAAGCACTAAA-1_4_1	0.126428174799053
AGAACAAAGGTCGAGT-1_4_1	0.133407335401883
AGAACAACAGACTCTA-1_4_1	0.150954118983312
AGAACAAGTCATCTAG-1_4_1	0.13471140921044
AGAACAATCTCTTCAA-1_4_1	0.105041470663523
AGAACCTAGACAGTCG-1_4_1	0.170179505520517
AGAACCTAGCGTTCCG-1_4_1	0.0984806981925048
AGAACCTAGGTTGTTC-1_4_1	0.140407495154911
AGAACCTCAAGTCCCG-1_4_1	0.138484876757582
AGAACCTCACCATTCC-1_4_1	0.12109811201691
AGAACCTCACGGAAGT-1_4_1	0.107927126037697
AGAACCTCAGAATGTA-1_4_1	0.0875223315329885
AGAACCTGTCGCATTA-1_4_1	0.119886009169983
AGAACCTGTGCGACAA-1_4_1	0.14799323880526
AGAACCTGTTCGGTAT-1_4_1	0.135083280237381
AGAACCTTCCAGCCTT-1_4_1	0.0800466340621633
AGAAGCGAGCCATTTG-1_4_1	0.0996300694008623
AGAAGCGCACGAGGAT-1_4_1	0.084323283777997
AGAAGCGCAGCTCTGG-1_4_1	0.105905359753986
AGAAGCGGTCCTCCAT-1_4_1	0.0633400823007201
AGAAGCGGTGACTCTA-1_4_1	0.17189665122033
AGAAGCGTCCATTCAT-1_4_1	0.151777870457571
AGAAGCGTCCGAAGGA-1_4_1	0.118186938688063
AGAAGTAAGTATGACA-1_4_1	0.114747862671937
AGAAGTAAGTATGATG-1_4_1	0.124625171814249
AGAAGTATCTCTTAAC-1_4_1	0.110951801102429
AGAAGTATCTTCCCAG-1_4_1	0.144368094369649
AGACAAAAGAAATTGC-1_4_1	0.11544854317731
AGACAAAAGAAGAACG-1_4_1	0.123493875823785
AGACAAAAGAGCTGCA-1_4_1	0.135040484500899
AGACAAAAGAGGATCC-1_4_1	0.135103481951496
AGACAAAAGCAAATGT-1_4_1	0.0959950899202218
AGACAAAAGCTAGAAT-1_4_1	0.102813168434184
AGACAAACAATGCTCA-1_4_1	0.129390384037243
AGACAAACACGACTAT-1_4_1	0.142701452955125
AGACAAATCGTTGCCT-1_4_1	0.124608957280552
AGACAAATCTAAGCCA-1_4_1	0.0547527589294899
AGACACTAGCACTCAT-1_4_1	0.136755237892461
AGACACTAGGAGAATG-1_4_1	0.119961499785888
AGACACTCAAGCCTGC-1_4_1	0.128348666700159
AGACACTCAATGTCAC-1_4_1	0.105050774084497
AGACACTCACTGTCGG-1_4_1	0.157882509488825
AGACACTGTACGAGTG-1_4_1	0.117875141179413
AGACACTGTAGAGGAA-1_4_1	0.102618328217781
AGACACTGTCAACATC-1_4_1	0.105546247704381
AGACAGGAGCCGCACT-1_4_1	0.131671051236066
AGACAGGAGGGTAGCT-1_4_1	0.128464029120239
AGACAGGAGTTGCCCG-1_4_1	0.101661404917576
AGACAGGGTAGCTTTG-1_4_1	0.133968996216697
AGACAGGGTCGTATGT-1_4_1	0.0977390826348458
AGACAGGGTGCAATGG-1_4_1	0.0844378487619938
AGACAGGGTGTGTGTT-1_4_1	0.115900423624629
AGACAGGGTTACCTGA-1_4_1	0.0863073047537557
AGACAGGGTTCGCGTG-1_4_1	0.0823270354489578
AGACAGGTCAAGAGTA-1_4_1	0.158280695906521
AGACAGGTCATAGCAC-1_4_1	0.126029722569328
AGACAGGTCATGCCCT-1_4_1	0.0987063726041365
AGACCATAGCGAAACC-1_4_1	0.151102973718899
AGACCATCAGCGCGTT-1_4_1	0.115906537301269
AGACCATGTACTGACT-1_4_1	0.126438807280166
AGACCATTCCATTCAT-1_4_1	0.071892318484276
AGACCATTCCGAGAAG-1_4_1	0.120468934947025
AGACCATTCTCCAAGA-1_4_1	0.168456246144064
AGACCCGAGCCTCTTC-1_4_1	0.149033627082205
AGACCCGAGGGCCAAT-1_4_1	0.0715720149907351
AGACCCGCAAACTAGA-1_4_1	0.15695376226357
AGACCCGGTCACTACA-1_4_1	0.0791580244531117
AGACCCGGTCGTACTA-1_4_1	0.105184477534498
AGACCCGTCGATCCAA-1_4_1	0.0595044147390643
AGACCCGTCTTCGTAT-1_4_1	0.136126060822577
AGACTCAAGCGTCTCG-1_4_1	0.0667698548958721
AGACTCACAAATGGCG-1_4_1	0.13513856913917
AGACTCACAGAAGTGC-1_4_1	0.144360120008814
AGACTCAGTGCCCTTT-1_4_1	0.124407205951425
AGACTCAGTTTCGCTC-1_4_1	0.143406652264971
AGACTCATCATCACAG-1_4_1	0.103163774498898
AGACTCATCGACATCA-1_4_1	0.131759566641335
AGAGAATAGATGGTCG-1_4_1	0.0829131509703335
AGAGAATAGCAATAGT-1_4_1	0.136793249012442
AGAGAATCAAACGGCA-1_4_1	0.13312530884035
AGAGAATGTAACATAG-1_4_1	0.091771868421983
AGAGAGCAGGACATCG-1_4_1	0.118302301108144
AGAGAGCAGTTGGACG-1_4_1	0.114307412141815
AGAGAGCCAACCAGAG-1_4_1	0.0722604681428272
AGAGAGCCACTCCGAG-1_4_1	0.115513667124129
AGAGAGCCATATGCGT-1_4_1	0.131257181908727
AGAGAGCGTGGTTCTA-1_4_1	0.15122072844723
AGAGAGCTCAAGGACG-1_4_1	0.142269774221922
AGAGAGCTCACCATAG-1_4_1	0.105356723728535
AGAGAGCTCACTGATG-1_4_1	0.117361326529609
AGAGAGCTCAGGGATG-1_4_1	0.136839500305285
AGAGCAGCACAATCTG-1_4_1	0.139594376161765
AGAGCAGGTCCACAGC-1_4_1	0.0765328648662155
AGAGCAGGTCGGAAAC-1_4_1	0.127627518668643
AGAGCAGGTTTCGGCG-1_4_1	0.102044440049686
AGAGCAGTCCGTGGTG-1_4_1	0.0872357861669826
AGAGCAGTCTGTCTCG-1_4_1	0.115209578164286
AGAGCCCAGCATTTGC-1_4_1	0.116142844194014
AGAGCCCCACTGTCGG-1_4_1	0.105224880962729
AGAGCCCGTCCACTCT-1_4_1	0.125354560018628
AGAGCCCTCATATGGC-1_4_1	0.0876664016520749
AGAGCCCTCGGAAGGT-1_4_1	0.116514981032983
AGATAGAAGACCTTTG-1_4_1	0.123450016839192
AGATAGAAGCGTGTCC-1_4_1	0.0841749606664652
AGATAGAAGCTACTAC-1_4_1	0.114859503723628
AGATAGACAAATGGCG-1_4_1	0.140205212201729
AGATAGACAGAGTCTT-1_4_1	0.0640264089565894
AGATAGACAGTCTTCC-1_4_1	0.132219953073545
AGATAGAGTAACAGGC-1_4_1	0.125871298600739
AGATAGAGTTGTCTAG-1_4_1	0.0958480958688292
AGATAGATCGCAATTG-1_4_1	0.0892280473156042
AGATAGATCTCTTGCG-1_4_1	0.0937622688864097
AGATAGATCTGAATGC-1_4_1	0.107322137862345
AGATCCAAGTAATCCC-1_4_1	0.153002200657778
AGATCCACAACAGCTT-1_4_1	0.096091313874298
AGATCCACAGAGATGC-1_4_1	0.0981473699096
AGATCCACAGGCCCTA-1_4_1	0.1291894301442
AGATCCACAGTGTATC-1_4_1	0.106974189917909
AGATCGTAGAAGCGCT-1_4_1	0.131490830681194
AGATCGTAGCATGTTC-1_4_1	0.111220005438514
AGATCGTAGCCATTGT-1_4_1	0.172380694923017
AGATCGTAGGTAGTCG-1_4_1	0.149495342574554
AGATCGTAGTCTGCGC-1_4_1	0.0782824396334239
AGATCGTCATCGAACT-1_4_1	0.113443523051352
AGATCGTGTTCTTGTT-1_4_1	0.0828642415572119
AGATCGTTCCAAGAGG-1_4_1	0.135960194117208
AGATCGTTCTTCTGTA-1_4_1	0.130613916801367
AGATGAAAGAAGAACG-1_4_1	0.123452143335415
AGATGAAAGCGCATCC-1_4_1	0.107670883242864
AGATGAAAGCTTACGT-1_4_1	0.123100739834617
AGATGAACAATATCCG-1_4_1	0.137085908055088
AGATGAACACCAGCGT-1_4_1	0.115164655931582
AGATGAAGTGTCCCTT-1_4_1	0.115687242378305
AGATGAATCTCGACGG-1_4_1	0.0962433583542195
AGATGAATCTCTCTTC-1_4_1	0.122371617442266
AGATGCTAGAGCAGTC-1_4_1	0.125636054956105
AGATGCTAGCAGTACG-1_4_1	0.0899462714148138
AGATGCTCAACGAGGT-1_4_1	0.120237146858753
AGATGCTCATGGGCAA-1_4_1	0.105765808439372
AGATGCTGTGCAATGG-1_4_1	0.105331205773863
AGATGCTGTGGTCCCA-1_4_1	0.0751556927500035
AGATGCTTCGAGTCCG-1_4_1	0.104876933018293
AGATGCTTCGCTACGG-1_4_1	0.0810556565198241
AGCATCAAGAGTCAAT-1_4_1	0.113634907711393
AGCATCAAGCACTAGG-1_4_1	0.121543347163533
AGCATCAAGGATTCAA-1_4_1	0.107351908809462
AGCATCACACCATTCC-1_4_1	0.138703905868518
AGCATCACAGCGTAGA-1_4_1	0.0939618937193137
AGCATCACAGTCTCTC-1_4_1	0.0976479091092985
AGCATCAGTAACAGTA-1_4_1	0.0861462226648878
AGCATCAGTCATAAAG-1_4_1	0.137293241436799
AGCATCAGTGACATCT-1_4_1	0.135992091560548
AGCATCAGTGACTCTA-1_4_1	0.174351425297384
AGCATCAGTGGCTGCT-1_4_1	0.11212775351357
AGCATCATCTAGTACG-1_4_1	0.0870925134839796
AGCATCATCTGAGATC-1_4_1	0.110824477141096
AGCCAATAGAATTGCA-1_4_1	0.116327583553359
AGCCAATAGGGATCTG-1_4_1	0.15303755365748
AGCCAATCAAGGGTCA-1_4_1	0.126276396131159
AGCCAATCACGCCACA-1_4_1	0.162885889288759
AGCCAATGTCGCTGCA-1_4_1	0.108834076676669
AGCCAATTCACAGTGT-1_4_1	0.119636145863819
AGCCAATTCATTGCCC-1_4_1	0.0725108630730475
AGCCAATTCTAGACCA-1_4_1	0.128294441046481
AGCCACGAGAAGTATC-1_4_1	0.126754060345178
AGCCACGAGAGTGTTA-1_4_1	0.113520076915368
AGCCACGCAATCTGCA-1_4_1	0.116854422992528
AGCCACGCACACAGCC-1_4_1	0.120382546037979
AGCCACGCACCCAATA-1_4_1	0.143010326531469
AGCCACGCAGGCTTGC-1_4_1	0.0739372104144089
AGCCACGTCTAACACG-1_4_1	0.100544728588642
AGCCAGCTCAGATGCT-1_4_1	0.0608159312844011
AGCCAGCTCAGTCCGG-1_4_1	0.159963286042715
AGCCAGCTCCGCGATG-1_4_1	0.156739251957108
AGCCAGCTCCGCTAGG-1_4_1	0.10518660403072
AGCCAGCTCGCTCTAC-1_4_1	0.165646081385795
AGCCAGCTCTCTATGT-1_4_1	0.103244315543332
AGCGATTCACAGAGCA-1_4_1	0.119353056054175
AGCGATTCAGAGCTAG-1_4_1	0.169491052368425
AGCGATTCAGTCGCAC-1_4_1	0.148234064502478
AGCGATTGTGAGTTTC-1_4_1	0.13342487899572
AGCGATTGTTTGGCTA-1_4_1	0.145663396381288
AGCGATTTCAGCTTCC-1_4_1	0.151331306250809
AGCGATTTCTTCGGAA-1_4_1	0.115327598704645
AGCGCCAAGGCAGCTA-1_4_1	0.124001576796949
AGCGCCAAGGCGAACT-1_4_1	0.137909925341376
AGCGCCACAGACACAG-1_4_1	0.0608135389761505
AGCGCCATCATCCTAT-1_4_1	0.144743420952952
AGCGCCATCCGATAGT-1_4_1	0.0800577981673324
AGCGCTGAGGTTACCT-1_4_1	0.132673694205059
AGCGCTGCAAGAGTAT-1_4_1	0.120172820348017
AGCGCTGCAATCGCCG-1_4_1	0.118534089196416
AGCGCTGCATCATGAC-1_4_1	0.105669850297324
AGCGCTGTCCGTGTCT-1_4_1	0.0802406768424827
AGCGCTGTCGAACCTA-1_4_1	0.137328860248529
AGCGTATAGCGTCGAA-1_4_1	0.121793210469698
AGCGTATCAAATACAG-1_4_1	0.111036860951336
AGCGTATCATAGGTTC-1_4_1	0.122479005501512
AGCGTATTCAGATTGC-1_4_1	0.105532159666906
AGCGTATTCAGCGCAC-1_4_1	0.1302771329621
AGCGTATTCCATTGGA-1_4_1	0.113781635950758
AGCGTATTCGATAACC-1_4_1	0.129731952493011
AGCGTATTCGATGCTA-1_4_1	0.146765718860719
AGCGTATTCGATGGAG-1_4_1	0.132469816379709
AGCGTCGAGCCAAGCA-1_4_1	0.0877392341477016
AGCGTCGCAGTGTGCC-1_4_1	0.117455423987462
AGCGTCGGTAAGCTCT-1_4_1	0.0533580432194409
AGCGTCGGTCCTCCTA-1_4_1	0.0963518096615761
AGCGTCGGTGACAACG-1_4_1	0.0906969245814192
AGCGTCGGTGTCGATT-1_4_1	0.0986952084989675
AGCTACAAGCAGTCTT-1_4_1	0.0944701263165337
AGCTACACAAGCCTGC-1_4_1	0.0793552569777651
AGCTACACAGCAGTGA-1_4_1	0.110639471969723
AGCTACATCACGGACC-1_4_1	0.108615313377761
AGCTCAAAGGATTCAA-1_4_1	0.112101703934842
AGCTCAACACCATTCC-1_4_1	0.142599646948465
AGCTCAACACTATCGA-1_4_1	0.124269249508979
AGCTCAACAGCAATTC-1_4_1	0.0970407944377238
AGCTCAATCGCCACTT-1_4_1	0.0893101832322051
AGCTTCCAGAGTAACT-1_4_1	0.106604445387191
AGCTTCCAGAGTTGAT-1_4_1	0.111868320974403
AGCTTCCAGTATTGCC-1_4_1	0.150553540257365
AGCTTCCCAACCAACT-1_4_1	0.0876709204565481
AGCTTCCCACTGCACG-1_4_1	0.0787946594110615
AGCTTCCGTACAACGG-1_4_1	0.106445489794546
AGCTTCCGTTCGGTCG-1_4_1	0.0926283147756666
AGCTTCCTCCAATCCC-1_4_1	0.144131255852849
AGCTTCCTCTCGCAGG-1_4_1	0.11597644586459
AGCTTCCTCTTAGCTT-1_4_1	0.14310974022988
AGGAAATAGGCTAAAT-1_4_1	0.122553698681333
AGGAAATAGGCTTAGG-1_4_1	0.0694899093767053
AGGAAATAGTACTCGT-1_4_1	0.128657540276503
AGGAAATCAAAGCTCT-1_4_1	0.148816192843436
AGGAAATCATATGAAG-1_4_1	0.134100838982503
AGGAAATGTGGATACG-1_4_1	0.122830409002309
AGGAAATGTTAATGAG-1_4_1	0.149456268206463
AGGAAATGTTCAGTAC-1_4_1	0.134311362108549
AGGAAATTCGTGTTCC-1_4_1	0.0719343167846739
AGGAATAAGGAACGTC-1_4_1	0.155422684983242
AGGAATACAAAGGCAC-1_4_1	0.0955376274203182
AGGACGAAGCAGGGAG-1_4_1	0.152958341673186
AGGACGAAGGGCCAAT-1_4_1	0.0998570728726332
AGGACGACACCGGTCA-1_4_1	0.119986751928533
AGGACGACACTTCCTG-1_4_1	0.128065045266459
AGGACGACAGAGCCCT-1_4_1	0.136419251489278
AGGACGAGTCACTCTC-1_4_1	0.0800463682501355
AGGACGAGTGAGGAAA-1_4_1	0.144991157762894
AGGACGATCGTTCGCT-1_4_1	0.11330875635324
AGGACTTAGACGGTCA-1_4_1	0.117381262431696
AGGACTTAGCGCCGTT-1_4_1	0.0459405585827115
AGGACTTAGGAACTCG-1_4_1	0.140505313981154
AGGACTTAGGGTGGGA-1_4_1	0.137001645642264
AGGACTTCACGATAGG-1_4_1	0.110853184840102
AGGACTTGTCATCAGT-1_4_1	0.131001204925922
AGGACTTGTGAAGCGT-1_4_1	0.120985673529136
AGGACTTGTGGCTTAT-1_4_1	0.107896557654496
AGGACTTTCGTAACCA-1_4_1	0.130967978422443
AGGAGGTAGATTAGTG-1_4_1	0.119757090336483
AGGAGGTAGCGCCGTT-1_4_1	0.105450023750305
AGGAGGTAGGGTATAT-1_4_1	0.118675235383196
AGGAGGTCACCCTGTT-1_4_1	0.160174074980788
AGGAGGTCAGTCAGAG-1_4_1	0.123289997998435
AGGAGGTGTACCTGTA-1_4_1	0.102388932437759
AGGAGGTGTTAAGGAT-1_4_1	0.134599768158749
AGGAGGTTCTCCATAT-1_4_1	0.0915536367471306
AGGATAAAGCATTGTC-1_4_1	0.122103678918209
AGGATAAAGCTTACGT-1_4_1	0.0733489683968106
AGGATAACACCTTCGT-1_4_1	0.121743503620493
AGGATAACACTTGAAC-1_4_1	0.119502974037873
AGGATAACAGGCTACC-1_4_1	0.125549400235031
AGGATAACATCATTTC-1_4_1	0.147831625092336
AGGATAATCAAGAAAC-1_4_1	0.0963627079547173
AGGATAATCCACTGGG-1_4_1	0.139529518026973
AGGATAATCCTAAACG-1_4_1	0.132028036789448
AGGATAATCTCATTGT-1_4_1	0.0827802449564161
AGGATCTAGACCCGCT-1_4_1	0.138888113603808
AGGATCTAGCCTCAAT-1_4_1	0.109264692161762
AGGATCTAGTAGTCAA-1_4_1	0.112697920313275
AGGATCTAGTTCGGTT-1_4_1	0.102362351234976
AGGATCTCAATCGAAA-1_4_1	0.13088610831787
AGGATCTCACATACTG-1_4_1	0.133739600436676
AGGATCTCAGTAGAAT-1_4_1	0.113288288827096
AGGATCTGTGTTCAGT-1_4_1	0.138076057858772
AGGATCTTCAGGAACG-1_4_1	0.0692597161606004
AGGCATTAGCCATTTG-1_4_1	0.0661111726908976
AGGCATTAGGCGACAT-1_4_1	0.0913938837184019
AGGCATTGTGCATTAC-1_4_1	0.142180195568541
AGGCATTTCGTTCTCG-1_4_1	0.100827552586258
AGGCCACAGCGTTAGG-1_4_1	0.151585422549419
AGGCCACCAGGTTCCG-1_4_1	0.124715016279658
AGGCCACCATTCCTAT-1_4_1	0.0704072266847632
AGGCCACGTATCCTTT-1_4_1	0.148867494564809
AGGCCACGTATCGCTA-1_4_1	0.138315820307879
AGGCCACGTTAACCTG-1_4_1	0.0666263164008414
AGGCCACGTTGCATGT-1_4_1	0.0937694458111613
AGGCCACGTTTGGAGG-1_4_1	0.129066093363285
AGGCCACTCCGTGCGA-1_4_1	0.0594653403709726
AGGCCACTCCTGGGTG-1_4_1	0.10152956215177
AGGCCACTCTTTCAGT-1_4_1	0.131574295657934
AGGCTGCCAAACTCGT-1_4_1	0.123309668088495
AGGCTGCCAGCTCGGT-1_4_1	0.0961561720090897
AGGCTGCGTCTTCTAT-1_4_1	0.143265506078191
AGGCTGCTCCGAGATT-1_4_1	0.159469407294998
AGGCTGCTCGATGGAG-1_4_1	0.0970445158061135
AGGCTGCTCGGCTGGT-1_4_1	0.103764243869777
AGGGAGTAGAAGATCT-1_4_1	0.0740262574437336
AGGGAGTAGAGCAAGA-1_4_1	0.149964500803683
AGGGAGTAGCCATTTG-1_4_1	0.138986464054107
AGGGAGTAGCTGCGAA-1_4_1	0.051111931584237
AGGGAGTAGGGCTTCC-1_4_1	0.0952237034154453
AGGGAGTCACCGTACG-1_4_1	0.108369437252014
AGGGAGTCATTGACTG-1_4_1	0.138267708330841
AGGGCCTAGTGGATAT-1_4_1	0.122514624313241
AGGGCCTCAAAGCTAA-1_4_1	0.144749268817564
AGGGCCTCAATCGAAA-1_4_1	0.132340897546209
AGGGCCTCACAACATC-1_4_1	0.11862074391749
AGGGCCTCAGGACATG-1_4_1	0.098459433230278
AGGGCCTGTACCGCGT-1_4_1	0.12195376093451
AGGGCCTGTCTTGAAC-1_4_1	0.152428046677655
AGGGCCTGTTGTATGC-1_4_1	0.153084070762352
AGGGCTCAGCCTGCCA-1_4_1	0.0868684339445149
AGGGCTCAGCCTTTGA-1_4_1	0.102459106813108
AGGGCTCCAGGTCTCG-1_4_1	0.0905225518911595
AGGGCTCGTGCTATTG-1_4_1	0.110456061670517
AGGGCTCGTGCTCCGA-1_4_1	0.118110119012019
AGGGCTCGTTGGACCC-1_4_1	0.0913566700345051
AGGGCTCTCAGACCGC-1_4_1	0.0706539002465938
AGGGCTCTCATCCTGC-1_4_1	0.152617836465529
AGGGTCCAGCCGTAAG-1_4_1	0.100805490187948
AGGGTCCAGGCCTTCG-1_4_1	0.138126296332033
AGGGTCCGTATTAAGG-1_4_1	0.115131961052158
AGGGTCCTCCCTAGGG-1_4_1	0.100877791059519
AGGGTCCTCTAACACG-1_4_1	0.139645412071109
AGGGTCCTCTTACGGA-1_4_1	0.0663107975238015
AGGGTGAAGGCACTAG-1_4_1	0.121623888207967
AGGGTGACAATAGGGC-1_4_1	0.0962819010982556
AGGGTGACAGTGGTGA-1_4_1	0.118066525839454
AGGGTGAGTACAATAG-1_4_1	0.104000284950494
AGGGTGAGTCCACTCT-1_4_1	0.0851810591918198
AGGGTGAGTGGCTGCT-1_4_1	0.12804165380801
AGGGTGAGTTCTATCT-1_4_1	0.107413311387892
AGGGTGATCCCGTTGT-1_4_1	0.16908409415381
AGGGTTTCATAACAGA-1_4_1	0.139257858134526
AGGGTTTCATACGCAT-1_4_1	0.120980357288579
AGGGTTTGTCGATGCC-1_4_1	0.130726089477113
AGGGTTTGTGCATCTA-1_4_1	0.0724252716000847
AGGGTTTGTGTTAAAG-1_4_1	0.0807045188310544
AGGGTTTTCCCTCGTA-1_4_1	0.137046036250913
AGGGTTTTCCTAACAG-1_4_1	0.106411465854983
AGGTAGGAGCCTCTGG-1_4_1	0.127459259655024
AGGTAGGAGGCTGGAT-1_4_1	0.102948732568379
AGGTAGGGTAGGTGCA-1_4_1	0.128707512937736
AGGTAGGGTTTACTTC-1_4_1	0.139910160850832
AGGTAGGTCCTACCGT-1_4_1	0.129067422423424
AGGTCATAGACCCGCT-1_4_1	0.115882348406736
AGGTCATAGTCGCTAT-1_4_1	0.109123280162953
AGGTCATCAACTTCTT-1_4_1	0.138184774978157
AGGTCATCATTGGCAT-1_4_1	0.152725224524775
AGGTCATGTATACAGA-1_4_1	0.12400636141345
AGGTCATGTGCTCGTG-1_4_1	0.060043747343541
AGGTCATGTTACCCAA-1_4_1	0.0707357703511669
AGGTCATTCCAGCACG-1_4_1	0.136095492439376
AGGTCATTCGATTGAC-1_4_1	0.134543150196821
AGGTCTAAGCACCAGA-1_4_1	0.0980976630603949
AGGTCTAAGTAATACG-1_4_1	0.103943666988565
AGGTCTACAACCCGCA-1_4_1	0.077160978687989
AGGTCTACAACTCGAT-1_4_1	0.113197912737633
AGGTCTACATCGCTGG-1_4_1	0.0928912028711952
AGGTCTAGTGACCTGC-1_4_1	0.149841695646823
AGGTCTAGTGCAATAA-1_4_1	0.129757736259711
AGGTCTAGTGGTGATG-1_4_1	0.0820149721282798
AGGTCTATCAGCTCTC-1_4_1	0.0763220759281425
AGGTGTTAGCACTCTA-1_4_1	0.112872824627591
AGGTGTTAGTCTGCGC-1_4_1	0.151739327713535
AGGTGTTCACGACTAT-1_4_1	0.12219192851145
AGGTGTTGTCTCTCCA-1_4_1	0.0940783193875053
AGGTGTTTCTTTCGAT-1_4_1	0.0746541054534793
AGGTTACAGACGACGT-1_4_1	0.0748938679025863
AGGTTACAGGATAATC-1_4_1	0.07883905001971
AGGTTACCAAGACTGG-1_4_1	0.135964447109653
AGGTTACCATCTCATT-1_4_1	0.120827249560546
AGGTTGTAGATCCAAA-1_4_1	0.116404934853459
AGGTTGTAGGCGACAT-1_4_1	0.111870979094681
AGGTTGTGTAGCGTCC-1_4_1	0.081226307841694
AGGTTGTTCCAAGCAT-1_4_1	0.085064899335656
AGGTTGTTCGTAACTG-1_4_1	0.137689832982329
AGTAACCAGGGCAAGG-1_4_1	0.115761138122043
AGTAACCCAACATCGT-1_4_1	0.142909317960892
AGTAACCCAGCGCTTG-1_4_1	0.108195064561754
AGTAACCGTACTCCCT-1_4_1	0.0593475856426418
AGTAACCGTAGCGAGT-1_4_1	0.117992630095716
AGTAACCGTAGTTCCA-1_4_1	0.0730355760159934
AGTAACCGTCACGCTG-1_4_1	0.095201641017135
AGTAACCGTGTTGCCG-1_4_1	0.127398920324705
AGTAACCTCACCTTGC-1_4_1	0.138053198024379
AGTAACCTCAGAACCT-1_4_1	0.0816513412742019
AGTAACCTCTCGCAGG-1_4_1	0.125777466954913
AGTACCAAGTAAGCAT-1_4_1	0.0971364867677443
AGTACCAGTCTTTCAT-1_4_1	0.134461545904275
AGTACCAGTGACTATC-1_4_1	0.111480501225792
AGTACCAGTTGCCGCA-1_4_1	0.144014564372629
AGTACCATCACTCGAA-1_4_1	0.114841162693707
AGTACCATCGCATTGA-1_4_1	0.117449310310822
AGTACTGAGCGATGCA-1_4_1	0.0795620587354205
AGTACTGCAACTTGGT-1_4_1	0.141972064750747
AGTACTGCACTCCGGA-1_4_1	0.161143225634274
AGTACTGGTATCGCAT-1_4_1	0.0999421327215404
AGTACTGGTATTCCGA-1_4_1	0.0756780133846988
AGTACTGGTTATGACC-1_4_1	0.106277230780927
AGTACTGTCCCGTTGT-1_4_1	0.083226011727095
AGTACTGTCCGTAATG-1_4_1	0.113212532399164
AGTAGCTAGAAACCAT-1_4_1	0.116790628105847
AGTAGCTCACATATCG-1_4_1	0.156597574146272
AGTAGCTGTACATTGC-1_4_1	0.0784560148876001
AGTAGCTGTATGCTAC-1_4_1	0.141860157887028
AGTAGCTGTGAATAAC-1_4_1	0.114977524263986
AGTAGCTGTGAATATG-1_4_1	0.113746548763084
AGTAGCTTCCACGAAT-1_4_1	0.0992988676141802
AGTAGCTTCTTTACAC-1_4_1	0.11222344584359
AGTAGTCAGCAGCCTC-1_4_1	0.0809939881293665
AGTAGTCAGCTCGCAC-1_4_1	0.156872157971025
AGTAGTCGTAGACGTG-1_4_1	0.0939988415911827
AGTAGTCGTGCTCTCT-1_4_1	0.152238522701809
AGTAGTCTCCCAAGCG-1_4_1	0.111690226915754
AGTAGTCTCCCATAGA-1_4_1	0.125356154890795
AGTAGTCTCTCGTGAA-1_4_1	0.073866238602977
AGTAGTCTCTTACCAT-1_4_1	0.136224677084903
AGTCAACAGAGAGCGG-1_4_1	0.152868497207778
AGTCAACAGCAGGGAG-1_4_1	0.136271460001802
AGTCAACCATTCTTCA-1_4_1	0.0731211674889562
AGTCAACGTTGCTTGA-1_4_1	0.0892402746688846
AGTCAACTCGGATTAC-1_4_1	0.13621643691204
AGTCAACTCTATACTC-1_4_1	0.0598754883299216
AGTCAACTCTCGGTCT-1_4_1	0.144732256847783
AGTCACAAGAGAGCCT-1_4_1	0.129813025161501
AGTCACACAAATGAAC-1_4_1	0.0777662326753688
AGTCACAGTCAAAGTA-1_4_1	0.145222945851166
AGTCACAGTTCTCACC-1_4_1	0.100980128690235
AGTCACATCAGCATTG-1_4_1	0.125674597700141
AGTCACATCTAACACG-1_4_1	0.115182996961503
AGTCACATCTGTCAGA-1_4_1	0.0997326728436066
AGTCATGCAGCCCAGT-1_4_1	0.136738491734708
AGTCATGTCGGACAAG-1_4_1	0.121922660927253
AGTCTCCAGAATCTAG-1_4_1	0.108219253456287
AGTCTCCAGCCTGCCA-1_4_1	0.0812653822097858
AGTCTCCAGGAGGGTG-1_4_1	0.128801344583562
AGTCTCCAGTCACTGT-1_4_1	0.125619042986324
AGTCTCCCACCCGTAG-1_4_1	0.116337950222445
AGTCTCCCACGTCGTG-1_4_1	0.0631872403847151
AGTCTCCCAGCAAGAC-1_4_1	0.160226439950272
AGTCTCCCAGTCGAGA-1_4_1	0.105199097196029
AGTCTCCGTGTTACAC-1_4_1	0.0919590000895786
AGTCTCCGTTTGAACC-1_4_1	0.144924704755935
AGTCTCCTCCGATCGG-1_4_1	0.10446598762326
AGTCTCCTCGCTAAAC-1_4_1	0.130854742498585
AGTCTCCTCTGCACCT-1_4_1	0.118428561821365
AGTGACTCACACAGCC-1_4_1	0.0752931175683941
AGTGACTGTCGCTGCA-1_4_1	0.129303463504141
AGTGACTGTGCACATT-1_4_1	0.0765480161518021
AGTGACTTCTTCTGGC-1_4_1	0.13874537254486
AGTGATCAGTACAACA-1_4_1	0.103266909565698
AGTGATCCAATCGTCA-1_4_1	0.0501970065844297
AGTGATCGTTAGAAAC-1_4_1	0.119914185244934
AGTGATCTCGATACTG-1_4_1	0.0715571295171764
AGTGATCTCGCTTGCT-1_4_1	0.144400523437045
AGTGATCTCGTCTCAC-1_4_1	0.14686141119074
AGTGATCTCGTGACTA-1_4_1	0.10145221085167
AGTGCCGAGGTCGACA-1_4_1	0.136284750603194
AGTGCCGCAGAGAGGG-1_4_1	0.118618351609239
AGTGCCGCATAATGAG-1_4_1	0.128214165814075
AGTGCCGCATCCTTGC-1_4_1	0.110775833540002
AGTGCCGGTACGAGTG-1_4_1	0.13302589514194
AGTGTTGCAGGGTCTC-1_4_1	0.113637034207616
AGTGTTGGTTGAATCC-1_4_1	0.101149185139938
AGTGTTGTCCATCCGT-1_4_1	0.140969155969726
AGTGTTGTCGATGGAG-1_4_1	0.0819870618653572
AGTGTTGTCGCCAGTG-1_4_1	0.131508640087059
AGTGTTGTCTCGTCAC-1_4_1	0.104524466269384
AGTTAGCAGTAATTGG-1_4_1	0.0690380289293862
AGTTAGCAGTCGCGAA-1_4_1	0.0958539437334416
AGTTAGCTCACTTTGT-1_4_1	0.142045694682457
AGTTAGCTCAGGGATG-1_4_1	0.112138651806711
AGTTAGCTCTATTGTC-1_4_1	0.136916319981329
AGTTCCCAGACCATGG-1_4_1	0.115296764509416
AGTTCCCAGTCAGGGT-1_4_1	0.110079140215047
AGTTCCCAGTGCGTCC-1_4_1	0.0709396481765162
AGTTCCCCACCAAAGG-1_4_1	0.122023403685803
AGTTCCCCACGTCGGT-1_4_1	0.117122627328613
AGTTCCCCATTCCTCG-1_4_1	0.0779286438243759
AGTTCCCGTTTACACG-1_4_1	0.06446951760699
AGTTCGAAGTGCAGCA-1_4_1	0.113272340105426
AGTTCGACAAGTGACG-1_4_1	0.114464772862293
AGTTCGACAAGTTCCA-1_4_1	0.0961681335503423
AGTTCGACACGCTATA-1_4_1	0.086905381816384
AGTTCGACATCGAGCC-1_4_1	0.112129880009793
AGTTCGAGTAACTTCG-1_4_1	0.129641842215575
AGTTCGAGTCGCATGC-1_4_1	0.10303458985337
AGTTCGAGTCTCTCTG-1_4_1	0.0779631993879944
AGTTCGAGTGATACAA-1_4_1	0.153106930596745
AGTTCGATCACTCACC-1_4_1	0.132797828422057
AGTTCGATCTTGCGCT-1_4_1	0.129764381560407
ATACCGAAGAAGTATC-1_4_1	0.063457571217023
ATACCGAAGAATCGCG-1_4_1	0.146613142756742
ATACCGAAGGAGTACC-1_4_1	0.145179352678601
ATACCGAGTCTCAGGC-1_4_1	0.147421742945415
ATACCGAGTTCTCTAT-1_4_1	0.148040021722159
ATACCGATCATCACCC-1_4_1	0.112159119332854
ATACCGATCTGAGGCC-1_4_1	0.0941671006048021
ATACCTTAGATGTTCC-1_4_1	0.141854841646472
ATACCTTAGGAAAGTG-1_4_1	0.132664656596112
ATACCTTAGGAGACCT-1_4_1	0.0715371936150888
ATACCTTCAAGGCAAC-1_4_1	0.0723899186003827
ATACCTTCACACTTAG-1_4_1	0.134277869793041
ATACCTTCATTCACCC-1_4_1	0.13595992830518
ATACCTTGTCAGCGTC-1_4_1	0.103130282183391
ATACCTTTCACCTGTC-1_4_1	0.0968863576495518
ATACCTTTCACTGGTA-1_4_1	0.0998780720228322
ATACCTTTCCGCTAGG-1_4_1	0.0770833615758613
ATACCTTTCCTCTAAT-1_4_1	0.167031759486898
ATACCTTTCGTAACCA-1_4_1	0.0788592517338254
ATACTTCCACAACCGC-1_4_1	0.13233345480943
ATACTTCGTGCTCGTG-1_4_1	0.120377761421478
ATACTTCTCGACTCCT-1_4_1	0.11199883468007
ATACTTCTCGCCTAGG-1_4_1	0.111480501225792
ATAGACCAGACTCAAA-1_4_1	0.0647839732359185
ATAGACCAGGTTAAAC-1_4_1	0.110853982276186
ATAGACCCACAAACGG-1_4_1	0.13484644172058
ATAGACCCATCTTCGC-1_4_1	0.100037027615477
ATAGACCGTGTCCACG-1_4_1	0.0984091947570172
ATAGACCGTTGTAAAG-1_4_1	0.119893186094735
ATAGACCTCTATTTCG-1_4_1	0.12592765075064
ATAGAGAAGGTAAGAG-1_4_1	0.132924886571362
ATAGAGAGTAAGACCG-1_4_1	0.12259330467348
ATAGAGAGTCTACGAT-1_4_1	0.136829931072283
ATAGAGATCACTGCTC-1_4_1	0.0567216286196621
ATAGGCTAGCACGGAT-1_4_1	0.0834724194768979
ATAGGCTAGCCTCTCT-1_4_1	0.0761998023953385
ATAGGCTAGTAAACGT-1_4_1	0.0714664876156847
ATAGGCTCAACTTGGT-1_4_1	0.129339879751955
ATAGGCTCAGCAGTAG-1_4_1	0.119197290205863
ATAGGCTGTACAAAGT-1_4_1	0.131364038343917
ATAGGCTGTGTCCCTT-1_4_1	0.132051959871953
ATAGGCTGTTACCCTC-1_4_1	0.131532297357536
ATAGGCTTCGGTTAGT-1_4_1	0.0589188308417443
ATAGGCTTCTAGAACC-1_4_1	0.135553235902593
ATATCCTCACATGAAA-1_4_1	0.136661140434608
ATATCCTCATCGATCA-1_4_1	0.108217392772092
ATATCCTTCCTACCGT-1_4_1	0.150349396619987
ATCACAGAGATTTGCC-1_4_1	0.07077590796737
ATCACAGAGTGAATAC-1_4_1	0.0989365658202414
ATCACAGCAAGTGACG-1_4_1	0.111507348240603
ATCACAGCAGGTTCCG-1_4_1	0.132779753204165
ATCACAGGTCTACACA-1_4_1	0.0806415213804575
ATCACAGTCTAGCCTC-1_4_1	0.106185259819296
ATCACAGTCTATTTCG-1_4_1	0.132414261665892
ATCACAGTCTTGGAAC-1_4_1	0.103714271208544
ATCACGAAGCCTCATA-1_4_1	0.152598963811553
ATCACGAGTCCCACGA-1_4_1	0.106699340281128
ATCACGAGTCGAACAG-1_4_1	0.113309287977295
ATCACGATCTCTGGTC-1_4_1	0.124270844381146
ATCACTTAGATGAACT-1_4_1	0.0865178278798009
ATCACTTCAACTTCTT-1_4_1	0.121459882186793
ATCACTTCACCCGTAG-1_4_1	0.12134850694713
ATCACTTCACCTGAAT-1_4_1	0.14233011355224
ATCACTTGTCGAGCAA-1_4_1	0.0677863200903123
ATCACTTGTGACAACG-1_4_1	0.152911292944259
ATCACTTGTGGCGTAA-1_4_1	0.0578717972641031
ATCACTTGTTTCGTAG-1_4_1	0.115112822586154
ATCACTTTCAATCGGT-1_4_1	0.0644740364114632
ATCACTTTCATTGCTT-1_4_1	0.0658607777606772
ATCACTTTCGCTACGG-1_4_1	0.162579408020665
ATCAGGTGTTCTCCAC-1_4_1	0.0772532154616477
ATCAGGTGTTGGATCT-1_4_1	0.133601909806258
ATCATTCAGTCTAGCT-1_4_1	0.0944299887003307
ATCATTCAGTTAGTAG-1_4_1	0.0985904785600006
ATCATTCCAATGCAAA-1_4_1	0.148706944099996
ATCATTCCATGGTACT-1_4_1	0.14890045525626
ATCATTCGTAGATGTA-1_4_1	0.110844678855211
ATCATTCTCAACTACG-1_4_1	0.0744138113803167
ATCCACCAGATGCAGC-1_4_1	0.105454010930722
ATCCACCAGCAGCAGT-1_4_1	0.0565039285688654
ATCCACCAGGGCTTCC-1_4_1	0.0886140215313059
ATCCACCCAGACGATG-1_4_1	0.0839402486458871
ATCCACCGTCCTTGTC-1_4_1	0.123750916054701
ATCCACCTCTGCCCTA-1_4_1	0.0590240924047669
ATCCATTAGACTACCT-1_4_1	0.0828389894145676
ATCCATTAGGATATAC-1_4_1	0.130331624427806
ATCCATTAGTTGGAGC-1_4_1	0.115457314974228
ATCCATTCAACTAGAA-1_4_1	0.0881770265575455
ATCCATTCACGATTCA-1_4_1	0.145074888551662
ATCCATTGTAAGGAGA-1_4_1	0.0950437486726012
ATCCATTTCCGAACGC-1_4_1	0.133089955840648
ATCCATTTCGGAAACG-1_4_1	0.131300775081292
ATCCCTGAGGAACGAA-1_4_1	0.116929913608433
ATCCCTGCACAGCCAC-1_4_1	0.113606200012387
ATCCCTGCAGTTCACA-1_4_1	0.0810064812946747
ATCCCTGCATGGAACG-1_4_1	0.105342104067004
ATCCCTGGTAGACGGT-1_4_1	0.0756915697981184
ATCCCTGGTAGTACGG-1_4_1	0.0770833615758613
ATCCCTGTCCGCACTT-1_4_1	0.154767724146657
ATCCCTGTCCGGCAGT-1_4_1	0.135868488967605
ATCCCTGTCGGTCACG-1_4_1	0.113078563137135
ATCCGTCAGGATTACA-1_4_1	0.159595402196192
ATCCGTCAGGCATGCA-1_4_1	0.113909491536146
ATCCGTCCAATCAGCT-1_4_1	0.122223294330734
ATCCGTCCACGCAAAG-1_4_1	0.123244544141676
ATCCGTCCACTACGGC-1_4_1	0.118763219164409
ATCCGTCTCCACCTCA-1_4_1	0.148937403128129
ATCCGTCTCCTGGCTT-1_4_1	0.15206415001155
ATCCGTCTCGCTACGG-1_4_1	0.080727644477476
ATCCGTCTCTCTCGAC-1_4_1	0.128286466685646
ATCCGTCTCTGCCTCA-1_4_1	0.124707041918823
ATCCTATAGGATTCAA-1_4_1	0.106538524004288
ATCCTATCAATCTCGA-1_4_1	0.127127526244286
ATCCTATCACCAAATC-1_4_1	0.0986999931154685
ATCCTATCAGCTGAAG-1_4_1	0.145040864612099
ATCCTATGTACTGTTG-1_4_1	0.100104012246492
ATCCTATGTGCATGTT-1_4_1	0.0694091025202436
ATCCTATGTGGTCTCG-1_4_1	0.104555566276641
ATCCTATGTTTCGTAG-1_4_1	0.146970394122152
ATCCTATTCACGAGGA-1_4_1	0.0803379640446702
ATCGATGCAACCAACT-1_4_1	0.112683300651745
ATCGATGCACAACGCC-1_4_1	0.111503626872214
ATCGATGCAGGGAGAG-1_4_1	0.0894175712914504
ATCGATGCATGACGAG-1_4_1	0.106640595822977
ATCGATGGTATGAAGT-1_4_1	0.108083157698036
ATCGATGGTGCTGATT-1_4_1	0.0988376837458869
ATCGATGGTGGCAACA-1_4_1	0.0769549743664171
ATCGATGTCCTGTTAT-1_4_1	0.150592614625456
ATCGATGTCTATGTGG-1_4_1	0.098951717105828
ATCGCCTAGTCTAACC-1_4_1	0.082576101319039
ATCGCCTAGTGGCGAT-1_4_1	0.117436551333486
ATCGCCTCAGAAGCGT-1_4_1	0.128067703386738
ATCGCCTCAGGTGGAT-1_4_1	0.0949735742972528
ATCGCCTCAGTCGAGA-1_4_1	0.0674176388077055
ATCGCCTCATTGAGGG-1_4_1	0.146582042749485
ATCGCCTGTATGTGTC-1_4_1	0.111756414110685
ATCGCCTGTCAAATCC-1_4_1	0.134200518492941
ATCGCCTGTCGAATTC-1_4_1	0.114259300164777
ATCGCCTGTGCAGATG-1_4_1	0.0970878431666506
ATCGCCTGTGTCCCTT-1_4_1	0.100248879801662
ATCGCCTGTTAGGCTT-1_4_1	0.112422007428383
ATCGCCTTCGATACAC-1_4_1	0.117192004267878
ATCGCCTTCGTGTGGC-1_4_1	0.0778241796974368
ATCGCCTTCTCATTGT-1_4_1	0.0820981712929921
ATCGGATAGGCCACTC-1_4_1	0.0856233704061369
ATCGGATGTAACATAG-1_4_1	0.116158527103656
ATCGGATGTACAGAAT-1_4_1	0.129138394234856
ATCGGATGTTGTTGTG-1_4_1	0.0982999460135772
ATCGGATGTTTCGCTC-1_4_1	0.119292450911828
ATCGGCGAGAGGGTGG-1_4_1	0.0977624740932952
ATCGGCGGTAAGGAGA-1_4_1	0.0966808849520355
ATCGGCGGTAAGTCAA-1_4_1	0.101306280048388
ATCGGCGGTAATGATG-1_4_1	0.107309113072981
ATCGGCGGTGATATAG-1_4_1	0.141096214119031
ATCGGCGGTTCCCACT-1_4_1	0.0626625274417692
ATCGTAGAGTAGCATA-1_4_1	0.145683598095404
ATCGTAGAGTCGTTAC-1_4_1	0.0918569282708901
ATCGTAGCATCGTGCG-1_4_1	0.0641292782113615
ATCGTAGGTAGGTAGC-1_4_1	0.118635895203076
ATCGTAGGTCCTTAAG-1_4_1	0.133117068667487
ATCGTAGGTGCATTAC-1_4_1	0.149957323878931
ATCGTCCAGGGTGGGA-1_4_1	0.0909473195116395
ATCGTCCCAGCCCACA-1_4_1	0.136656090006079
ATCGTCCGTTTAAGGA-1_4_1	0.0635293404645384
ATCGTCCTCTACCTTA-1_4_1	0.127134703169038
ATCGTCCTCTTGATTC-1_4_1	0.126012976411575
ATCGTGAAGATGAAGG-1_4_1	0.0964972088408017
ATCGTGACACTATCGA-1_4_1	0.128060792274014
ATCGTGACATTATGCG-1_4_1	0.102635074375534
ATCGTGACATTGTGCA-1_4_1	0.120253893016507
ATCGTGATCAGAATAG-1_4_1	0.128552544525508
ATCGTGATCCACTGGG-1_4_1	0.142565091384846
ATCTCTAAGAAAGCGA-1_4_1	0.0715233713896414
ATCTCTAAGCGAATGC-1_4_1	0.107334099403598
ATCTCTAAGCGTCGAA-1_4_1	0.0984086631329616
ATCTCTAGTATGCAAA-1_4_1	0.11999685278559
ATCTCTAGTGAGCTCC-1_4_1	0.126159438838912
ATCTCTATCCTCGCAT-1_4_1	0.084756025759312
ATCTTCACACTGAGTT-1_4_1	0.157341847824209
ATCTTCACAGTTGTTG-1_4_1	0.128584441968848
ATCTTCAGTAAGGTCG-1_4_1	0.107195877149123
ATCTTCAGTAGCCCTG-1_4_1	0.139763698423495
ATCTTCAGTTATAGAG-1_4_1	0.0892586156988052
ATCTTCATCACGAACT-1_4_1	0.128120068356221
ATCTTCATCTAGTCAG-1_4_1	0.135752594923469
ATGAAAGAGCGTTAGG-1_4_1	0.137765057786206
ATGAAAGCACATACGT-1_4_1	0.084052952945689
ATGAAAGCATGCCGAC-1_4_1	0.132515801860525
ATGAAAGGTGAGCGAT-1_4_1	0.1387982691384
ATGAAAGGTTCGAAGG-1_4_1	0.10707227455618
ATGAAAGGTTCGGTCG-1_4_1	0.0591014437048668
ATGAAAGTCACCGACG-1_4_1	0.077087082944251
ATGAAAGTCACTCTTA-1_4_1	0.128271315400059
ATGAAAGTCATTCGTT-1_4_1	0.0991835051940999
ATGAAAGTCTTTGCTA-1_4_1	0.135648396608557
ATGACCAAGCGTTACT-1_4_1	0.0991011034654711
ATGACCACAAGACGGT-1_4_1	0.121836006206179
ATGACCACATATAGCC-1_4_1	0.0798908682138522
ATGACCAGTCTTTCAT-1_4_1	0.106116946128142
ATGACCAGTTCATCGA-1_4_1	0.119626045006761
ATGACCATCGAGAGAC-1_4_1	0.175307816973533
ATGAGGGAGTGATAAC-1_4_1	0.10213960075565
ATGAGGGGTAGGCTGA-1_4_1	0.123496533944063
ATGAGGGGTATCGCTA-1_4_1	0.110011092335922
ATGAGGGGTGGCCACT-1_4_1	0.11488874304669
ATGAGGGGTGTGAATA-1_4_1	0.17087885696575
ATGAGGGGTTCAGTAC-1_4_1	0.130156188489435
ATGAGGGTCACCTTGC-1_4_1	0.0906209023414584
ATGAGGGTCACGGAGA-1_4_1	0.123170648397938
ATGAGGGTCAGGAGAC-1_4_1	0.136688784885503
ATGAGGGTCCAGTGCG-1_4_1	0.146053076814094
ATGAGTCAGATGTTAG-1_4_1	0.100560145686256
ATGAGTCAGTTCCATG-1_4_1	0.108652527061658
ATGAGTCCATCTGGGC-1_4_1	0.124922083849341
ATGAGTCCATGTTCGA-1_4_1	0.127526510098066
ATGAGTCGTAACGGTG-1_4_1	0.104420533766501
ATGAGTCGTCACTACA-1_4_1	0.121477159968602
ATGAGTCGTCCTCCTA-1_4_1	0.113403119623121
ATGAGTCTCGATGCTA-1_4_1	0.0682368714774922
ATGAGTCTCTCATGCC-1_4_1	0.0711440576259211
ATGATCGAGGAAAGAC-1_4_1	0.120525552908954
ATGATCGAGGAACATT-1_4_1	0.137404616676462
ATGATCGCACGCCAGT-1_4_1	0.140940182458692
ATGATCGGTGACACGA-1_4_1	0.0869064450644953
ATGATCGTCGCAGTGC-1_4_1	0.147055453971059
ATGATCGTCTAGCCAA-1_4_1	0.0935126713922729
ATGATCGTCTCATGCC-1_4_1	0.117480144506051
ATGCATGAGAATCGAT-1_4_1	0.121652595906973
ATGCATGCATCCTATT-1_4_1	0.133899619277433
ATGCATGCATTATGCG-1_4_1	0.157978467630873
ATGCATGGTAACACGG-1_4_1	0.148754790265007
ATGCATGGTCGCGGTT-1_4_1	0.0995410223715377
ATGCATGGTGCCGTAC-1_4_1	0.105588511816807
ATGCATGTCCGAGGCT-1_4_1	0.120017586123762
ATGCATGTCCTCCACA-1_4_1	0.0775238121059835
ATGCATGTCGTCAAAC-1_4_1	0.113042678513377
ATGCATGTCTCGTCGT-1_4_1	0.116265383538846
ATGCCTCAGCCGGATA-1_4_1	0.10168054338358
ATGCCTCCAGAGTTCT-1_4_1	0.147724502845119
ATGCCTCGTGGCTTGC-1_4_1	0.103763180621665
ATGCCTCTCCACGTCT-1_4_1	0.113542670937734
ATGCCTCTCTGGAAGG-1_4_1	0.12854988640523
ATGCGATAGAAGCGAA-1_4_1	0.108014844006882
ATGCGATAGCTCCATA-1_4_1	0.139721168499042
ATGCGATCAACTGGTT-1_4_1	0.0814945121777793
ATGCGATCAGCTACAT-1_4_1	0.156538563876092
ATGCGATCATAGCTGT-1_4_1	0.086694592878311
ATGCGATGTGAACTAA-1_4_1	0.145275045008622
ATGCGATTCCCTCGTA-1_4_1	0.0713987055485868
ATGCGATTCGCAGAGA-1_4_1	0.0962236882641597
ATGCGATTCTCGCTCA-1_4_1	0.116903598217677
ATGGAGGAGCTAAACA-1_4_1	0.131946964120958
ATGGAGGCAGGCTTGC-1_4_1	0.0928518626910756
ATGGAGGGTAAGGCCA-1_4_1	0.118240366905658
ATGGAGGGTAGTGGCA-1_4_1	0.106355911141166
ATGGAGGGTGCCGTTG-1_4_1	0.080286928135326
ATGGAGGTCCTCTGCA-1_4_1	0.0656523811308547
ATGGAGGTCTCTCGCA-1_4_1	0.130076179069057
ATGGATCAGACAGTCG-1_4_1	0.0799857631077892
ATGGATCAGTAACGTA-1_4_1	0.0657805025282711
ATGGATCAGTGCTACT-1_4_1	0.092579405362545
ATGGATCCAAGGTCTT-1_4_1	0.142268976785838
ATGGATCCACTGCTTC-1_4_1	0.107331441283319
ATGGATCGTGACTCGC-1_4_1	0.0714978534349692
ATGGATCGTGAGAGGG-1_4_1	0.109339119529555
ATGGATCGTTGGCCTG-1_4_1	0.0695978290600063
ATGGATCTCAAGGTGG-1_4_1	0.0869747587556488
ATGGATCTCCGCAAAT-1_4_1	0.0836071861750101
ATGGGAGCATAAGCAA-1_4_1	0.142938557283954
ATGGGAGGTCTTTCAT-1_4_1	0.112177460362775
ATGGGTTAGAGCCTGA-1_4_1	0.134385523664314
ATGGGTTCAATTTCTC-1_4_1	0.0806287624031215
ATGGGTTGTCTGTAAC-1_4_1	0.0878763931540644
ATGGGTTGTGTAGGAC-1_4_1	0.116568940874633
ATGGGTTTCATTGCGA-1_4_1	0.151311636160749
ATGGGTTTCCAAATGC-1_4_1	0.0631146737011162
ATGGTTGAGATCCTAC-1_4_1	0.137031416589382
ATGGTTGAGGACGGAG-1_4_1	0.130052787610608
ATGGTTGCAAGAAATC-1_4_1	0.0955759043523264
ATGGTTGCAGCACAGA-1_4_1	0.13761726629873
ATGGTTGTCATTCGTT-1_4_1	0.0946849024350242
ATGGTTGTCCGCAAAT-1_4_1	0.147100907827819
ATGTCCCAGTCTAACC-1_4_1	0.0641197089783594
ATGTCCCCAATTCGTG-1_4_1	0.0889300720324014
ATGTCCCCACCTCTGT-1_4_1	0.0637499644476413
ATGTCCCCACGAAGAC-1_4_1	0.160733609299381
ATGTCCCGTATGTCTG-1_4_1	0.15440276423244
ATGTCCCGTCATCACA-1_4_1	0.104979536461037
ATGTCCCTCACCTACC-1_4_1	0.0980827775868361
ATGTCCCTCCATACTT-1_4_1	0.126923116794881
ATGTCCCTCGGATAAA-1_4_1	0.114059143707817
ATGTCTTCAAGAGCTG-1_4_1	0.129062903618951
ATGTCTTCACCATAAC-1_4_1	0.129134672866466
ATGTCTTCATCCGATA-1_4_1	0.104585603035786
ATGTCTTTCAGCACCG-1_4_1	0.124455052116435
ATGTCTTTCCACGGGT-1_4_1	0.066810258324103
ATTACCTCACAAGGTG-1_4_1	0.110102265861469
ATTACCTGTTCGGTTA-1_4_1	0.106865472798525
ATTACCTGTTTCGTAG-1_4_1	0.0687801912623865
ATTACTCAGGCTAAAT-1_4_1	0.147936886655359
ATTACTCAGTCCGTCG-1_4_1	0.0730863461133098
ATTACTCCAGCGAACA-1_4_1	0.0785697824355133
ATTACTCGTAGACGTG-1_4_1	0.058211505035676
ATTACTCGTAGCTAAA-1_4_1	0.118958856816896
ATTACTCGTCAACGCC-1_4_1	0.159120661914479
ATTACTCGTCAGACGA-1_4_1	0.104849820191454
ATTACTCGTCCTACGG-1_4_1	0.098881011106424
ATTACTCGTCTGTAAC-1_4_1	0.111358493505016
ATTACTCTCCTTCTTC-1_4_1	0.153181889588595
ATTATCCAGAGAGCCT-1_4_1	0.0948576802531168
ATTATCCAGCTAGATA-1_4_1	0.0992435787123906
ATTATCCAGCTTCATG-1_4_1	0.100275195192417
ATTATCCAGTAACCGG-1_4_1	0.0711257165960005
ATTATCCAGTCATTGC-1_4_1	0.0708593729441101
ATTATCCCAAGATGGC-1_4_1	0.138595454561162
ATTATCCCACCTATCC-1_4_1	0.114068712940819
ATTATCCCAGAATTCC-1_4_1	0.0982233921495607
ATTATCCCAGCTGTTA-1_4_1	0.137426679074772
ATTATCCCAGTTACCA-1_4_1	0.0895693499593441
ATTATCCGTACCTGTA-1_4_1	0.122399261893161
ATTATCCTCAGGAAGC-1_4_1	0.156097315909887
ATTATCCTCCTTCAGC-1_4_1	0.126245030311875
ATTATCCTCGACGATT-1_4_1	0.161524665894217
ATTATCCTCGCTGTCT-1_4_1	0.147194739473644
ATTCACTAGGTCATCT-1_4_1	0.13662525581085
ATTCACTCAAGGTCTT-1_4_1	0.139047335008481
ATTCACTCACGCCACA-1_4_1	0.12578517550372
ATTCACTCACTGGATT-1_4_1	0.126064278132947
ATTCACTGTCTACAAC-1_4_1	0.0611761065821172
ATTCACTGTGCTGATT-1_4_1	0.166865892781529
ATTCACTGTGTGCTTA-1_4_1	0.0917779820986232
ATTCACTTCCCAACTC-1_4_1	0.116981481141833
ATTCAGGCAGAGTGTG-1_4_1	0.123267138164042
ATTCAGGCAGGGATAC-1_4_1	0.102297493100184
ATTCAGGCATACTTTC-1_4_1	0.141801679240905
ATTCAGGGTATCCCAA-1_4_1	0.105014889460739
ATTCAGGGTATCGCGC-1_4_1	0.0524976096853397
ATTCAGGGTCAACATC-1_4_1	0.126881650118539
ATTCAGGGTCCTGGTG-1_4_1	0.126640026985237
ATTCAGGGTCGTACAT-1_4_1	0.138010402287897
ATTCAGGGTGCATTAC-1_4_1	0.139930894189004
ATTCATCCACTTGAGT-1_4_1	0.152800183516624
ATTCATCGTAGGATAT-1_4_1	0.155166176376381
ATTCATCGTGACTGAG-1_4_1	0.128624579585051
ATTCATCTCATTGTGG-1_4_1	0.136867942192263
ATTCCATAGCCTATTG-1_4_1	0.0648525527390999
ATTCCATAGGCACAAC-1_4_1	0.119480911639563
ATTCCATAGGTCGACA-1_4_1	0.128426815436342
ATTCCATCAAAGCGTG-1_4_1	0.0911320588709847
ATTCCATGTCACATTG-1_4_1	0.151613067000314
ATTCCATGTCTGCAAT-1_4_1	0.130910297212403
ATTCCATTCCGTGTAA-1_4_1	0.0514056538749945
ATTCCATTCGGAGATG-1_4_1	0.137935709108076
ATTCCCGAGTGTGTTC-1_4_1	0.147162842030304
ATTCCCGCAGGGAATC-1_4_1	0.127958986267353
ATTCCCGGTTACGGAG-1_4_1	0.0998645156094126
ATTCCCGTCAAAGCCT-1_4_1	0.124829049639599
ATTCCCGTCACTCCGT-1_4_1	0.159973386899773
ATTCCTAAGAGATCGC-1_4_1	0.0817132754766874
ATTCCTAAGATGCTTC-1_4_1	0.0659902282182327
ATTCCTAAGGGACCAT-1_4_1	0.108148547456883
ATTCCTACATGAAGGC-1_4_1	0.127683870818544
ATTCCTAGTACGACAG-1_4_1	0.143673527540917
ATTCCTAGTCAGGCAA-1_4_1	0.133885531239957
ATTCCTATCAATCCAG-1_4_1	0.133936301337274
ATTCCTATCAGAATAG-1_4_1	0.136298041204586
ATTCGTTAGCTATCCA-1_4_1	0.147966391790449
ATTCGTTAGGTTCACT-1_4_1	0.0585836418746446
ATTCGTTCAATACAGA-1_4_1	0.117339795755354
ATTCGTTCAGCAGAAC-1_4_1	0.0646305996958579
ATTCGTTCAGTCGAGA-1_4_1	0.12939197890941
ATTCGTTGTACCGGAA-1_4_1	0.130454961208722
ATTCGTTGTGTCGATT-1_4_1	0.131807678618373
ATTCGTTGTTGCCTAA-1_4_1	0.138642769102116
ATTCGTTTCGTGGCGT-1_4_1	0.122745349153402
ATTCTACAGGACTTCT-1_4_1	0.0844798470623917
ATTCTACCACTCACTC-1_4_1	0.0746618140022865
ATTCTACCATGTCTAG-1_4_1	0.159079992674221
ATTCTACTCCCTGTTG-1_4_1	0.137773032147041
ATTCTACTCGTTAGTG-1_4_1	0.100080089163987
ATTCTTGAGATTGCGG-1_4_1	0.145868337454749
ATTCTTGAGCGAAACC-1_4_1	0.0786609559610607
ATTCTTGAGGTTAGTA-1_4_1	0.0993071077870431
ATTCTTGAGTGCGCTC-1_4_1	0.126195323462669
ATTCTTGAGTTGAATG-1_4_1	0.138436233156489
ATTCTTGCAAGGTACG-1_4_1	0.0899938517677962
ATTCTTGCACAGCCAC-1_4_1	0.0593638001763397
ATTCTTGCAGCGAACA-1_4_1	0.105845286235695
ATTCTTGCATCCCGTT-1_4_1	0.141200944057998
ATTCTTGCATTAGGCT-1_4_1	0.103693272058345
ATTCTTGGTACCAATC-1_4_1	0.155375636254315
ATTCTTGGTACGTTCA-1_4_1	0.106438312869794
ATTCTTGGTCCGGTGT-1_4_1	0.103331501888462
ATTCTTGGTGAACCGA-1_4_1	0.154781812184132
ATTCTTGGTGGCGCTT-1_4_1	0.0866422279088275
ATTCTTGGTTTCTTAC-1_4_1	0.159367069664282
ATTCTTGTCGTACCTC-1_4_1	0.110268664190893
ATTCTTGTCTGAGAAA-1_4_1	0.105680482778437
ATTGGGTAGGTTGCCC-1_4_1	0.10735217462149
ATTGGGTAGTAGCCAG-1_4_1	0.0828004466705316
ATTGGGTTCACCATCC-1_4_1	0.0537713809227239
ATTGGGTTCGGAAGGT-1_4_1	0.0855026917454999
ATTGTTCAGCCTCCAG-1_4_1	0.127576216947271
ATTGTTCAGGCATTTC-1_4_1	0.133870379954371
ATTGTTCAGTGAGCCA-1_4_1	0.0735868701617227
ATTGTTCCACCAGCCA-1_4_1	0.141981102359693
ATTGTTCGTCAACGCC-1_4_1	0.0874954845181772
ATTGTTCGTGCAATAA-1_4_1	0.11603412707463
ATTGTTCGTGGTCTCG-1_4_1	0.133360286672956
ATTGTTCGTTCGGCCA-1_4_1	0.143176724860894
ATTTACCAGATACATG-1_4_1	0.117425653040345
ATTTACCAGCAGCGAT-1_4_1	0.127451816918244
ATTTACCTCAGTAGGG-1_4_1	0.0689133630883317
ATTTCACAGCCATATC-1_4_1	0.116068151014193
ATTTCACCAATAGTGA-1_4_1	0.149339576726243
ATTTCACCAGTTGCGC-1_4_1	0.0826959825435925
ATTTCACGTACCACGC-1_4_1	0.0749701559545748
ATTTCACTCATTACGG-1_4_1	0.128315706008707
ATTTCACTCCGCACGA-1_4_1	0.129251098534658
ATTTCACTCGGTCGGT-1_4_1	0.1124517783755
ATTTCTGAGAGATCGC-1_4_1	0.0811779300526281
ATTTCTGAGTGTAGAT-1_4_1	0.0771503462068757
ATTTCTGCAGGATTCT-1_4_1	0.125774277210579
ATTTCTGGTCTACATG-1_4_1	0.0966176216894109
ATTTCTGTCACACCCT-1_4_1	0.122214788345844
ATTTCTGTCAGACCGC-1_4_1	0.0964254395932863
CAAAGAAAGCATGCGA-1_4_1	0.121412036021783
CAAAGAAAGCGGGTTA-1_4_1	0.105639281914123
CAAAGAACAGAGATTA-1_4_1	0.142449463152738
CAAAGAAGTCTCGGAC-1_4_1	0.122700958544754
CAAAGAAGTGGGCTCT-1_4_1	0.110047242771707
CAAAGAAGTTGCATGT-1_4_1	0.140874526887817
CAAAGAATCCCTCGTA-1_4_1	0.147272888209828
CAACAACAGACGGAAA-1_4_1	0.134458887783997
CAACAACAGGGCAGAG-1_4_1	0.136791388328247
CAACAACAGTACCGGA-1_4_1	0.126360658543983
CAACAACCACAGTCAT-1_4_1	0.142622772594886
CAACAACCACATGGTT-1_4_1	0.112963200717055
CAACAACCACATTCGA-1_4_1	0.125250361703717
CAACAACCACGAGGTA-1_4_1	0.124225922148442
CAACAACCACGCGCAT-1_4_1	0.108676715956191
CAACAACCAGGTAGTG-1_4_1	0.136666190863137
CAACAACGTAACAAGT-1_4_1	0.128856899297379
CAACAACGTAGGACTG-1_4_1	0.133081449855757
CAACAACGTGATAGTA-1_4_1	0.139656576176278
CAACAACGTTTACGAC-1_4_1	0.0639902585208039
CAACAGTCATAATGCC-1_4_1	0.0773310983858033
CAACAGTGTAAGTTAG-1_4_1	0.154569162561864
CAACAGTTCCGGCAGT-1_4_1	0.0638411379731886
CAACAGTTCCGTTGGG-1_4_1	0.144552833728995
CAACCAAAGAATGTTG-1_4_1	0.108708081775475
CAACCAAAGACTGTTC-1_4_1	0.0720246928741377
CAACCAAAGAGCATCG-1_4_1	0.148465320966695
CAACCAAAGCGATGCA-1_4_1	0.158001327465267
CAACCAAAGCTGCCTG-1_4_1	0.122514890125269
CAACCAAAGGATACAT-1_4_1	0.100771200436357
CAACCAAAGGTTGCCC-1_4_1	0.0597191908575548
CAACCAAGTGATACAA-1_4_1	0.0885574035693771
CAACCAAGTTCCAAAC-1_4_1	0.0635920721031074
CAACCAATCCTGTACC-1_4_1	0.0872403049714558
CAACCAATCTGTCGCT-1_4_1	0.150740406112932
CAACCTCAGGATGTTA-1_4_1	0.0966960362376221
CAACCTCAGTCGCCCA-1_4_1	0.133307390079417
CAACCTCCACAGCCAC-1_4_1	0.104047067867393
CAACCTCCACATCCCT-1_4_1	0.139123091436414
CAACCTCCATCCGGTG-1_4_1	0.120641712765118
CAACCTCGTTAAGAAC-1_4_1	0.0829588706391211
CAACCTCTCAAGTAAG-1_4_1	0.132708781392733
CAACCTCTCGGAAGGT-1_4_1	0.128412727398867
CAACGATAGATGGCGT-1_4_1	0.0478408487697023
CAACGATAGATGGTAT-1_4_1	0.107781726858471
CAACGATCAGCCCAGT-1_4_1	0.161869955718374
CAACGATGTGTCTAAC-1_4_1	0.0631372677234821
CAACGATGTTCAAGTC-1_4_1	0.120136404100204
CAACGATTCCTCTAAT-1_4_1	0.0593560916275325
CAACGGCCAAGTCCCG-1_4_1	0.152766957013145
CAACGGCCACGTCGTG-1_4_1	0.151146035267408
CAACGGCCAGCTCATA-1_4_1	0.0702105257841654
CAACGGCCAGGTACGA-1_4_1	0.106279888901205
CAACGGCGTCTAACGT-1_4_1	0.135170732394538
CAACGGCGTTGGAGAC-1_4_1	0.0657552503856268
CAAGACTAGTAGTGCG-1_4_1	0.123200685157083
CAAGACTCAACGCCCA-1_4_1	0.141640331340009
CAAGACTCAAGCGAGT-1_4_1	0.119441039835388
CAAGACTGTAGTTACC-1_4_1	0.115440568816475
CAAGACTGTCTTGCGG-1_4_1	0.143282518047972
CAAGACTTCACCATCC-1_4_1	0.136047912086393
CAAGACTTCATGGTAC-1_4_1	0.146570878644316
CAAGACTTCTGCGGGT-1_4_1	0.0699540171773049
CAAGAGGAGCTAAATG-1_4_1	0.10863631252796
CAAGAGGAGGGTAGCT-1_4_1	0.0775147744970371
CAAGAGGAGTATGGCG-1_4_1	0.15511965927151
CAAGAGGCAAGCAATA-1_4_1	0.129307982308615
CAAGAGGCAATGGGTG-1_4_1	0.0720092757765233
CAAGAGGCACGTACTA-1_4_1	0.0887394848084439
CAAGAGGCATCTGGGC-1_4_1	0.0804434914197207
CAAGAGGGTACGTTCA-1_4_1	0.0697004325027505
CAAGAGGGTGCGCTCA-1_4_1	0.0608523475322144
CAAGAGGGTGTTTGCA-1_4_1	0.0836143630997616
CAAGAGGTCCATCTCG-1_4_1	0.107131550638387
CAAGAGGTCCTAACAG-1_4_1	0.135272804213227
CAAGAGGTCGTCGCTT-1_4_1	0.106175690586294
CAAGCTAAGTAACAGT-1_4_1	0.136221753152597
CAAGCTAAGTCGTTAC-1_4_1	0.130117645745399
CAAGCTAGTGGTACAG-1_4_1	0.128831912966763
CAAGCTAGTTAGAAGT-1_4_1	0.124330120463353
CAAGCTAGTTATCTTC-1_4_1	0.137245395271789
CAAGCTATCAAGAGGC-1_4_1	0.0753795064774404
CAAGCTATCGAAGTGG-1_4_1	0.13328984648558
CAAGCTATCGGCTGGT-1_4_1	0.0604424653852932
CAAGGGAAGACGGAAA-1_4_1	0.107059515578844
CAAGGGAAGGTCATAA-1_4_1	0.103622831870968
CAAGGGAAGGTGAGCT-1_4_1	0.119528757804573
CAAGGGACAAAGTGTA-1_4_1	0.13312903020874
CAAGGGACAATCTGCA-1_4_1	0.148538419274349
CAAGGGACAGTCTTCC-1_4_1	0.113022210987234
CAAGGGACATCAGCGC-1_4_1	0.0932075191843186
CAAGGGAGTCTCTCTG-1_4_1	0.135803896644841
CAAGGGATCGTTAGAC-1_4_1	0.136027710372278
CAAGGGATCTGAACGT-1_4_1	0.148529647477431
CAATACGCACATGAAA-1_4_1	0.123054754353802
CAATACGGTCACAGAG-1_4_1	0.151669419150215
CAATACGTCTTGGAAC-1_4_1	0.144508177308318
CAATCGACAAAGGCTG-1_4_1	0.0949352973652446
CAATCGACAAGTGGAC-1_4_1	0.130325244939138
CAATCGAGTCGAGTGA-1_4_1	0.0890132711971137
CAATCGAGTGAGGATC-1_4_1	0.0881049914980023
CAATCGATCCCGTTCA-1_4_1	0.128879227507717
CAATCGATCTTCGTAT-1_4_1	0.0661289820967625
CAATGACGTCCACAGC-1_4_1	0.136392670286495
CAATGACTCCATGAGT-1_4_1	0.128484496646383
CAATGACTCTTCTCAA-1_4_1	0.0857219866684636
CAATTTCAGGAGGGTG-1_4_1	0.0520045283737062
CAATTTCAGGTAAACT-1_4_1	0.0872884169484939
CAATTTCAGTCACGCC-1_4_1	0.154149976993969
CAATTTCAGTCCCGAC-1_4_1	0.115803402234469
CAATTTCCACGACAAG-1_4_1	0.126684683405913
CAATTTCCACGTAGAG-1_4_1	0.158850596894199
CAATTTCGTAATACCC-1_4_1	0.154987019069621
CAATTTCTCAAACCCA-1_4_1	0.119249655175347
CAATTTCTCAACGCTA-1_4_1	0.164893035910939
CAATTTCTCGCGAAGA-1_4_1	0.0712716473992818
CAATTTCTCTCCTGCA-1_4_1	0.0977446646874303
CAATTTCTCTTACCAT-1_4_1	0.065726011062565
CACAACACAATCGTCA-1_4_1	0.116133274961012
CACAACAGTCTCAGAT-1_4_1	0.155295095209881
CACAACAGTTAAGACA-1_4_1	0.114257971104638
CACAACATCTGTGCGG-1_4_1	0.109323170807885
CACACAAAGTCCTGCG-1_4_1	0.0615889126613446
CACACAAGTTCAAGTC-1_4_1	0.12344656128283
CACACAATCACTGTTT-1_4_1	0.0937346244355149
CACACAATCTACCACC-1_4_1	0.13234328985446
CACAGATAGTATGCAA-1_4_1	0.123642730559372
CACAGATAGTGTACAA-1_4_1	0.124503695717529
CACAGATCAAGCTACT-1_4_1	0.162788867898599
CACAGATCACTAGGTT-1_4_1	0.0785179490900856
CACAGATCATAACAGA-1_4_1	0.141043051713464
CACAGATGTAGCCAGA-1_4_1	0.110120872703417
CACAGATGTAGTGGCA-1_4_1	0.129231694256626
CACAGATGTCCCTCAT-1_4_1	0.0927014130833212
CACAGATGTCCTTTGC-1_4_1	0.122386237103797
CACAGATGTCGGAACA-1_4_1	0.152371428715727
CACAGATGTGGGCTCT-1_4_1	0.133663578196715
CACAGATGTTGTGTAC-1_4_1	0.101668847654355
CACAGATTCAACTGAC-1_4_1	0.0877073367043615
CACAGATTCTTCGCTG-1_4_1	0.132177423149091
CACAGGCAGTCTCGTA-1_4_1	0.0979682126028393
CACAGGCCACTAAACC-1_4_1	0.110019066696757
CACAGGCCATATCTGG-1_4_1	0.135101887079329
CACAGGCCATGCGGTC-1_4_1	0.140187136983836
CACAGGCGTCTATGAC-1_4_1	0.145954194739739
CACAGGCGTGCCGTTG-1_4_1	0.13115617333815
CACAGGCGTGTGTGTT-1_4_1	0.15132014214564
CACAGGCTCGCGTAGC-1_4_1	0.1402517293066
CACAGGCTCTGGGTCG-1_4_1	0.082109601210189
CACAGGCTCTGGTCAA-1_4_1	0.146176945219065
CACATGATCAGTGATC-1_4_1	0.136362367715322
CACATGATCGCCGTGA-1_4_1	0.117747551406053
CACCAAAAGAGTCACG-1_4_1	0.117109336727221
CACCAAAAGATGACCG-1_4_1	0.0944523169106688
CACCAAAAGCACAAAT-1_4_1	0.0876459341259316
CACCAAAAGGTCATAA-1_4_1	0.0977957005967746
CACCAAACACTCAGAT-1_4_1	0.135180833251596
CACCAAACACTTACAG-1_4_1	0.0786439439912792
CACCAAACAGCTGGTC-1_4_1	0.103130282183391
CACCAAACAGTTCTAG-1_4_1	0.118163813041642
CACCAAAGTCACTTCC-1_4_1	0.0718351688982915
CACCAAAGTTTACCTT-1_4_1	0.114579869470346
CACCAAATCACCATCC-1_4_1	0.0809394966636603
CACCAAATCTCTGACC-1_4_1	0.108805634789691
CACCGTTAGTTGGAGC-1_4_1	0.143055248764173
CACCGTTCAAACCATC-1_4_1	0.127284621152736
CACCGTTCATACCATG-1_4_1	0.0640221559641441
CACCGTTCATCGCTGG-1_4_1	0.0956936590806572
CACCGTTGTGGCAACA-1_4_1	0.110070102606101
CACCGTTTCAACTGAC-1_4_1	0.0982377459990638
CACCGTTTCACATTGG-1_4_1	0.163306935540849
CACCGTTTCCAATCTT-1_4_1	0.14430669179122
CACGAATAGATAGTCA-1_4_1	0.112142373175101
CACGAATCAGTCGCAC-1_4_1	0.0970538192270877
CACGAATGTATGGAGC-1_4_1	0.112603291231366
CACGAATGTCCTCATC-1_4_1	0.0943289801297535
CACGAATGTGGGCTCT-1_4_1	0.0657563136337381
CACGAATTCCCATACC-1_4_1	0.0825399508832535
CACGAATTCTTGCGCT-1_4_1	0.134645753639565
CACGGGTAGCAAGTCG-1_4_1	0.0804716674946711
CACGGGTAGGTGGTTG-1_4_1	0.114671840431976
CACGGGTCAGAGATGC-1_4_1	0.0897232551234604
CACGGGTCAGCGCTTG-1_4_1	0.142817081187233
CACGGGTCAGTGGCTC-1_4_1	0.12168741728262
CACGGGTCAGTTGCGC-1_4_1	0.143503939467159
CACGGGTGTCTACTGA-1_4_1	0.127461917775302
CACGGGTTCATGCGGC-1_4_1	0.1153281303287
CACGGGTTCCAATCTT-1_4_1	0.159770572322535
CACGGGTTCCACATAG-1_4_1	0.120107696401198
CACGGGTTCGCTGTCT-1_4_1	0.085069683952157
CACGTGGAGCGTTACT-1_4_1	0.111195019107898
CACGTGGCACCGGCTA-1_4_1	0.110350268483439
CACGTGGCACTACACA-1_4_1	0.138969717896353
CACGTTCAGATGGCGT-1_4_1	0.115556462860611
CACGTTCAGCTTACGT-1_4_1	0.0960102412058084
CACGTTCAGTCCTGTA-1_4_1	0.0902025142096465
CACGTTCGTCTTCCGT-1_4_1	0.145219756106832
CACGTTCGTGGCACTC-1_4_1	0.0969291533860332
CACGTTCGTTACAGCT-1_4_1	0.114228997593604
CACGTTCTCGTTGTTT-1_4_1	0.149070043330019
CACGTTCTCTGTTCAT-1_4_1	0.132429147139451
CACTAAGCAAACTAAG-1_4_1	0.0848942480137861
CACTAAGCAGACCCGT-1_4_1	0.133929921848606
CACTAAGGTCACATTG-1_4_1	0.158497864333262
CACTAAGGTCACTAGT-1_4_1	0.143319465919841
CACTAAGGTCTTGCTC-1_4_1	0.107139259187195
CACTAAGGTTGTGCCG-1_4_1	0.0966325071629696
CACTAAGTCCCTTTGG-1_4_1	0.0725629622305032
CACTAAGTCGGCATTA-1_4_1	0.0981635844432979
CACTGAACAAGTTGGG-1_4_1	0.141182868840105
CACTGAACACTACGGC-1_4_1	0.134162241560933
CACTGAAGTTCTGAGT-1_4_1	0.0953284333544122
CACTGAATCAAGAGTA-1_4_1	0.121031393197923
CACTGAATCGTGCTCT-1_4_1	0.138897151212754
CACTGGGAGTAGAATC-1_4_1	0.0841345572382343
CACTGGGCAACCTATG-1_4_1	0.085251499379196
CACTGGGCATCAGCGC-1_4_1	0.153012567326864
CACTGGGGTCACTAGT-1_4_1	0.0830412723677499
CACTGGGGTGACCGAA-1_4_1	0.105740822108756
CACTGTCAGCACTCTA-1_4_1	0.117912620675338
CACTGTCAGCGTCTCG-1_4_1	0.074014295902481
CACTGTCCAAGTCCCG-1_4_1	0.143950503673921
CACTGTCCAGCGCGTT-1_4_1	0.0795426544573886
CACTGTCCATCCCGTT-1_4_1	0.0924305506269575
CACTGTCTCGACCACG-1_4_1	0.0807031897709152
CACTGTCTCTTGGCTC-1_4_1	0.0736049453796155
CACTTCGAGCGGTATG-1_4_1	0.112923860536935
CACTTCGCAACTGCTA-1_4_1	0.120136404100204
CACTTCGCAATACGCT-1_4_1	0.106553409477847
CACTTCGCAATAGGAT-1_4_1	0.123653894664541
CACTTCGCACGGGCTT-1_4_1	0.141582118505913
CACTTCGGTACCGTCG-1_4_1	0.0617755127048846
CACTTCGGTCTAGGTT-1_4_1	0.0953547487451679
CAGAGCCAGGTTATAG-1_4_1	0.0629947924765627
CAGAGCCCAGGTGGAT-1_4_1	0.0723550972247364
CAGAGCCCATCTGCGG-1_4_1	0.0697115966079195
CAGAGCCCATGCACTA-1_4_1	0.118789002931109
CAGAGCCCATGGGAAC-1_4_1	0.10311194115347
CAGAGCCCATTAGGAA-1_4_1	0.0909813434512024
CAGAGCCGTATCGTAC-1_4_1	0.110336712070019
CAGAGCCGTTGCTCGG-1_4_1	0.138405930585315
CAGAGCCTCAGCTGAT-1_4_1	0.099841389962991
CAGAGCCTCCAAATGC-1_4_1	0.156293485186429
CAGATACAGACATAGT-1_4_1	0.13852076138134
CAGATACCAAGTCCAT-1_4_1	0.0731466854436283
CAGATACGTCAAAGAT-1_4_1	0.0684885954678518
CAGATCAAGATGACCG-1_4_1	0.105359381848813
CAGATCAAGCGTACAG-1_4_1	0.109641879429259
CAGATCAAGCTTTCCC-1_4_1	0.0951649589572938
CAGATCAAGGGAGGCA-1_4_1	0.115200008931284
CAGATCACACATGAAA-1_4_1	0.152003279057175
CAGATCACAGCATCTA-1_4_1	0.12134239327049
CAGATCAGTTCTTAGG-1_4_1	0.139467583824488
CAGATCATCAAGAGGC-1_4_1	0.135524528203586
CAGATCATCCCTCTTT-1_4_1	0.0878524700715593
CAGATCATCGACGAGA-1_4_1	0.130109405572537
CAGATCATCGAGAACG-1_4_1	0.113925971881872
CAGATTGAGAGTGAAG-1_4_1	0.149591300716603
CAGATTGAGGATTCCT-1_4_1	0.151814020893357
CAGATTGCAATCGAAA-1_4_1	0.142186043433154
CAGATTGGTCGCCACA-1_4_1	0.119522378315905
CAGATTGGTGTCCATA-1_4_1	0.108435358634917
CAGATTGTCTCTGGTC-1_4_1	0.122230737067514
CAGCAATGTATCCTTT-1_4_1	0.071794233846005
CAGCAATGTGTCCTAA-1_4_1	0.0755427150625309
CAGCAATTCACCTCTG-1_4_1	0.0878418375904459
CAGCAATTCCATGCAA-1_4_1	0.147921735369772
CAGCAATTCTCTTCAA-1_4_1	0.117028795682787
CAGCAATTCTTCACGC-1_4_1	0.0769392914567748
CAGCACGCAACTGAAA-1_4_1	0.0756208637987144
CAGCACGCAAGTGGAC-1_4_1	0.119111432920873
CAGCACGCATGAAAGT-1_4_1	0.127221357890112
CAGCAGCAGGAGCAAA-1_4_1	0.127555217797072
CAGCAGCAGGCCACCT-1_4_1	0.119340297076839
CAGCAGCCACACACGC-1_4_1	0.102831775276132
CAGCAGCGTGATCATC-1_4_1	0.0892001370526816
CAGCAGCTCACGAGGA-1_4_1	0.141241081674201
CAGCAGCTCGATACGT-1_4_1	0.122309151615725
CAGCCAGCACGCAGTC-1_4_1	0.0826210235517431
CAGCCAGCAGCGTACC-1_4_1	0.0891483037072538
CAGCCAGCAGGTTACT-1_4_1	0.0673323131467705
CAGCCAGGTCCAGCCA-1_4_1	0.156168553533346
CAGCCAGGTGATTGGG-1_4_1	0.144336728550365
CAGCGTGAGAGCCCAA-1_4_1	0.072280138232887
CAGCGTGAGCAGCAGT-1_4_1	0.0698761342531493
CAGGCCACAGCCCAGT-1_4_1	0.137663783403601
CAGGCCACAGGCACTC-1_4_1	0.125863590051932
CAGGCCAGTATAGGAT-1_4_1	0.114785342167862
CAGGCCAGTATCGCTA-1_4_1	0.0990274735337609
CAGGCCAGTTTCGTAG-1_4_1	0.0885148736449235
CAGGGCTAGAGTTCGG-1_4_1	0.139485924854408
CAGGGCTAGTCAGGGT-1_4_1	0.0979480108887239
CAGGGCTCAGGCCCTA-1_4_1	0.130349699645699
CAGGGCTCAGTCGAGA-1_4_1	0.0719797706414337
CAGGGCTGTCCGGATC-1_4_1	0.130079368813391
CAGGGCTTCACAATGC-1_4_1	0.132636214709134
CAGGGCTTCACTGGGC-1_4_1	0.109879515382143
CAGGGCTTCGGTTGTA-1_4_1	0.113615503433361
CAGGTATCAAATACGA-1_4_1	0.0605947756772425
CAGGTATCACCTCAGG-1_4_1	0.132912659218082
CAGGTATCATCCTAAG-1_4_1	0.086181309852562
CAGGTATGTACACGTT-1_4_1	0.0945535912932739
CAGGTATGTGCGGATA-1_4_1	0.0576397433638034
CAGTGCGAGACTGTTC-1_4_1	0.10679981722765
CAGTGCGAGATCGCTT-1_4_1	0.128955249747678
CAGTGCGAGCTAGATA-1_4_1	0.114349942066269
CAGTGCGCATAGGCGA-1_4_1	0.142094338283551
CAGTGCGGTCGTGCCA-1_4_1	0.151230297680232
CAGTGCGGTTCAAAGA-1_4_1	0.119708180923362
CAGTGCGTCACCCTGT-1_4_1	0.132821485692535
CAGTTAGAGGTTACAA-1_4_1	0.132441374492731
CAGTTAGCAGAACTAA-1_4_1	0.110094557312662
CAGTTAGCAGAGTTCT-1_4_1	0.101389745025129
CAGTTAGCAGCCTATA-1_4_1	0.0684620142650683
CAGTTAGGTAATCAAG-1_4_1	0.141027102991794
[truncated: 122,221 more rows]
