# Supplementary material for: Identification of novel lipid metabolism-related biomarkers of aortic dissection by integrating single-cell RNA sequencing analysis and machine learning algorithms
Source: Front Immunol. 2025 Oct 30;16:1681989. doi: 10.3389/fimmu.2025.1681989 (PMC12611683; doi:10.3389/fimmu.2025.1681989)
Supplement: Supplementary file 1 [file DataSheet1.zip › Supplementary Files1-14/Supplementary File5.csv]

	Up-regulated genes
1	SDF4
2	MXRA8
3	AURKAIP1
4	MMP23B
5	ENO1
6	MFAP2
7	NBL1
8	DDOST
9	C1QA
10	C1QC
11	C1QB
12	ID3
13	SH3BGRL3
14	HMGN2
15	IFI6
16	EVA1B
17	C1orf122
18	CAP1
19	PPT1
20	YBX1
21	ATP6V0B
22	PRDX1
23	AKR1A1
24	JUN
25	GNG5
26	SLC25A24
27	C1orf162
28	RHOC
29	PDE4DIP
30	FCGR1A
31	PLEKHO1
32	CTSS
33	CTSK
34	S100A10
35	S100A11
36	S100A9
37	S100A6
38	S100A4
39	S100A13
40	LAMTOR2
41	LMNA
42	GLMP
43	DUSP23
44	CD84
45	FCGR2A
46	FCGR3A
47	FCGR2B
48	OLFML2B
49	MGST3
50	DPT
51	ABL2
52	ARPC5
53	RGL1
54	CSRP1
55	IL10
56	NENF
57	ATF3
58	EPHX1
59	H3F3A
60	GPR137B
61	CEP170
62	ADAM17
63	PDIA6
64	RHOB
65	RAB10
66	EMILIN1
67	LTBP1
68	SLC8A1
69	CCDC88A
70	EFEMP1
71	ANXA4
72	PCBP1
73	POLE4
74	TMSB10
75	CAPG
76	VAMP8
77	RNF181
78	COX5B
79	LIMS1
80	MERTK
81	IL1B
82	MARCO
83	DBI
84	MZT2B
85	HNMT
86	KYNU
87	CD302
88	AC013461.1
89	ITGAV
90	COL3A1
91	COL5A2
92	RAPH1
93	NRP2
94	FN1
95	IGFBP2
96	CHPF
97	AGFG1
98	CCL20
99	PID1
100	MYEOV2
101	ARL8B
102	CAMK1
103	ARPC4
104	PPARG
105	CRTAP
106	CTNNB1
107	CLEC3B
108	CCR1
109	UQCRC1
110	GPX1
111	GNAI2
112	TWF2
113	STAB1
114	TKT
115	FILIP1L
116	ALCAM
117	CD86
118	CSTA
119	TPRA1
120	RPN1
121	SELT
122	MFSD1
123	NCEH1
124	GNB4
125	AP2M1
126	DNAJB11
127	HES1
128	ATP5I
129	C4orf48
130	LRPAP1
131	HS3ST1
132	LAP3
133	SOD3
134	RBM47
135	IGFBP7
136	CXCL5
137	CXCL3
138	CXCL2
139	EREG
140	AREG
141	SCARB2
142	LINC01094
143	BMP2K
144	RASGEF1B
145	SPP1
146	ADH1B
147	SLC39A8
148	CCDC109B
149	TNIP3
150	ANXA5
151	1-Mar
152	SAP30
153	PDLIM3
154	NDUFS6
155	CCT5
156	SLC1A3
157	FYB
158	DAB2
159	PLPP1
160	NAIP
161	HEXB
162	LHFPL2
163	TMEM167A
164	VCAN
165	MEF2C
166	NREP
167	SNX2
168	PPIC
169	VDAC1
170	H2AFY
171	TGFBI
172	EGR1
173	CTNNA1
174	CD14
175	CSF1R
176	CD74
177	SPARC
178	ATOX1
179	HAVCR2
180	DUSP1
181	PRELID1
182	LMAN2
183	NHP2
184	RNF130
185	MGAT1
186	GNB2L1
187	SERPINB6
188	LY86
189	TMEM14C
190	CD83
191	TUBB
192	IER3
193	TNF
194	LST1
195	AIF1
196	CSNK2B
197	DDAH2
198	HSPA1A
199	HSPA1B
200	HLA-DRA
201	HLA-DRB5
202	HLA-DRB1
203	HLA-DQA1
204	HLA-DQB1
205	HLA-DQA2
206	HLA-DMB
207	HLA-DMA
208	HLA-DPA1
209	HLA-DPB1
210	NUDT3
211	CDKN1A
212	TREM2
213	CNPY3
214	DNPH1
215	TNFRSF21
216	CD109
217	SNX3
218	GTF3C6
219	SLC16A10
220	MARCKS
221	DSE
222	ARHGAP18
223	SGK1
224	FUCA2
225	RAB32
226	SNX9
227	RNASET2
228	THBS2
229	FAM20C
230	TTYH3
231	GNA12
232	ACTB
233	RAC1
234	KDELR2
235	AHR
236	GPNMB
237	CPVL
238	SFRP4
239	RALA
240	MRPS24
241	AEBP1
242	UPP1
243	CHCHD2
244	ELN
245	HSPB1
246	FGL2
247	CD36
248	COL1A2
249	PDK4
250	SHFM1
251	BRI3
252	ARPC1B
253	GAL3ST4
254	PCOLCE
255	GNB2
256	ZNHIT1
257	FIS1
258	ARF5
259	ATP6V1F
260	PTN
261	HIPK2
262	TBXAS1
263	NDUFB2
264	CLEC5A
265	PDIA4
266	RARRES2
267	TMEM176B
268	TMEM176A
269	RHEB
270	INSIG1
271	SLC25A6
272	CD99
273	AP1S2
274	SMS
275	CYBB
276	NDUFB11
277	TIMP1
278	VSIG4
279	XIST
280	SH3BGRL
281	FHL1
282	BGN
283	IDH3G
284	FLNA
285	ATP6AP1
286	CTSB
287	MSR1
288	DOK2
289	CLU
290	EIF4EBP1
291	ADAM9
292	CEBPD
293	ASPH
294	SULF1
295	RPL7
296	FABP5
297	FABP4
298	GEM
299	SDC2
300	MTDH
301	ZNF706
302	CTHRC1
303	COL14A1
304	MTSS1
305	MYC
306	GRINA
307	PLIN2
308	TPM2
309	GLIPR2
310	CLTA
311	DAPK1
312	CTSL
313	SYK
314	OGN
315	ASPN
316	FBP1
317	SEC61B
318	KLF4
319	SLC31A2
320	TRAF1
321	GSN
322	ENG
323	CERCAM
324	FCN1
325	AGPAT2
326	PHPT1
327	EDF1
328	DPP7
329	RNH1
330	CD151
331	POLR2L
332	TSPAN4
333	CTSD
334	CD81
335	ILK
336	EIF3F
337	SWAP70
338	LYVE1
339	DKK3
340	LMO2
341	CAT
342	C11orf96
343	MDK
344	SPI1
345	SERPING1
346	MPEG1
347	MS4A6A
348	MS4A4A
349	MS4A7
350	FTH1
351	COX8A
352	FERMT3
353	VEGFB
354	PPP1R14B
355	EFEMP2
356	FIBP
357	DRAP1
358	YIF1A
359	CTSF
360	POLD4
361	PPP1CA
362	CORO1B
363	GSTP1
364	UNC93B1
365	LAMTOR1
366	FOLR2
367	UCP2
368	SLCO2B1
369	NDUFC2
370	SMCO4
371	TIMM8B
372	IL18
373	NNMT
374	TAGLN
375	APLP2
376	ST14
377	VIM
378	MRC1
379	PLXDC2
380	OTUD1
381	ITGB1
382	NRP1
383	CXCL12
384	RASSF4
385	EGR2
386	PCBD1
387	PSAP
388	PLAC9
389	ADIRF
390	ACTA2
391	CH25H
392	LIPA
393	PGAM1
394	GSTO1
395	SHTN1
396	RGS10
397	BAG3
398	HTRA1
399	CD9
400	LTBR
401	GAPDH
402	PHB2
403	CD163
404	M6PR
405	A2M
406	OLR1
407	YBX3
408	HEBP1
409	PLBD1
410	H2AFJ
411	MGP
412	BCAT1
413	TUBA1B
414	TUBA1C
415	GRASP
416	NR4A1
417	IGFBP6
418	NCKAP1L
419	BLOC1S1
420	CD63
421	MMP19
422	LRP1
423	OS9
424	CPM
425	LYZ
426	PHLDA1
427	LINC00936
428	LUM
429	ARPC3
430	ALDH2
431	SRSF9
432	DYNLL1
433	MLEC
434	P2RX4
435	ARL6IP4
436	CDK2AP1
437	POSTN
438	TSC22D1
439	KCTD12
440	GPR183
441	COL4A1
442	COL4A2
443	GAS6
444	SLC7A7
445	MMP14
446	NFKBIA
447	LGALS3
448	VTI1B
449	ZFP36L1
450	ACTN1
451	NPC2
452	FOS
453	FBLN5
454	RIN3
455	LGMN
456	IFI27L2
457	DICER1
458	CRIP2
459	CRIP1
460	CYFIP1
461	THBS1
462	PDIA3
463	SERF2
464	DMXL2
465	ANXA2
466	TPM1
467	LACTB
468	RPS27L
469	PPIB
470	PKM
471	HEXA
472	ISLR
473	COX5A
474	CTSH
475	MFGE8
476	ANPEP
477	MPG
478	GNPTG
479	RPS2
480	ATP6V0C
481	TCEB2
482	HCFC1R1
483	ITPRIPL2
484	NUPR1
485	MVP
486	TMEM219
487	ALDOA
488	VKORC1
489	BCKDK
490	PYCARD
491	ZFHX3
492	PSMD7
493	HSBP1
494	COTL1
495	IRF8
496	CYBA
497	APRT
498	SERPINF1
499	PFN1
500	C1QBP
501	TXNDC17
502	ASGR1
503	ACADVL
504	GABARAP
505	CTDNEP1
506	TNFSF13
507	EIF4A1
508	CD68
509	PMP22
510	RP11-160E2.6
511	MFAP4
512	LGALS9
513	RAB34
514	ADAP2
515	CCL2
516	CCL3
517	CCL4
518	CCL4L2
519	RAB5C
520	VAT1
521	DUSP3
522	GRN
523	SNF8
524	PHB
525	COL1A1
526	NME2
527	SCPEP1
528	CD300E
529	SYNGR2
530	SOCS3
531	TIMP2
532	GAA
533	P4HB
534	ARHGDIA
535	ANAPC11
536	METRNL
537	COLEC12
538	EMILIN2
539	EPB41L3
540	RAB31
541	CHMP1B
542	TUBB6
543	ME2
544	CNDP2
545	RIN2
546	CST3
547	HM13
548	ERGIC3
549	SCAND1
550	MYL9
551	SAMHD1
552	MAFB
553	SDC4
554	DBNDD2
555	CTSA
556	PLTP
557	CTSZ
558	PSMA7
559	ADRM1
560	BSG
561	CFD
562	POLR2E
563	GPX4
564	NDUFS7
565	UQCR11
566	OAZ1
567	LSM7
568	GADD45B
569	GNA15
570	MFSD12
571	EEF2
572	MAP2K2
573	SEMA6B
574	MYDGF
575	PLIN3
576	NDUFA11
577	ALKBH7
578	STXBP2
579	RETN
580	TRAPPC5
581	ANGPTL4
582	ICAM1
583	ACP5
584	MAN2B1
585	JUNB
586	CALR
587	RAD23A
588	GADD45GIP1
589	IER2
590	NDUFB7
591	BST2
592	PGLS
593	CCDC124
594	IFI30
595	FKBP8
596	COPE
597	HOMER3
598	NDUFA13
599	PEPD
600	FXYD1
601	TMEM147
602	HSPB6
603	TYROBP
604	CAPNS1
605	YIF1B
606	PSMD8
607	ZFP36
608	PLD3
609	BLVRB
610	LTBP4
611	RABAC1
612	APOE
613	APOC1
614	ERCC1
615	CALM3
616	AP2S1
617	EMP3
618	KDELR1
619	NUCB1
620	BAX
621	FTL
622	FCGRT
623	RRAS
624	PTOV1
625	EMC10
626	JOSD2
627	CLEC11A
628	ETFB
629	FPR3
630	PPP2R1A
631	RPS9
632	LILRB2
633	LAIR1
634	LILRB1
635	LILRB4
636	COMT
637	SDF2L1
638	CHCHD10
639	MIF
640	AP1B1
641	YWHAH
642	HMOX1
643	LGALS1
644	EIF3L
645	NAGA
646	TSPO
647	PARVB
648	FBLN1
649	PLXNB2
650	TYMP
651	ODF3B
652	MIR155HG
653	IFNGR2
654	RCAN1
655	RUNX1
656	PDXK
657	CSTB
658	PFKL
659	ITGB2
660	COL6A1
661	COL6A2
662	BEX3
663	CAVIN3
664	SELENOH
665	LHFPL6
666	NECTIN2
667	SELENOM
668	MICOS10
669	CCN1
670	ECRG4
671	ATP5MC3
672	CCN2
673	DEPP1
674	ATP5F1B
675	CCL3L1
676	ATP5F1D
677	DCN
678	ATP5E
