# Supplementary material for: Identification of novel lipid metabolism-related biomarkers of aortic dissection by integrating single-cell RNA sequencing analysis and machine learning algorithms
Source: Front Immunol. 2025 Oct 30;16:1681989. doi: 10.3389/fimmu.2025.1681989 (PMC12611683; doi:10.3389/fimmu.2025.1681989)
Supplement: Supplementary file 1 [file DataSheet1.zip › Supplementary Files1-14/Supplementary File6.csv]

	Top128
1	AGPAT3
2	SUMF1
3	GPS2
4	ESYT2
5	ACLY
6	PI4K2A
7	GPCPD1
8	CSNK2A1
9	PTGES2
10	MED29
11	SPTLC2
12	NEU1
13	TNFAIP8
14	CHPT1
15	TECR
16	FAR1
17	MTMR14
18	PLA2G15
19	SGMS1
20	LPCAT2
21	MED8
22	SLC44A1
23	ARSA
24	ACER3
25	STARD7
26	AGPS
27	RXRA
28	TNFRSF21
29	ACOT9
30	RAN
31	PRKAG2
32	AKR1B1
33	TBL1XR1
34	ARF1
35	PTPMT1
36	STARD3
37	CSNK2A2
38	CERS6
39	ALDH3B1
40	CARM1
41	HSD17B11
42	FDX1
43	MED13L
44	PNPLA2
45	SGPL1
46	SLC25A1
47	NFYC
48	RAB5A
49	SUMF2
50	PPP1CB
51	SGMS2
52	CDIPT
53	GLTP
54	ECI1
55	PMVK
56	CHD9
57	LTA4H
58	PPARG
59	ACAA2
60	NR1H2
61	SUMO2
62	STARD3NL
63	SPTSSA
64	ETNK1
65	ACSL4
66	ACAA1
67	CPNE1
68	ORMDL2
69	NCOR1
70	PTEN
71	RUFY1
72	RAB4A
73	MGLL
74	GLB1
75	INSIG1
76	THRAP3
77	SEC24D
78	OSBPL8
79	ASAH1
80	PNPLA6
81	KPNB1
82	SCP2
83	HSD17B12
84	SPHK1
85	CBR1
86	RGL1
87	CERS2
88	PLBD1
89	GLIPR1
90	ELOVL1
91	ALOX5
92	ACSL3
93	ABCA1
94	VAPA
95	HSD17B4
96	AGPAT2
97	PPP1CC
98	PTGES3
99	RAB14
100	PRKACA
101	ECHS1
102	HADHB
103	HEXA
104	TBXAS1
105	DEGS1
106	UBE2I
107	NCOR2
108	PLIN2
109	NDUFAB1
110	CSNK2B
111	AHR
112	CD36
113	ARF3
114	DBI
115	HADHA
116	PSAP
117	PPT1
118	M6PR
119	ACADVL
120	PPP1CA
121	PLIN3
122	GPX4
123	FABP5
124	PLD3
125	HEXB
126	LGMN
127	CTSA
128	TSPO
