# Supplementary material for: Identification of novel lipid metabolism-related biomarkers of aortic dissection by integrating single-cell RNA sequencing analysis and machine learning algorithms
Source: Front Immunol. 2025 Oct 30;16:1681989. doi: 10.3389/fimmu.2025.1681989 (PMC12611683; doi:10.3389/fimmu.2025.1681989)
Supplement: Supplementary file 1 [file DataSheet1.zip › Supplementary Files1-14/Supplementary File7.csv]

TOP128 Lipid Genes	Up-regulated Genes	TOP128 Lipid Genes|Up-regulated Genes
AGPAT3	SDF4	TNFRSF21
SUMF1	MXRA8	PPARG
GPS2	AURKAIP1	INSIG1
ESYT2	MMP23B	RGL1
ACLY	ENO1	PLBD1
PI4K2A	MFAP2	AGPAT2
GPCPD1	NBL1	HEXA
CSNK2A1	DDOST	TBXAS1
PTGES2	C1QA	PLIN2
MED29	C1QC	CSNK2B
SPTLC2	C1QB	AHR
NEU1	ID3	CD36
TNFAIP8	SH3BGRL3	DBI
CHPT1	HMGN2	PSAP
TECR	IFI6	PPT1
FAR1	EVA1B	M6PR
MTMR14	C1orf122	ACADVL
PLA2G15	CAP1	PPP1CA
SGMS1	YBX1	PLIN3
LPCAT2	ATP6V0B	GPX4
MED8	PRDX1	FABP5
SLC44A1	AKR1A1	PLD3
ARSA	JUN	HEXB
ACER3	GNG5	LGMN
STARD7	SLC25A24	CTSA
AGPS	C1orf162	TSPO
RXRA	RHOC
ACOT9	PDE4DIP
RAN	FCGR1A
PRKAG2	PLEKHO1
AKR1B1	CTSS
TBL1XR1	CTSK
ARF1	S100A10
PTPMT1	S100A11
STARD3	S100A9
CSNK2A2	S100A6
CERS6	S100A4
ALDH3B1	S100A13
CARM1	LAMTOR2
HSD17B11	LMNA
FDX1	GLMP
MED13L	DUSP23
PNPLA2	CD84
SGPL1	FCGR2A
SLC25A1	FCGR3A
NFYC	FCGR2B
RAB5A	OLFML2B
SUMF2	MGST3
PPP1CB	DPT
SGMS2	ABL2
CDIPT	ARPC5
GLTP	CSRP1
ECI1	IL10
PMVK	NENF
CHD9	ATF3
LTA4H	EPHX1
ACAA2	H3F3A
NR1H2	GPR137B
SUMO2	CEP170
STARD3NL	ADAM17
SPTSSA	PDIA6
ETNK1	RHOB
ACSL4	RAB10
ACAA1	EMILIN1
CPNE1	LTBP1
ORMDL2	SLC8A1
NCOR1	CCDC88A
PTEN	EFEMP1
RUFY1	ANXA4
RAB4A	PCBP1
MGLL	POLE4
GLB1	TMSB10
THRAP3	CAPG
SEC24D	VAMP8
OSBPL8	RNF181
ASAH1	COX5B
PNPLA6	LIMS1
KPNB1	MERTK
SCP2	IL1B
HSD17B12	MARCO
SPHK1	MZT2B
CBR1	HNMT
CERS2	KYNU
GLIPR1	CD302
ELOVL1	AC013461.1
ALOX5	ITGAV
ACSL3	COL3A1
ABCA1	COL5A2
VAPA	NRP2
HSD17B4	FN1
PPP1CC	IGFBP2
PTGES3	CHPF
RAB14	AGFG1
PRKACA	CCL20
ECHS1	PID1
HADHB	MYEOV2
DEGS1	ARL8B
UBE2I	CAMK1
NCOR2	ARPC4
NDUFAB1	CRTAP
ARF3	CTNNB1
HADHA	CLEC3B
	CCR1
	UQCRC1
	GPX1
	GNAI2
	TWF2
	STAB1
	TKT
	FILIP1L
	ALCAM
	CD86
	CSTA
	TPRA1
	RPN1
	SELT
	MFSD1
	NCEH1
	GNB4
	AP2M1
	DNAJB11
	HES1
	ATP5I
	C4orf48
	LRPAP1
	HS3ST1
	LAP3
	SOD3
	RBM47
	IGFBP7
	CXCL5
	CXCL3
	CXCL2
	EREG
	AREG
	SCARB2
	LINC01094
	BMP2K
	SPP1
	SLC39A8
	CCDC109B
	TNIP3
	ANXA5
	1-Mar
	SAP30
	PDLIM3
	NDUFS6
	CCT5
	SLC1A3
	FYB
	DAB2
	PLPP1
	NAIP
	LHFPL2
	TMEM167A
	VCAN
	MEF2C
	NREP
	SNX2
	PPIC
	VDAC1
	H2AFY
	TGFBI
	EGR1
	CTNNA1
	CD14
	CSF1R
	CD74
	SPARC
	ATOX1
	HAVCR2
	DUSP1
	PRELID1
	LMAN2
	NHP2
	RNF130
	MGAT1
	GNB2L1
	SERPINB6
	LY86
	TMEM14C
	CD83
	TUBB
	IER3
	TNF
	LST1
	AIF1
	DDAH2
	HSPA1A
	HSPA1B
	HLA-DRA
	HLA-DRB5
	HLA-DRB1
	HLA-DQA1
	HLA-DQB1
	HLA-DQA2
	HLA-DMB
	HLA-DMA
	HLA-DPA1
	HLA-DPB1
	HMGA1
	NUDT3
	CDKN1A
	TREM2
	CNPY3
	DNPH1
	CD109
	SNX3
	GTF3C6
	SLC16A10
	MARCKS
	DSE
	ARHGAP18
	SGK1
	FUCA2
	RAB32
	SNX9
	RNASET2
	THBS2
	FAM20C
	TTYH3
	GNA12
	ACTB
	RAC1
	KDELR2
	GPNMB
	CPVL
	SFRP4
	RALA
	MRPS24
	AEBP1
	UPP1
	CHCHD2
	ELN
	HSPB1
	FGL2
	COL1A2
	PDK4
	SHFM1
	BRI3
	ARPC1B
	GAL3ST4
	PCOLCE
	GNB2
	ZNHIT1
	FIS1
	ARF5
	ATP6V1F
	PTN
	HIPK2
	NDUFB2
	CLEC5A
	ZYX
	PDIA4
	RARRES2
	TMEM176B
	TMEM176A
	RHEB
	SLC25A6
	CD99
	AP1S2
	SMS
	CYBB
	NDUFB11
	TIMP1
	VSIG4
	XIST
	SH3BGRL
	FHL1
	BGN
	IDH3G
	FLNA
	ATP6AP1
	CTSB
	MSR1
	DOK2
	CLU
	EIF4EBP1
	ADAM9
	CEBPD
	ASPH
	SULF1
	RPL7
	FABP4
	GEM
	SDC2
	MTDH
	ZNF706
	CTHRC1
	COL14A1
	MTSS1
	MYC
	GRINA
	TPM2
	GLIPR2
	CLTA
	DAPK1
	CTSL
	SYK
	OGN
	ASPN
	FBP1
	SEC61B
	KLF4
	SLC31A2
	GSN
	ENG
	CERCAM
	FCN1
	PHPT1
	EDF1
	DPP7
	RNH1
	CD151
	POLR2L
	TSPAN4
	CTSD
	CD81
	ILK
	EIF3F
	SWAP70
	LYVE1
	DKK3
	LMO2
	CAT
	C11orf96
	MDK
	SPI1
	SERPING1
	MPEG1
	MS4A6A
	MS4A4A
	MS4A7
	FTH1
	COX8A
	FERMT3
	VEGFB
	PPP1R14B
	EFEMP2
	FIBP
	DRAP1
	YIF1A
	CTSF
	POLD4
	CORO1B
	GSTP1
	UNC93B1
	LAMTOR1
	FOLR2
	UCP2
	SLCO2B1
	NDUFC2
	SMCO4
	TIMM8B
	IL18
	NNMT
	TAGLN
	APLP2
	ST14
	VIM
	MRC1
	PLXDC2
	OTUD1
	ITGB1
	NRP1
	CXCL12
	RASSF4
	EGR2
	PCBD1
	PLAC9
	ADIRF
	ACTA2
	CH25H
	LIPA
	PGAM1
	GSTO1
	SHTN1
	RGS10
	BAG3
	HTRA1
	CD9
	LTBR
	GAPDH
	PHB2
	CD163
	A2M
	OLR1
	YBX3
	HEBP1
	H2AFJ
	MGP
	BCAT1
	TUBA1B
	TUBA1C
	GRASP
	NR4A1
	IGFBP6
	NCKAP1L
	BLOC1S1
	CD63
	MMP19
	MYL6
	LRP1
	OS9
	CPM
	LYZ
	PHLDA1
	LINC00936
	LUM
	ARPC3
	ALDH2
	COX6A1
	SRSF9
	DYNLL1
	MLEC
	P2RX4
	ARL6IP4
	CDK2AP1
	POSTN
	TSC22D1
	KCTD12
	GPR183
	COL4A1
	COL4A2
	GAS6
	SLC7A7
	MMP14
	PSMA6
	NFKBIA
	LGALS3
	VTI1B
	ZFP36L1
	ACTN1
	NPC2
	FOS
	FBLN5
	IFI27L2
	DICER1
	CRIP2
	CRIP1
	CYFIP1
	THBS1
	PDIA3
	SERF2
	DMXL2
	ANXA2
	TPM1
	LACTB
	RPS27L
	PPIB
	PKM
	ISLR
	COX5A
	CTSH
	MFGE8
	ANPEP
	MPG
	GNPTG
	RPS2
	ATP6V0C
	TCEB2
	HCFC1R1
	NUPR1
	MVP
	TMEM219
	ALDOA
	VKORC1
	BCKDK
	PYCARD
	ZFHX3
	PSMD7
	HSBP1
	COTL1
	IRF8
	CYBA
	APRT
	SERPINF1
	PSMB6
	PFN1
	C1QBP
	TXNDC17
	ASGR1
	GABARAP
	CTDNEP1
	TNFSF13
	EIF4A1
	CD68
	PMP22
	RP11-160E2.6
	MFAP4
	LGALS9
	RAB34
	ADAP2
	CCL2
	CCL3
	CCL4
	CCL4L2
	RAB5C
	VAT1
	DUSP3
	GRN
	SNF8
	PHB
	COL1A1
	NME2
	SCPEP1
	CD300E
	SYNGR2
	SOCS3
	TIMP2
	GAA
	P4HB
	ARHGDIA
	ANAPC11
	METRNL
	COLEC12
	EMILIN2
	EPB41L3
	RAB31
	CHMP1B
	TUBB6
	ME2
	CNDP2
	TXNL4A
	RIN2
	CST3
	HM13
	ERGIC3
	SCAND1
	MYL9
	SAMHD1
	MAFB
	SDC4
	DBNDD2
	PLTP
	CTSZ
	PSMA7
	ADRM1
	BSG
	CFD
	POLR2E
	NDUFS7
	UQCR11
	OAZ1
	LSM7
	TIMM13
	GADD45B
	GNA15
	MFSD12
	EEF2
	MAP2K2
	SEMA6B
	MYDGF
	NDUFA11
	ALKBH7
	STXBP2
	RETN
	TRAPPC5
	ICAM1
	ACP5
	MAN2B1
	JUNB
	CALR
	RAD23A
	GADD45GIP1
	IER2
	NDUFB7
	BST2
	PGLS
	CCDC124
	IFI30
	FKBP8
	COPE
	HOMER3
	NDUFA13
	PEPD
	FXYD1
	TMEM147
	HSPB6
	TYROBP
	TBCB
	CAPNS1
	YIF1B
	PSMD8
	ZFP36
	BLVRB
	LTBP4
	RABAC1
	APOE
	APOC1
	ERCC1
	CALM3
	AP2S1
	EMP3
	KDELR1
	NUCB1
	BAX
	FTL
	FCGRT
	RRAS
	PTOV1
	EMC10
	JOSD2
	CLEC11A
	ETFB
	FPR3
	PPP2R1A
	RPS9
	LAIR1
	LILRB1
	LILRB4
	COMT
	SDF2L1
	CHCHD10
	MIF
	AP1B1
	YWHAH
	HMOX1
	LGALS1
	EIF3L
	NAGA
	PARVB
	FBLN1
	PLXNB2
	TYMP
	MIR155HG
	IFNGR2
	RCAN1
	PDXK
	CSTB
	PFKL
	ITGB2
	COL6A1
	COL6A2
	BEX3
	CAVIN3
	SELENOH
	LHFPL6
	NECTIN2
	SELENOM
	MICOS10
	CCN1
	ECRG4
	ATP5MC3
	CCN2
	DEPP1
	ATP5F1B
	CCL3L1
	ATP5F1D
	DCN
	ATP5E
