# Supplementary material for: Identification of novel lipid metabolism-related biomarkers of aortic dissection by integrating single-cell RNA sequencing analysis and machine learning algorithms
Source: Front Immunol. 2025 Oct 30;16:1681989. doi: 10.3389/fimmu.2025.1681989 (PMC12611683; doi:10.3389/fimmu.2025.1681989)
Supplement: Supplementary file 1 [file DataSheet1.zip › Supplementary Files1-14/Supplementary File8.csv]

	Gene	Coef
1	(Intercept)	21.9622340475394
2	PPARG	-0.64000323181624
3	AHR	-0.980157378356838
4	PLIN2	2.14896219122287
5	HEXA	-3.06835167736808
6	GPX4	-1.81683306805979
7	PLIN3	2.33308966350257
