# Supplementary material for: Identification of novel lipid metabolism-related biomarkers of aortic dissection by integrating single-cell RNA sequencing analysis and machine learning algorithms
Source: Front Immunol. 2025 Oct 30;16:1681989. doi: 10.3389/fimmu.2025.1681989 (PMC12611683; doi:10.3389/fimmu.2025.1681989)
Supplement: Supplementary file 1 [file DataSheet1.zip › Supplementary Files1-14/Supplementary File9.csv]

	gene	MeanDecreaseGini
1	PPARG	0.59303811
2	M6PR	0.74830427
3	HEXA	0.89925764
4	GPX4	1.02305974
5	PLIN3	1.26424716
6	PLIN2	1.66545547
